# Supplementary material for: Occurrence and Distribution of Pharmaceuticals and Their Transformation Products in Luxembourgish Surface Waters
Source: ACS Environ Au. 2021 Jul 29;1(1):58–70. doi: 10.1021/acsenvironau.1c00008 (PMC10114791; doi:10.1021/acsenvironau.1c00008)
Supplement: Supplementary file 1 — vg1c00008_si_001.xlsx [file vg1c00008_si_001.xlsx]

## Sheet: README
Occurrence and Distribution of Pharmaceuticals and their Transformation Products in Luxembourgish Surface Waters
Randolph R. Singh1†*, Adelene Lai1,2, Jessy Krier1, Todor Kondic1, Philippe Diderich3, Emma L. Schymanski1*
1 Luxembourg Centre for Systems Biomedicine (LCSB), University of Luxembourg, 6 avenue du Swing, L-4367, Belvaux, Luxembourg
2 Institute for Inorganic and Analytical Chemistry, Friedrich-Schiller University, Lessing Strasse 8, 07743, Jena, Germany
3 Water Management Agency, Ministry of the Environment, Climate and Sustainable Development, 1 avenue du Rock’n’roll, L-4361, Esch-sur-Alzette, Luxembourg
† Current affiliation: IFREMER (Institut Français de Recherche pour l’Exploitation de la Mer), Laboratory of Biogeochemistry of Organic Contaminants, Rue de l’Ile d’Yeu, BP 21105,Nantes Cedex 3, 44311, France
*Corresponding authors: RRS: randolph.singh@ifremer.fr and ELS: emma.schymanski@uni.lu
Contents:
Table S1:	Suspect list containing drugs approved for use in Luxembourg with their respective chemical identifiers. Obtained from Luxembourg's Caisse National de Sante (CNS) in 2019.
	Also available through the NORMAN Suspect List Exchange as S76: http://doi.org/10.5281/zenodo.4587356
Table S2:	Identified Pharmaceuticals in Luxembourgish Rivers with chemical identifiers obtained using the PubChem Identifier Exchange Service
Table S3:	Summary of concentrations (ng/L) at which the negative mode pharmaceuticals were measured sorted by sampling month and location (presented as Year_Month_LocationNumber)
Table S4:	Summary of concentrations (ng/L) at which the positive mode pharmaceuticals were measured sorted by sampling month and location (presented as Year_Month_LocationNumber)
Table S5:	List of sample and file names for raw data archived on MassIVE Dataset MSV000087190 at DOI: 10.25345/C5D81C
	Links: https://massive.ucsd.edu/ProteoSAFe/dataset.jsp?accession=MSV000087190 and ftp://massive.ucsd.edu/MSV000087190/
Additional Information:
Sampling Location Numbers
[1] CHIERS - Rodange - pont à Athus
[2] ALZETTE – Ettelbruck
[3] SÛRE - amont Erpeldange
[4] SYR – Mertert
[5] MESS – Noertzange
[6] MAMER - amont confluent Alzette à Mersch
[7] EISCH – Mersch
[8] ATTERT - aval Colmar-Berg
[9] ALZETTE - amont Mersch-Berschbach
[10] Our amont Wallendorf Pont
[11] Ernz Blanche Reisdorf
[12] Ernz Noire Grundhof
[13] Gander Emerange
CNS_Numero_National: Luxembourg specific pharmaceutical identifier from the 2019 CNS published list
below QR: pharmaceutical was detected but was below the lowest concentration used for constructing the external calibration curve

## Sheet: TableS1 CNS Suspects
CNS_Numero_National	INPUT	FOUND_BY	DTXSID	PREFERRED_NAME	DTXCID	INCHIKEY	IUPAC_NAME	SMILES	INCHI_STRING	MOLECULAR_FORMULA	MONOISOTOPIC_MASS	MS_READY_SMILES	QSAR_READY_SMILES
J05AF06	abacavir	Approved Name	DTXSID4046444	Abacavir	DTXCID2026444	MCGSCOLBFJQGHM-PSASIEDQSA-N	{(1S,4S)-4-[2-Amino-6-(cyclopropylamino)-9H-purin-9-yl]cyclopent-2-en-1-yl}methanol	NC1=NC(NC2CC2)=C2N=CN([C@H]3C[C@H](CO)C=C3)C2=N1	InChI=1S/C14H18N6O/c15-14-18-12(17-9-2-3-9)11-13(19-14)20(7-16-11)10-4-1-8(5-10)6-21/h1,4,7-10,21H,2-3,5-6H2,(H3,15,17,18,19)/t8-,10-/m1/s1	C14H18N6O	286.154	NC1=NC(NC2CC2)=C2N=CN(C3CC(CO)C=C3)C2=N1	NC1=NC(NC2CC2)=C2N=CN(C3CC(CO)C=C3)C2=N1
L02BX03	abiraterone	Approved Name	DTXSID80879993	Abiraterone	DTXCID501021626	GZOSMCIZMLWJML-VJLLXTKPSA-N	(3beta)-17-(Pyridin-3-yl)androsta-5,16-dien-3-ol	[H][C@@]12CC=C(C3=CN=CC=C3)[C@@]1(C)CC[C@@]1([H])[C@@]2([H])CC=C2C[C@@H](O)CC[C@]12C	InChI=1S/C24H31NO/c1-23-11-9-18(26)14-17(23)5-6-19-21-8-7-20(16-4-3-13-25-15-16)24(21,2)12-10-22(19)23/h3-5,7,13,15,18-19,21-22,26H,6,8-12,14H2,1-2H3/t18-,19-,21-,22-,23-,24+/m0/s1	C24H31NO	349.241	CC12CCC3C(CC=C4CC(O)CCC34C)C1CC=C2C1=CC=CN=C1	CC12CCC3C(CC=C4CC(O)CCC34C)C1CC=C2C1=CC=CN=C1
N07BB03	acamprosate	Approved Name	DTXSID3044259	Acamprosate	DTXCID1024259	AFCGFAGUEYAMAO-UHFFFAOYSA-N	3-Acetamidopropane-1-sulfonic acid	CC(=O)NCCCS(O)(=O)=O	InChI=1S/C5H11NO4S/c1-5(7)6-3-2-4-11(8,9)10/h2-4H2,1H3,(H,6,7)(H,8,9,10)	C5H11NO4S	181.041	CC(=O)NCCCS(O)(=O)=O	CC(=O)NCCCS(O)(=O)=O
A10BF01	acarbose	Approved Name	DTXSID8046034	Acarbose	DTXCID6026034	XUFXOAAUWZOOIT-SXARVLRPSA-N	4,6-Dideoxy-4-{[(1S,4R,5S,6S)-4,5,6-trihydroxy-3-(hydroxymethyl)cyclohex-2-en-1-yl]amino}-alpha-D-glucopyranosyl-(1->4)-alpha-D-glucopyranosyl-(1->4)-beta-D-glucopyranose	C[C@H]1O[C@H](O[C@@H]2[C@@H](CO)O[C@H](O[C@@H]3[C@@H](CO)O[C@@H](O)[C@H](O)[C@H]3O)[C@H](O)[C@H]2O)[C@H](O)[C@@H](O)[C@@H]1N[C@H]1C=C(CO)[C@@H](O)[C@H](O)[C@H]1O	InChI=1S/C25H43NO18/c1-6-11(26-8-2-7(3-27)12(30)15(33)13(8)31)14(32)19(37)24(40-6)43-22-10(5-29)42-25(20(38)17(22)35)44-21-9(4-28)41-23(39)18(36)16(21)34/h2,6,8-39H,3-5H2,1H3/t6-,8+,9-,10-,11-,12-,13+,14+,15+,16-,17-,18-,19-,20-,21-,22-,23-,24-,25-/m1/s1	C25H43NO18	645.248	CC1OC(OC2C(CO)OC(OC3C(CO)OC(O)C(O)C3O)C(O)C2O)C(O)C(O)C1NC1C=C(CO)C(O)C(O)C1O	CC1OC(OC2C(CO)OC(OC3C(CO)OC(O)C(O)C3O)C(O)C2O)C(O)C(O)C1NC1C=C(CO)C(O)C(O)C1O
C07AB04	acebutolol	Approved Name	DTXSID2048539	Acebutolol	DTXCID8028006	GOEMGAFJFRBGGG-UHFFFAOYSA-N	N-(3-Acetyl-4-{2-hydroxy-3-[(propan-2-yl)amino]propoxy}phenyl)butanamide	CCCC(=O)NC1=CC(C(C)=O)=C(OCC(O)CNC(C)C)C=C1	InChI=1/C18H28N2O4/c1-5-6-18(23)20-14-7-8-17(16(9-14)13(4)21)24-11-15(22)10-19-12(2)3/h7-9,12,15,19,22H,5-6,10-11H2,1-4H3,(H,20,23)	C18H28N2O4	336.205	CCCC(=O)NC1=CC(C(C)=O)=C(OCC(O)CNC(C)C)C=C1	CCCC(=O)NC1=CC(C(C)=O)=C(OCC(O)CNC(C)C)C=C1
M01AB16	aceclofenac	Approved Name	DTXSID7045522	Aceclofenac	DTXCID5025522	MNIPYSSQXLZQLJ-UHFFFAOYSA-N	({[2-(2,6-Dichloroanilino)phenyl]acetyl}oxy)acetic acid	OC(=O)COC(=O)CC1=C(NC2=C(Cl)C=CC=C2Cl)C=CC=C1	InChI=1S/C16H13Cl2NO4/c17-11-5-3-6-12(18)16(11)19-13-7-2-1-4-10(13)8-15(22)23-9-14(20)21/h1-7,19H,8-9H2,(H,20,21)	C16H13Cl2NO4	353.022	OC(=O)COC(=O)CC1=C(NC2=C(Cl)C=CC=C2Cl)C=CC=C1	OC(=O)COC(=O)CC1=C(NC2=C(Cl)C=CC=C2Cl)C=CC=C1
M01AB11	acemetacin	Approved Name	DTXSID7022540	Acemetacin	DTXCID402540	FSQKKOOTNAMONP-UHFFFAOYSA-N	({[1-(4-Chlorobenzoyl)-5-methoxy-2-methyl-1H-indol-3-yl]acetyl}oxy)acetic acid	COC1=CC=C2N(C(=O)C3=CC=C(Cl)C=C3)C(C)=C(CC(=O)OCC(O)=O)C2=C1	InChI=1S/C21H18ClNO6/c1-12-16(10-20(26)29-11-19(24)25)17-9-15(28-2)7-8-18(17)23(12)21(27)13-3-5-14(22)6-4-13/h3-9H,10-11H2,1-2H3,(H,24,25)	C21H18ClNO6	415.082	COC1=CC=C2N(C(=O)C3=CC=C(Cl)C=C3)C(C)=C(CC(=O)OCC(O)=O)C2=C1	COC1=CC=C2N(C(=O)C3=CC=C(Cl)C=C3)C(C)=C(CC(=O)OCC(O)=O)C2=C1
B01AA07	acenocoumarol	Approved Name	DTXSID2022541	Acenocoumarol	DTXCID802541	VABCILAOYCMVPS-UHFFFAOYSA-N	4-Hydroxy-3-[1-(4-nitrophenyl)-3-oxobutyl]-2H-1-benzopyran-2-one	CC(=O)CC(C1=CC=C(C=C1)[N+]([O-])=O)C1=C(O)C2=CC=CC=C2OC1=O	InChI=1/C19H15NO6/c1-11(21)10-15(12-6-8-13(9-7-12)20(24)25)17-18(22)14-4-2-3-5-16(14)26-19(17)23/h2-9,15,22H,10H2,1H3	C19H15NO6	353.09	CC(=O)CC(C1C(=O)Oc2ccccc2C1=O)c1ccc(cc1)[N+]([O-])=O	CC(=O)CC(C1C(=O)Oc2ccccc2C1=O)c1ccc(cc1)[N+]([O-])=O
S01EC01	acetazolamide	Approved Name	DTXSID7022544	Acetazolamide	DTXCID002544	BZKPWHYZMXOIDC-UHFFFAOYSA-N	N-(5-Sulfamoyl-1,3,4-thiadiazol-2-yl)acetamide	CC(=O)NC1=NN=C(S1)S(N)(=O)=O	InChI=1S/C4H6N4O3S2/c1-2(9)6-3-7-8-4(12-3)13(5,10)11/h1H3,(H2,5,10,11)(H,6,7,9)	C4H6N4O3S2	221.988	CC(=O)NC1=NN=C(S1)S(N)(=O)=O	CC(=O)NC1=NN=C(S1)S(N)(=O)=O
S01EB09	acetylcholine	Approved Name	DTXSID8075334	Acetylcholine	DTXCID6040951	OIPILFWXSMYKGL-UHFFFAOYSA-N	2-(Acetyloxy)-N,N,N-trimethylethan-1-aminium	CC(=O)OCC[N+](C)(C)C	InChI=1S/C7H16NO2/c1-7(9)10-6-5-8(2,3)4/h5-6H2,1-4H3/q+1	C7H16NO2	146.118	CC(=O)OCC[N+](C)(C)C	CC(=O)OCC[N+](C)(C)C
R05CB01	acetylcysteine	Synonym from Valid Source	DTXSID5020021	N-Acetyl-L-cysteine	DTXCID4021	PWKSKIMOESPYIA-BYPYZUCNSA-N	N-Acetyl-L-cysteine	CC(=O)N[C@@H](CS)C(O)=O	InChI=1S/C5H9NO3S/c1-3(7)6-4(2-10)5(8)9/h4,10H,2H2,1H3,(H,6,7)(H,8,9)/t4-/m0/s1	C5H9NO3S	163.03	CC(=O)NC(CS)C(O)=O	CC(=O)NC(CS)C(O)=O
N02BA01	acetylsalicylic acid	Expert Validated Synonym	DTXSID5020108	Aspirin	DTXCID50108	BSYNRYMUTXBXSQ-UHFFFAOYSA-N	2-(Acetyloxy)benzoic acid	CC(=O)OC1=C(C=CC=C1)C(O)=O	InChI=1S/C9H8O4/c1-6(10)13-8-5-3-2-4-7(8)9(11)12/h2-5H,1H3,(H,11,12)	C9H8O4	180.042	CC(=O)OC1=C(C=CC=C1)C(O)=O	CC(=O)OC1=C(C=CC=C1)C(O)=O
J05AB01	aciclovir	Synonym from Valid Source	DTXSID1022556	Acyclovir	DTXCID102556	MKUXAQIIEYXACX-UHFFFAOYSA-N	2-Amino-9-[(2-hydroxyethoxy)methyl]-1,9-dihydro-6H-purin-6-one	NC1=NC2=C(N=CN2COCCO)C(=O)N1	InChI=1S/C8H11N5O3/c9-8-11-6-5(7(15)12-8)10-3-13(6)4-16-2-1-14/h3,14H,1-2,4H2,(H3,9,11,12,15)	C8H11N5O3	225.086	NC1=NC2=C(N=CN2COCCO)C(=O)N1	NC1=NC2=C(N=CN2COCCO)C(=O)N1
C10AD06	acipimox	Approved Name	DTXSID2046202	Acipimox	DTXCID0026202	DJQOOSBJCLSSEY-UHFFFAOYSA-N	5-Methyl-4-oxo-4lambda~5~-pyrazine-2-carboxylic acid	CC1=[N+]([O-])C=C(N=C1)C(O)=O	InChI=1S/C6H6N2O3/c1-4-2-7-5(6(9)10)3-8(4)11/h2-3H,1H3,(H,9,10)	C6H6N2O3	154.038	CC1=[N+]([O-])C=C(N=C1)C(O)=O	CC1=[N+]([O-])C=C(N=C1)C(O)=O
D05BB02	acitretin	Approved Name	DTXSID6022553	Acitretin	DTXCID902553	IHUNBGSDBOWDMA-AQFIFDHZSA-N	(2E,4E,6E,8E)-9-(4-Methoxy-2,3,6-trimethylphenyl)-3,7-dimethylnona-2,4,6,8-tetraenoic acid	COC1=C(C)C(C)=C(\C=C\C(\C)=C\C=C\C(\C)=C\C(O)=O)C(C)=C1	InChI=1S/C21H26O3/c1-14(8-7-9-15(2)12-21(22)23)10-11-19-16(3)13-20(24-6)18(5)17(19)4/h7-13H,1-6H3,(H,22,23)/b9-7+,11-10+,14-8+,15-12+	C21H26O3	326.188	COC1=C(C)C(C)=C(C=CC(C)=CC=CC(C)=CC(O)=O)C(C)=C1	COC1=C(C)C(C)=C(C=CC(C)=CC=CC(C)=CC(O)=O)C(C)=C1
R03AL05	aclidinium bromide	Approved Name	DTXSID30185854	Aclidinium bromide	DTXCID70108345	XLAKJQPTOJHYDR-QTQXQZBYSA-M	(3R)-3-{[Hydroxydi(thiophen-2-yl)acetyl]oxy}-1-(3-phenoxypropyl)-1-azabicyclo[2.2.2]octan-1-ium bromide	[Br-].[H]C12CC[N+](CCCOC3=CC=CC=C3)(CC1)C[C@@H]2OC(=O)C(O)(C1=CC=CS1)C1=CC=CS1	InChI=1S/C26H30NO4S2.BrH/c28-25(26(29,23-9-4-17-32-23)24-10-5-18-33-24)31-22-19-27(14-11-20(22)12-15-27)13-6-16-30-21-7-2-1-3-8-21;/h1-5,7-10,17-18,20,22,29H,6,11-16,19H2;1H/q+1;/p-1/t20?,22-,27?;/m0./s1	C26H30BrNO4S2	563.08	[H]C12CC[N+](CCCOc3ccccc3)(CC1)CC2OC(=O)C(O)(c1cccs1)c1cccs1	[H]C12CC[N+](CCCOc3ccccc3)(CC1)CC2OC(=O)C(O)(c1cccs1)c1cccs1
D10AD03	adapalene	Approved Name	DTXSID5046481	Adapalene	DTXCID3026481	LZCDAPDGXCYOEH-UHFFFAOYSA-N	6-[3-(Adamantan-1-yl)-4-methoxyphenyl]naphthalene-2-carboxylic acid	COC1=C(C=C(C=C1)C1=CC=C2C=C(C=CC2=C1)C(O)=O)C12CC3CC(CC(C3)C1)C2	InChI=1S/C28H28O3/c1-31-26-7-6-23(21-2-3-22-12-24(27(29)30)5-4-20(22)11-21)13-25(26)28-14-17-8-18(15-28)10-19(9-17)16-28/h2-7,11-13,17-19H,8-10,14-16H2,1H3,(H,29,30)	C28H28O3	412.204	COC1=C(C=C(C=C1)C1=CC=C2C=C(C=CC2=C1)C(O)=O)C12CC3CC(CC(C3)C1)C2	COC1=C(C=C(C=C1)C1=CC=C2C=C(C=CC2=C1)C(O)=O)C12CC3CC(CC(C3)C1)C2
J05AF08	adefovir dipivoxil	Approved Name	DTXSID5046487	Adefovir dipivoxil	DTXCID3026487	WOZSCQDILHKSGG-UHFFFAOYSA-N	[({[2-(6-Amino-9H-purin-9-yl)ethoxy]methyl}phosphoryl)bis(oxy)methylene] bis(2,2-dimethylpropanoate)	CC(C)(C)C(=O)OCOP(=O)(COCCN1C=NC2=C1N=CN=C2N)OCOC(=O)C(C)(C)C	InChI=1S/C20H32N5O8P/c1-19(2,3)17(26)30-11-32-34(28,33-12-31-18(27)20(4,5)6)13-29-8-7-25-10-24-14-15(21)22-9-23-16(14)25/h9-10H,7-8,11-13H2,1-6H3,(H2,21,22,23)	C20H32N5O8P	501.199	CC(C)(C)C(=O)OCOP(=O)(COCCN1C=NC2=C1N=CN=C2N)OCOC(=O)C(C)(C)C	CC(C)(C)C(=O)OCOP(=O)(COCCN1C=NC2=C1N=CN=C2N)OCOC(=O)C(C)(C)C
C01EB10	adenosine	Approved Name	DTXSID1022558	Adenosine	DTXCID902558	OIRDTQYFTABQOQ-KQYNXXCUSA-N	Adenosine	NC1=NC=NC2=C1N=CN2[C@@H]1O[C@H](CO)[C@@H](O)[C@H]1O	InChI=1S/C10H13N5O4/c11-8-5-9(13-2-12-8)15(3-14-5)10-7(18)6(17)4(1-16)19-10/h2-4,6-7,10,16-18H,1H2,(H2,11,12,13)/t4-,6-,7-,10-/m1/s1	C10H13N5O4	267.097	NC1=C2N=CN(C3OC(CO)C(O)C3O)C2=NC=N1	NC1=C2N=CN(C3OC(CO)C(O)C3O)C2=NC=N1
L01XE13	afatinib	Approved Name	DTXSID20893451	Afatinib	DTXCID301323466	ULXXDDBFHOBEHA-CWDCEQMOSA-N	(2E)-N-[4-(3-Chloro-4-fluoroanilino)-7-{[(3S)-oxolan-3-yl]oxy}quinazolin-6-yl]-4-(dimethylamino)but-2-enamide	CN(C)C\C=C\C(=O)NC1=C(O[C@H]2CCOC2)C=C2N=CN=C(NC3=CC(Cl)=C(F)C=C3)C2=C1	InChI=1S/C24H25ClFN5O3/c1-31(2)8-3-4-23(32)30-21-11-17-20(12-22(21)34-16-7-9-33-13-16)27-14-28-24(17)29-15-5-6-19(26)18(25)10-15/h3-6,10-12,14,16H,7-9,13H2,1-2H3,(H,30,32)(H,27,28,29)/b4-3+/t16-/m0/s1	C24H25ClFN5O3	485.163	CN(C)CC=CC(=O)NC1=C(OC2CCOC2)C=C2N=CN=C(NC3=CC(Cl)=C(F)C=C3)C2=C1	CN(C)CC=CC(=O)NC1=C(OC2CCOC2)C=C2N=CN=C(NC3=CC(Cl)=C(F)C=C3)C2=C1
N06AX22	agomelatine	Approved Name	DTXSID3057642	Agomelatine	DTXCID4031431	YJYPHIXNFHFHND-UHFFFAOYSA-N	N-[2-(7-Methoxynaphthalen-1-yl)ethyl]acetamide	COC1=CC2=C(CCNC(C)=O)C=CC=C2C=C1	InChI=1S/C15H17NO2/c1-11(17)16-9-8-13-5-3-4-12-6-7-14(18-2)10-15(12)13/h3-7,10H,8-9H2,1-2H3,(H,16,17)	C15H17NO2	243.126	COC1=CC2=C(CCNC(C)=O)C=CC=C2C=C1	COC1=CC2=C(CCNC(C)=O)C=CC=C2C=C1
L01XE36	alectinib	Approved Name	DTXSID50154840	Alectinib	DTXCID7077331	KDGFLJKFZUIJMX-UHFFFAOYSA-N	9-Ethyl-6,6-dimethyl-8-[4-(morpholin-4-yl)piperidin-1-yl]-11-oxo-6,11-dihydro-5H-benzo[b]carbazole-3-carbonitrile	CCC1=CC2=C(C=C1N1CCC(CC1)N1CCOCC1)C(C)(C)C1=C(C3=C(N1)C=C(C=C3)C#N)C2=O	InChI=1S/C30H34N4O2/c1-4-20-16-23-24(17-26(20)34-9-7-21(8-10-34)33-11-13-36-14-12-33)30(2,3)29-27(28(23)35)22-6-5-19(18-31)15-25(22)32-29/h5-6,15-17,21,32H,4,7-14H2,1-3H3	C30H34N4O2	482.268	CCC1=CC2=C(C=C1N1CCC(CC1)N1CCOCC1)C(C)(C)C1=C(C3=C(N1)C=C(C=C3)C#N)C2=O	CCC1=CC2=C(C=C1N1CCC(CC1)N1CCOCC1)C(C)(C)C1=C(C3=C(N1)C=C(C=C3)C#N)C2=O
M05BA04	alendronic acid	Approved Name	DTXSID5022568	Alendronic Acid	DTXCID202568	OGSPWJRAVKPPFI-UHFFFAOYSA-N	(4-Amino-1-hydroxybutane-1,1-diyl)bis(phosphonic acid)	NCCCC(O)(P(O)(O)=O)P(O)(O)=O	InChI=1S/C4H13NO7P2/c5-3-1-2-4(6,13(7,8)9)14(10,11)12/h6H,1-3,5H2,(H2,7,8,9)(H2,10,11,12)	C4H13NO7P2	249.017	NCCCC(O)(P(O)(O)=O)P(O)(O)=O	NCCCC(O)(P(O)(O)=O)P(O)(O)=O
A11CC03	alfacalcidol	Approved Name	DTXSID0022569	Alfacalcidol	DTXCID601324287	OFHCOWSQAMBJIW-AVJTYSNKSA-N	(1S,3R,5E,7Z)-9,10-Secocholesta-5,7,10-triene-1,3-diol	[H][C@@]1(CC[C@@]2([H])\C(CCC[C@]12C)=C\C=C1\C[C@@H](O)C[C@H](O)C1=C)[C@H](C)CCCC(C)C	InChI=1S/C27H44O2/c1-18(2)8-6-9-19(3)24-13-14-25-21(10-7-15-27(24,25)5)11-12-22-16-23(28)17-26(29)20(22)4/h11-12,18-19,23-26,28-29H,4,6-10,13-17H2,1-3,5H3/b21-11+,22-12-/t19-,23-,24-,25+,26+,27-/m1/s1	C27H44O2	400.334	CC(C)CCCC(C)C1CCC2C(CCCC12C)=CC=C1CC(O)CC(O)C1=C	CC(C)CCCC(C)C1CCC2C(CCCC12C)=CC=C1CC(O)CC(O)C1=C
N01AH02	alfentanil	Approved Name	DTXSID9022570	Alfentanil	DTXCID302570	IDBPHNDTYPBSNI-UHFFFAOYSA-N	N-{1-[2-(4-Ethyl-5-oxo-4,5-dihydro-1H-tetrazol-1-yl)ethyl]-4-(methoxymethyl)piperidin-4-yl}-N-phenylpropanamide	CCN1N=NN(CCN2CCC(COC)(CC2)N(C(=O)CC)C2=CC=CC=C2)C1=O	InChI=1S/C21H32N6O3/c1-4-19(28)27(18-9-7-6-8-10-18)21(17-30-3)11-13-24(14-12-21)15-16-26-20(29)25(5-2)22-23-26/h6-10H,4-5,11-17H2,1-3H3	C21H32N6O3	416.254	CCN1N=NN(CCN2CCC(COC)(CC2)N(C(=O)CC)C2=CC=CC=C2)C1=O	CCN1N=NN(CCN2CCC(COC)(CC2)N(C(=O)CC)C2=CC=CC=C2)C1=O
G04CA01	alfuzosin	Approved Name	DTXSID6048549	Alfuzosin	DTXCID6028105	WNMJYKCGWZFFKR-UHFFFAOYSA-N	N-{3-[(4-Amino-6,7-dimethoxyquinazolin-2-yl)(methyl)amino]propyl}oxolane-2-carboxamide	COC1=CC2=C(C=C1OC)C(N)=NC(=N2)N(C)CCCNC(=O)C1CCCO1	InChI=1/C19H27N5O4/c1-24(8-5-7-21-18(25)14-6-4-9-28-14)19-22-13-11-16(27-3)15(26-2)10-12(13)17(20)23-19/h10-11,14H,4-9H2,1-3H3,(H,21,25)(H2,20,22,23)	C19H27N5O4	389.206	COC1=CC2=C(C=C1OC)C(N)=NC(=N2)N(C)CCCNC(=O)C1CCCO1	COC1=CC2=C(C=C1OC)C(N)=NC(=N2)N(C)CCCNC(=O)C1CCCO1
M04AA01	allopurinol	Approved Name	DTXSID4022573	Allopurinol	DTXCID502573	OFCNXPDARWKPPY-UHFFFAOYSA-N	1H-Pyrazolo[3,4-d]pyrimidin-4-ol	OC1=NC=NC2=C1C=NN2	InChI=1S/C5H4N4O/c10-5-3-1-8-9-4(3)6-2-7-5/h1-2H,(H2,6,7,8,9,10)	C5H4N4O	136.039	OC1=NC=NC2=C1C=NN2	OC1=NC=NC2=C1C=NN2
N02CC05	almotriptan	Approved Name	DTXSID5044289	Almotriptan	DTXCID3024289	WKEMJKQOLOHJLZ-UHFFFAOYSA-N	N,N-Dimethyl-2-{5-[(pyrrolidine-1-sulfonyl)methyl]-1H-indol-3-yl}ethan-1-amine	CN(C)CCC1=CNC2=CC=C(CS(=O)(=O)N3CCCC3)C=C12	InChI=1S/C17H25N3O2S/c1-19(2)10-7-15-12-18-17-6-5-14(11-16(15)17)13-23(21,22)20-8-3-4-9-20/h5-6,11-12,18H,3-4,7-10,13H2,1-2H3	C17H25N3O2S	335.167	CN(C)CCC1=CNC2=CC=C(CS(=O)(=O)N3CCCC3)C=C12	CN(C)CCC1=CNC2=CC=C(CS(=O)(=O)N3CCCC3)C=C12
A10BH04	alogliptin	Approved Name	DTXSID90234130	Alogliptin	DTXCID90156621	ZSBOMTDTBDDKMP-OAHLLOKOSA-N	2-({6-[(3R)-3-Aminopiperidin-1-yl]-3-methyl-2,4-dioxo-3,4-dihydropyrimidin-1(2H)-yl}methyl)benzonitrile	CN1C(=O)C=C(N2CCC[C@@H](N)C2)N(CC2=CC=CC=C2C#N)C1=O	InChI=1S/C18H21N5O2/c1-21-17(24)9-16(22-8-4-7-15(20)12-22)23(18(21)25)11-14-6-3-2-5-13(14)10-19/h2-3,5-6,9,15H,4,7-8,11-12,20H2,1H3/t15-/m1/s1	C18H21N5O2	339.17	CN1C(=O)C=C(N2CCCC(N)C2)N(Cc2ccccc2C#N)C1=O	CN1C(=O)C=C(N2CCCC(N)C2)N(Cc2ccccc2C#N)C1=O
N05BA12	alprazolam	Approved Name	DTXSID4022577	Alprazolam	DTXCID102577	VREFGVBLTWBCJP-UHFFFAOYSA-N	8-Chloro-1-methyl-6-phenyl-4H-[1,2,4]triazolo[4,3-a][1,4]benzodiazepine	CC1=NN=C2CN=C(C3=CC=CC=C3)C3=CC(Cl)=CC=C3N12	InChI=1S/C17H13ClN4/c1-11-20-21-16-10-19-17(12-5-3-2-4-6-12)14-9-13(18)7-8-15(14)22(11)16/h2-9H,10H2,1H3	C17H13ClN4	308.083	CC1=NN=C2CN=C(C3=CC=CC=C3)C3=CC(Cl)=CC=C3N12	CC1=NN=C2CN=C(C3=CC=CC=C3)C3=CC(Cl)=CC=C3N12
G04BE01	alprostadil	Approved Name	DTXSID9022578	Alprostadil	DTXCID502578	GMVPRGQOIOIIMI-DWKJAMRDSA-N	(11alpha,13E,15S)-11,15-Dihydroxy-9-oxoprost-13-en-1-oic acid	CCCCC[C@H](O)\C=C\[C@H]1[C@H](O)CC(=O)[C@@H]1CCCCCCC(O)=O	InChI=1S/C20H34O5/c1-2-3-6-9-15(21)12-13-17-16(18(22)14-19(17)23)10-7-4-5-8-11-20(24)25/h12-13,15-17,19,21,23H,2-11,14H2,1H3,(H,24,25)/b13-12+/t15-,16+,17+,19+/m0/s1	C20H34O5	354.241	CCCCCC(O)C=CC1C(O)CC(=O)C1CCCCCCC(O)=O	CCCCCC(O)C=CC1C(O)CC(=O)C1CCCCCCC(O)=O
C03EA04	altizide	Integrated Source Name	DTXSID3045857	Althiazide	DTXCID1025857	VGLGVJVUHYTIIU-UHFFFAOYSA-N	6-Chloro-1,1-dioxo-3-{[(prop-2-en-1-yl)sulfanyl]methyl}-1,2,3,4-tetrahydro-1lambda~6~,2,4-benzothiadiazine-7-sulfonamide	NS(=O)(=O)C1=CC2=C(NC(CSCC=C)NS2(=O)=O)C=C1Cl	InChI=1/C11H14ClN3O4S3/c1-2-3-20-6-11-14-8-4-7(12)9(21(13,16)17)5-10(8)22(18,19)15-11/h2,4-5,11,14-15H,1,3,6H2,(H2,13,16,17)	C11H14ClN3O4S3	382.983	NS(=O)(=O)C1=CC2=C(NC(CSCC=C)NS2(=O)=O)C=C1Cl	NS(=O)(=O)C1=CC2=C(NC(CSCC=C)NS2(=O)=O)C=C1Cl
A03AX08	alverine	Approved Name	DTXSID0048557	Alverine	DTXCID0028115	ZPFXAOWNKLFJDN-UHFFFAOYSA-N	N-Ethyl-3-phenyl-N-(3-phenylpropyl)propan-1-amine	CCN(CCCC1=CC=CC=C1)CCCC1=CC=CC=C1	InChI=1S/C20H27N/c1-2-21(17-9-15-19-11-5-3-6-12-19)18-10-16-20-13-7-4-8-14-20/h3-8,11-14H,2,9-10,15-18H2,1H3	C20H27N	281.214	CCN(CCCC1=CC=CC=C1)CCCC1=CC=CC=C1	CCN(CCCC1=CC=CC=C1)CCCC1=CC=CC=C1
N04BB01	amantadine	Approved Name	DTXSID8022117	Amantadine	DTXCID502117	DKNWSYNQZKUICI-UHFFFAOYSA-N	Adamantan-1-amine	NC12CC3CC(CC(C3)C1)C2	InChI=1S/C10H17N/c11-10-4-7-1-8(5-10)3-9(2-7)6-10/h7-9H,1-6,11H2	C10H17N	151.136	NC12CC3CC(CC(C3)C1)C2	NC12CC3CC(CC(C3)C1)C2
C02KX02	ambrisentan	Approved Name	DTXSID4046282	Ambrisentan	DTXCID2026282	OUJTZYPIHDYQMC-LJQANCHMSA-N	(2S)-2-[(4,6-Dimethylpyrimidin-2-yl)oxy]-3-methoxy-3,3-diphenylpropanoic acid	COC([C@H](OC1=NC(C)=CC(C)=N1)C(O)=O)(C1=CC=CC=C1)C1=CC=CC=C1	InChI=1S/C22H22N2O4/c1-15-14-16(2)24-21(23-15)28-19(20(25)26)22(27-3,17-10-6-4-7-11-17)18-12-8-5-9-13-18/h4-14,19H,1-3H3,(H,25,26)/t19-/m1/s1	C22H22N2O4	378.158	COC(C(OC1=NC(C)=CC(C)=N1)C(O)=O)(C1=CC=CC=C1)C1=CC=CC=C1	COC(C(OC1=NC(C)=CC(C)=N1)C(O)=O)(C1=CC=CC=C1)C1=CC=CC=C1
R05CB06	ambroxol	Approved Name	DTXSID8022583	Ambroxol	DTXCID802583	JBDGDEWWOUBZPM-XYPYZODXSA-N	(1r,4r)-4-{[(2-Amino-3,5-dibromophenyl)methyl]amino}cyclohexan-1-ol	NC1=C(Br)C=C(Br)C=C1CN[C@H]1CC[C@H](O)CC1	InChI=1S/C13H18Br2N2O/c14-9-5-8(13(16)12(15)6-9)7-17-10-1-3-11(18)4-2-10/h5-6,10-11,17-18H,1-4,7,16H2/t10-,11-	C13H18Br2N2O	375.979	NC1=C(CNC2CCC(O)CC2)C=C(Br)C=C1Br	NC1=C(CNC2CCC(O)CC2)C=C(Br)C=C1Br
D07AC11	amcinonide	Approved Name	DTXSID6045905	Amcinonide	DTXCID4025905	ILKJAFIWWBXGDU-MOGDOJJUSA-N	2-[(4'aS,4'bR,5'S,6'aS,6'bS,9'aR,10'aS,10'bS)-4'b-Fluoro-5'-hydroxy-4'a,6'a-dimethyl-2'-oxo-2',4'a,4'b,5',6',6'a,9'a,10',10'a,10'b,11',12'-dodecahydro-6'bH-spiro[cyclopentane-1,8'-naphtho[2',1':4,5]indeno[1,2-d][1,3]dioxol]-6'b-yl]-2-oxoethyl acetate	CC(=O)OCC(=O)[C@@]12OC3(CCCC3)O[C@@H]1C[C@H]1[C@@H]3CCC4=CC(=O)C=C[C@]4(C)[C@@]3(F)[C@@H](O)C[C@]21C	InChI=1S/C28H35FO7/c1-16(30)34-15-22(33)28-23(35-26(36-28)9-4-5-10-26)13-20-19-7-6-17-12-18(31)8-11-24(17,2)27(19,29)21(32)14-25(20,28)3/h8,11-12,19-21,23,32H,4-7,9-10,13-15H2,1-3H3/t19-,20-,21-,23+,24-,25-,27-,28+/m0/s1	C28H35FO7	502.237	CC(=O)OCC(=O)C12OC3(CCCC3)OC1CC1C3CCC4=CC(=O)C=CC4(C)C3(F)C(O)CC21C	CC(=O)OCC(=O)C12OC3(CCCC3)OC1CC1C3CCC4=CC(=O)C=CC4(C)C3(F)C(O)CC21C
L01XD04	aminolevulinic acid	Approved Name	DTXSID8048490	Aminolevulinic acid	DTXCID4028464	ZGXJTSGNIOSYLO-UHFFFAOYSA-N	5-Amino-4-oxopentanoic acid	NCC(=O)CCC(O)=O	InChI=1S/C5H9NO3/c6-3-4(7)1-2-5(8)9/h1-3,6H2,(H,8,9)	C5H9NO3	131.058	NCC(=O)CCC(O)=O	NCC(=O)CCC(O)=O
C01BD01	amiodarone	Approved Name	DTXSID7022592	Amiodarone	DTXCID702592	IYIKLHRQXLHMJQ-UHFFFAOYSA-N	(2-Butyl-1-benzofuran-3-yl){4-[2-(diethylamino)ethoxy]-3,5-diiodophenyl}methanone	CCCCC1=C(C(=O)C2=CC(I)=C(OCCN(CC)CC)C(I)=C2)C2=CC=CC=C2O1	InChI=1S/C25H29I2NO3/c1-4-7-11-22-23(18-10-8-9-12-21(18)31-22)24(29)17-15-19(26)25(20(27)16-17)30-14-13-28(5-2)6-3/h8-10,12,15-16H,4-7,11,13-14H2,1-3H3	C25H29I2NO3	645.024	CCCCC1=C(C(=O)C2=CC(I)=C(OCCN(CC)CC)C(I)=C2)C2=CC=CC=C2O1	CCCCC1=C(C(=O)C2=CC(I)=C(OCCN(CC)CC)C(I)=C2)C2=CC=CC=C2O1
N05AL05	amisulpride	Approved Name	DTXSID5042613	Amisulpride	DTXCID3022613	NTJOBXMMWNYJFB-UHFFFAOYSA-N	4-Amino-5-(ethanesulfonyl)-N-[(1-ethylpyrrolidin-2-yl)methyl]-2-methoxybenzamide	CCN1CCCC1CNC(=O)C1=CC(=C(N)C=C1OC)S(=O)(=O)CC	InChI=1/C17H27N3O4S/c1-4-20-8-6-7-12(20)11-19-17(21)13-9-16(25(22,23)5-2)14(18)10-15(13)24-3/h9-10,12H,4-8,11,18H2,1-3H3,(H,19,21)	C17H27N3O4S	369.172	CCN1CCCC1CNC(=O)C1=CC(=C(N)C=C1OC)S(=O)(=O)CC	CCN1CCCC1CNC(=O)C1=CC(=C(N)C=C1OC)S(=O)(=O)CC
N06AA09	amitriptyline	Approved Name	DTXSID7022594	Amitriptyline	DTXCID502594	KRMDCWKBEZIMAB-UHFFFAOYSA-N	3-(10,11-Dihydro-5H-dibenzo[a,d][7]annulen-5-ylidene)-N,N-dimethylpropan-1-amine	CN(C)CCC=C1C2=CC=CC=C2CCC2=C1C=CC=C2	InChI=1S/C20H23N/c1-21(2)15-7-12-20-18-10-5-3-8-16(18)13-14-17-9-4-6-11-19(17)20/h3-6,8-12H,7,13-15H2,1-2H3	C20H23N	277.183	CN(C)CCC=C1C2=CC=CC=C2CCC2=C1C=CC=C2	CN(C)CCC=C1C2=CC=CC=C2CCC2=C1C=CC=C2
C08CA01	amlodipine	Approved Name	DTXSID7022596	Amlodipine	DTXCID302596	HTIQEAQVCYTUBX-UHFFFAOYSA-N	3-Ethyl 5-methyl 2-[(2-aminoethoxy)methyl]-4-(2-chlorophenyl)-6-methyl-1,4-dihydropyridine-3,5-dicarboxylate	CCOC(=O)C1=C(COCCN)NC(C)=C(C1C1=CC=CC=C1Cl)C(=O)OC	InChI=1/C20H25ClN2O5/c1-4-28-20(25)18-15(11-27-10-9-22)23-12(2)16(19(24)26-3)17(18)13-7-5-6-8-14(13)21/h5-8,17,23H,4,9-11,22H2,1-3H3	C20H25ClN2O5	408.145	CCOC(=O)C1C(C2=CC=CC=C2Cl)C(C(=O)OC)=C(C)N=C1COCCN	CCOC(=O)C1=C(COCCN)N=C(C)C(C1C1=C(Cl)C=CC=C1)C(=O)OC
D01AE16	amorolfine	Approved Name	DTXSID0046690	Amorolfine	DTXCID8026690	MQHLMHIZUIDKOO-AYHJJNSGSA-N	(2R,6S)-2,6-Dimethyl-4-{2-methyl-3-[4-(2-methylbutan-2-yl)phenyl]propyl}morpholine	CCC(C)(C)C1=CC=C(CC(C)CN2C[C@H](C)O[C@H](C)C2)C=C1	InChI=1S/C21H35NO/c1-7-21(5,6)20-10-8-19(9-11-20)12-16(2)13-22-14-17(3)23-18(4)15-22/h8-11,16-18H,7,12-15H2,1-6H3/t16?,17-,18+	C21H35NO	317.272	CCC(C)(C)C1=CC=C(CC(C)CN2CC(C)OC(C)C2)C=C1	CCC(C)(C)C1=CC=C(CC(C)CN2CC(C)OC(C)C2)C=C1
J01CA04	amoxicillin	Approved Name	DTXSID3037044	Amoxicillin	DTXCID1017044	LSQZJLSUYDQPKJ-NJBDSQKTSA-N	(2S,5R,6R)-6-{[(2R)-2-Amino-2-(4-hydroxyphenyl)acetyl]amino}-3,3-dimethyl-7-oxo-4-thia-1-azabicyclo[3.2.0]heptane-2-carboxylic acid	[H][C@]12SC(C)(C)[C@@H](N1C(=O)[C@H]2NC(=O)[C@H](N)C1=CC=C(O)C=C1)C(O)=O	InChI=1S/C16H19N3O5S/c1-16(2)11(15(23)24)19-13(22)10(14(19)25-16)18-12(21)9(17)7-3-5-8(20)6-4-7/h3-6,9-11,14,20H,17H2,1-2H3,(H,18,21)(H,23,24)/t9-,10-,11+,14-/m1/s1	C16H19N3O5S	365.105	CC1(C)SC2C(NC(=O)C(N)C3=CC=C(O)C=C3)C(=O)N2C1C(O)=O	CC1(C)SC2C(NC(=O)C(N)C3=CC=C(O)C=C3)C(=O)N2C1C(O)=O
J02AA01	amphotericin B	Approved Name	DTXSID9022601	Amphotericin B	DTXCID802601	APKFDSVGJQXUKY-INPOYWNPSA-N	(1R,3S,5R,6R,9R,11R,15S,16R,17R,18S,19E,21E,23E,25E,27E,29E,31E,33R,35S,36R,37S)-33-[(3-Amino-3,6-dideoxy-beta-D-mannopyranosyl)oxy]-1,3,5,6,9,11,17,37-octahydroxy-15,16,18-trimethyl-13-oxo-14,39-dioxabicyclo[33.3.1]nonatriaconta-19,21,23,25,27,29,31-heptaene-36-carboxylic acid	C[C@H]1O[C@@H](O[C@@H]2C[C@@H]3O[C@@](O)(C[C@H](O)[C@H]3C(O)=O)C[C@@H](O)C[C@@H](O)[C@H](O)CC[C@@H](O)C[C@@H](O)CC(=O)O[C@@H](C)[C@H](C)[C@H](O)[C@@H](C)\C=C\C=C\C=C\C=C\C=C\C=C\C=C\2)[C@@H](O)[C@@H](N)[C@@H]1O	InChI=1S/C47H73NO17/c1-27-17-15-13-11-9-7-5-6-8-10-12-14-16-18-34(64-46-44(58)41(48)43(57)30(4)63-46)24-38-40(45(59)60)37(54)26-47(61,65-38)25-33(51)22-36(53)35(52)20-19-31(49)21-32(50)23-39(55)62-29(3)28(2)42(27)56/h5-18,27-38,40-44,46,49-54,56-58,61H,19-26,48H2,1-4H3,(H,59,60)/b6-5+,9-7+,10-8+,13-11+,14-12+,17-15+,18-16+/t27-,28-,29-,30+,31+,32+,33-,34-,35+,36+,37-,38-,40+,41-,42+,43+,44-,46-,4…	C47H73NO17	923.488	CC1OC(OC2CC3OC(O)(CC(O)C3C(O)=O)CC(O)CC(O)C(O)CCC(O)CC(O)CC(=O)OC(C)C(C)C(O)C(C)C=CC=CC=CC=CC=CC=CC=C2)C(O)C(N)C1O	CC1OC(OC2CC3OC(O)(CC(O)C3C(O)=O)CC(O)CC(O)C(O)CCC(O)CC(O)CC(=O)OC(C)C(C)C(O)C(C)C=CC=CC=CC=CC=CC=CC=C2)C(O)C(N)C1O
L01XX35	anagrelide	Approved Name	DTXSID4048305	Anagrelide	DTXCID6028280	CUCMIJQKFCWAPD-UHFFFAOYSA-N	6,7-Dichloro-5,10-dihydroimidazo[2,1-b]quinazolin-2-ol	OC1=CN2CC3=C(NC2=N1)C=CC(Cl)=C3Cl	InChI=1S/C10H7Cl2N3O/c11-6-1-2-7-5(9(6)12)3-15-4-8(16)14-10(15)13-7/h1-2,4,16H,3H2,(H,13,14)	C10H7Cl2N3O	254.997	OC1=CN2CC3=C(NC2=N1)C=CC(Cl)=C3Cl	OC1=CN2CC3=C(NC2=N1)C=CC(Cl)=C3Cl
L02BG03	anastrozole	Approved Name	DTXSID9022607	Anastrozole	DTXCID202607	YBBLVLTVTVSKRW-UHFFFAOYSA-N	2,2'-{5-[(1H-1,2,4-Triazol-1-yl)methyl]-1,3-phenylene}bis(2-methylpropanenitrile)	CC(C)(C#N)C1=CC(=CC(CN2C=NC=N2)=C1)C(C)(C)C#N	InChI=1S/C17H19N5/c1-16(2,9-18)14-5-13(8-22-12-20-11-21-22)6-15(7-14)17(3,4)10-19/h5-7,11-12H,8H2,1-4H3	C17H19N5	293.164	CC(C)(C#N)C1=CC(=CC(CN2C=NC=N2)=C1)C(C)(C)C#N	CC(C)(C#N)C1=CC(=CC(CN2C=NC=N2)=C1)C(C)(C)C#N
A16AX02	anethole trithione	Approved Name	DTXSID9046651	Anethole trithione	DTXCID7026651	KYLIZBIRMBGUOP-UHFFFAOYSA-N	5-(4-Methoxyphenyl)-3H-1,2-dithiole-3-thione	COC1=CC=C(C=C1)C1=CC(=S)SS1	InChI=1S/C10H8OS3/c1-11-8-4-2-7(3-5-8)9-6-10(12)14-13-9/h2-6H,1H3	C10H8OS3	239.974	COC1=CC=C(C=C1)C1=CC(=S)SS1	COC1=CC=C(C=C1)C1=CC(=S)SS1
J02AX06	anidulafungin	Approved Name	DTXSID50873201	Anidulafungin	DTXCID90820698	JHVAMHSQVVQIOT-ZMSNMORZSA-N	N-{(2R,6S,9S,11R,12R,14aS,15S,16S,20S,25aS)-23-[(1S,2S)-1,2-Dihydroxy-2-(4-hydroxyphenyl)ethyl]-2,11,12,15-tetrahydroxy-6,20-bis[(1R)-1-hydroxyethyl]-16-methyl-5,8,14,19,22,25-hexaoxotetracosahydro-1H-dipyrrolo[2,1-c:2',1'-l][1,4,7,10,13,16]hexaazacyclohenicosin-9-yl}-3~4~-(pentyloxy)[1~1~,2~1~:2~4~,3~1~-terphenyl]-1~4~-carboxamide	[H][C@@]12C[C@@H](O)CN1C(=O)[C@@]([H])(NC(=O)[C@H](C[C@@H](O)[C@@H](O)NC(=O)[C@]1([H])[C@@H](O)[C@@H](C)CN1C(=O)[C@@]([H])(NC(=O)C(NC2=O)[C@H](O)[C@@H](O)C1=CC=C(O)C=C1)[C@@H](C)O)NC(=O)C1=CC=C(C=C1)C1=CC=C(C=C1)C1=CC=C(OCCCCC)C=C1)[C@@H](C)O	InChI=1S/C58H73N7O17/c1-5-6-7-24-82-40-22-18-35(19-23-40)33-10-8-32(9-11-33)34-12-14-37(15-13-34)51(74)59-41-26-43(70)54(77)63-56(79)47-48(71)29(2)27-65(47)58(81)45(31(4)67)61-55(78)46(50(73)49(72)36-16-20-38(68)21-17-36)62-53(76)42-25-39(69)28-64(42)57(80)44(30(3)66)60-52(41)75/h8-23,29-31,39,41-50,54,66-73,77H,5-7,24-28H2,1-4H3,(H,59,74)(H,60,75)(H,61,78)(H,62,76)(H,63,79)/t29-,30+,31+,39+,41-,…	C58H73N7O17	1139.51	CCCCCOC1=CC=C(C=C1)C1=CC=C(C=C1)C1=CC=C(C=C1)C(=O)NC1CC(O)C(O)NC(=O)C2C(O)C(C)CN2C(=O)C(NC(=O)C(NC(=O)C2CC(O)CN2C(=O)C(NC1=O)C(C)O)C(O)C(O)C1=CC=C(O)C=C1)C(C)O	CCCCCOC1=CC=C(C=C1)C1=CC=C(C=C1)C1=CC=C(C=C1)C(=O)NC1CC(O)C(O)NC(=O)C2C(O)C(C)CN2C(=O)C(NC(=O)C(NC(=O)C2CC(O)CN2C(=O)C(NC1=O)C(C)O)C(O)C(O)C1=CC=C(O)C=C1)C(C)O
B01AF02	apixaban	Approved Name	DTXSID80436500	Apixaban	DTXCID60387324	QNZCBYKSOIHPEH-UHFFFAOYSA-N	1-(4-Methoxyphenyl)-7-oxo-6-[4-(2-oxopiperidin-1-yl)phenyl]-4,5,6,7-tetrahydro-1H-pyrazolo[3,4-c]pyridine-3-carboxamide	COC1=CC=C(C=C1)N1N=C(C(N)=O)C2=C1C(=O)N(CC2)C1=CC=C(C=C1)N1CCCCC1=O	InChI=1S/C25H25N5O4/c1-34-19-11-9-18(10-12-19)30-23-20(22(27-30)24(26)32)13-15-29(25(23)33)17-7-5-16(6-8-17)28-14-3-2-4-21(28)31/h5-12H,2-4,13-15H2,1H3,(H2,26,32)	C25H25N5O4	459.191	COC1=CC=C(C=C1)N1N=C(C(N)=O)C2=C1C(=O)N(CC2)C1=CC=C(C=C1)N1CCCCC1=O	COC1=CC=C(C=C1)N1N=C(C(N)=O)C2=C1C(=O)N(CC2)C1=CC=C(C=C1)N1CCCCC1=O
S01EA03	apraclonidine	Approved Name	DTXSID1048415	Apraclonidine	DTXCID9028388	IEJXVRYNEISIKR-UHFFFAOYSA-N	2,6-Dichloro-N~1~-(4,5-dihydro-1H-imidazol-2-yl)benzene-1,4-diamine	NC1=CC(Cl)=C(NC2=NCCN2)C(Cl)=C1	InChI=1S/C9H10Cl2N4/c10-6-3-5(12)4-7(11)8(6)15-9-13-1-2-14-9/h3-4H,1-2,12H2,(H2,13,14,15)	C9H10Cl2N4	244.028	NC1=CC(Cl)=C(NC2=NCCN2)C(Cl)=C1	NC1=CC(Cl)=C(NC2=NCCN2)C(Cl)=C1
A04AD12	aprepitant	Approved Name	DTXSID3049047	Aprepitant	DTXCID801021794	ATALOFNDEOCMKK-OITMNORJSA-N	5-{[(2R,3S)-2-{(1R)-1-[3,5-Bis(trifluoromethyl)phenyl]ethoxy}-3-(4-fluorophenyl)morpholin-4-yl]methyl}-1,2-dihydro-3H-1,2,4-triazol-3-one	[H][C@](C)(O[C@@]1([H])OCCN(CC2=NC(=O)NN2)[C@@]1([H])C1=CC=C(F)C=C1)C1=CC(=CC(=C1)C(F)(F)F)C(F)(F)F	InChI=1S/C23H21F7N4O3/c1-12(14-8-15(22(25,26)27)10-16(9-14)23(28,29)30)37-20-19(13-2-4-17(24)5-3-13)34(6-7-36-20)11-18-31-21(35)33-32-18/h2-5,8-10,12,19-20H,6-7,11H2,1H3,(H2,31,32,33,35)/t12-,19+,20-/m1/s1	C23H21F7N4O3	534.15	CC(OC1OCCN(CC2=NC(=O)NN2)C1C1=CC=C(F)C=C1)C1=CC(=CC(=C1)C(F)(F)F)C(F)(F)F	CC(OC1OCCN(CC2=NC(=O)NN2)C1C1=CC=C(F)C=C1)C1=CC(=CC(=C1)C(F)(F)F)C(F)(F)F
N05AX12	aripiprazole	Approved Name	DTXSID3046083	Aripiprazole	DTXCID1026083	CEUORZQYGODEFX-UHFFFAOYSA-N	7-{4-[4-(2,3-Dichlorophenyl)piperazin-1-yl]butoxy}-3,4-dihydroquinolin-2(1H)-one	ClC1=CC=CC(N2CCN(CCCCOC3=CC=C4CCC(=O)NC4=C3)CC2)=C1Cl	InChI=1S/C23H27Cl2N3O2/c24-19-4-3-5-21(23(19)25)28-13-11-27(12-14-28)10-1-2-15-30-18-8-6-17-7-9-22(29)26-20(17)16-18/h3-6,8,16H,1-2,7,9-15H2,(H,26,29)	C23H27Cl2N3O2	447.148	ClC1=CC=CC(N2CCN(CCCCOC3=CC=C4CCC(=O)NC4=C3)CC2)=C1Cl	ClC1=CC=CC(N2CCN(CCCCOC3=CC=C4CCC(=O)NC4=C3)CC2)=C1Cl
N01BB58	articaine	Approved Name	DTXSID7048536	Articaine	DTXCID3028003	QTGIAADRBBLJGA-UHFFFAOYSA-N	Methyl 4-methyl-3-[(N-propylalanyl)amino]thiophene-2-carboxylate	CCCNC(C)C(=O)NC1=C(SC=C1C)C(=O)OC	InChI=1/C13H20N2O3S/c1-5-6-14-9(3)12(16)15-10-8(2)7-19-11(10)13(17)18-4/h7,9,14H,5-6H2,1-4H3,(H,15,16)	C13H20N2O3S	284.119	CCCNC(C)C(=O)NC1=C(SC=C1C)C(=O)OC	CCCNC(C)C(=O)NC1=C(SC=C1C)C(=O)OC
N05AH05	asenapine	Approved Name	DTXSID8049048	Asenapine	DTXCID3028974	VSWBSWWIRNCQIJ-GJZGRUSLSA-N	(3aR,12bR)-5-Chloro-2-methyl-2,3,3a,12b-tetrahydro-1H-dibenzo[2,3:6,7]oxepino[4,5-c]pyrrole	CN1C[C@@H]2[C@@H](C1)C1=CC(Cl)=CC=C1OC1=CC=CC=C21	InChI=1S/C17H16ClNO/c1-19-9-14-12-4-2-3-5-16(12)20-17-7-6-11(18)8-13(17)15(14)10-19/h2-8,14-15H,9-10H2,1H3/t14-,15-/m0/s1	C17H16ClNO	285.092	CN1CC2C(C1)C1=C(OC3=C2C=CC=C3)C=CC(Cl)=C1	CN1CC2C(C1)C1=C(OC3=C2C=CC=C3)C=CC(Cl)=C1
J05AE08	atazanavir	Approved Name	DTXSID9048691	Atazanavir	DTXCID5028617	AXRYRYVKAWYZBR-GASGPIRDSA-N	Methyl [(5S,10S,11S,14S)-11-benzyl-5-tert-butyl-10-hydroxy-15,15-dimethyl-3,6,13-trioxo-8-{[4-(pyridin-2-yl)phenyl]methyl}-2-oxa-4,7,8,12-tetraazahexadecan-14-yl]carbamate	COC(=O)N[C@H](C(=O)N[C@@H](CC1=CC=CC=C1)[C@@H](O)CN(CC1=CC=C(C=C1)C1=NC=CC=C1)NC(=O)[C@@H](NC(=O)OC)C(C)(C)C)C(C)(C)C	InChI=1S/C38H52N6O7/c1-37(2,3)31(41-35(48)50-7)33(46)40-29(22-25-14-10-9-11-15-25)30(45)24-44(43-34(47)32(38(4,5)6)42-36(49)51-8)23-26-17-19-27(20-18-26)28-16-12-13-21-39-28/h9-21,29-32,45H,22-24H2,1-8H3,(H,40,46)(H,41,48)(H,42,49)(H,43,47)/t29-,30-,31+,32+/m0/s1	C38H52N6O7	704.39	COC(=O)NC(C(=O)NC(CC1=CC=CC=C1)C(O)CN(CC1=CC=C(C=C1)C1=NC=CC=C1)NC(=O)C(NC(=O)OC)C(C)(C)C)C(C)(C)C	COC(=O)NC(C(=O)NC(CC1=CC=CC=C1)C(O)CN(CC1=CC=C(C=C1)C1=NC=CC=C1)NC(=O)C(NC(=O)OC)C(C)(C)C)C(C)(C)C
C07AB03	atenolol	Approved Name	DTXSID2022628	Atenolol	DTXCID202628	METKIMKYRPQLGS-UHFFFAOYSA-N	2-(4-{2-Hydroxy-3-[(propan-2-yl)amino]propoxy}phenyl)acetamide	CC(C)NCC(O)COC1=CC=C(CC(N)=O)C=C1	InChI=1/C14H22N2O3/c1-10(2)16-8-12(17)9-19-13-5-3-11(4-6-13)7-14(15)18/h3-6,10,12,16-17H,7-9H2,1-2H3,(H2,15,18)	C14H22N2O3	266.163	CC(C)NCC(O)COC1=CC=C(CC(N)=O)C=C1	CC(C)NCC(O)COC1=CC=C(CC(N)=O)C=C1
N06BA09	atomoxetine	Approved Name	DTXSID9044297	Atomoxetine	DTXCID7024297	VHGCDTVCOLNTBX-QGZVFWFLSA-N	(3R)-N-Methyl-3-(2-methylphenoxy)-3-phenylpropan-1-amine	CNCC[C@@H](OC1=C(C)C=CC=C1)C1=CC=CC=C1	InChI=1S/C17H21NO/c1-14-8-6-7-11-16(14)19-17(12-13-18-2)15-9-4-3-5-10-15/h3-11,17-18H,12-13H2,1-2H3/t17-/m1/s1	C17H21NO	255.162	CNCCC(OC1=CC=CC=C1C)C1=CC=CC=C1	CNCCC(OC1=CC=CC=C1C)C1=CC=CC=C1
C10AA05	atorvastatin	Approved Name	DTXSID8029868	Atorvastatin	DTXCID509868	XUKUURHRXDUEBC-KAYWLYCHSA-N	(3R,5R)-7-[2-(4-Fluorophenyl)-3-phenyl-4-(phenylcarbamoyl)-5-(propan-2-yl)-1H-pyrrol-1-yl]-3,5-dihydroxyheptanoic acid	CC(C)C1=C(C(=O)NC2=CC=CC=C2)C(=C(N1CC[C@@H](O)C[C@@H](O)CC(O)=O)C1=CC=C(F)C=C1)C1=CC=CC=C1	InChI=1S/C33H35FN2O5/c1-21(2)31-30(33(41)35-25-11-7-4-8-12-25)29(22-9-5-3-6-10-22)32(23-13-15-24(34)16-14-23)36(31)18-17-26(37)19-27(38)20-28(39)40/h3-16,21,26-27,37-38H,17-20H2,1-2H3,(H,35,41)(H,39,40)/t26-,27-/m1/s1	C33H35FN2O5	558.253	CC(C)C1=C(C(=O)NC2=CC=CC=C2)C(=C(N1CCC(O)CC(O)CC(O)=O)C1=CC=C(F)C=C1)C1=CC=CC=C1	CC(C)C1=C(C(=O)NC2=CC=CC=C2)C(=C(N1CCC(O)CC(O)CC(O)=O)C1=CC=C(F)C=C1)C1=CC=CC=C1
G02CX01	atosiban	Approved Name	DTXSID8048991	Atosiban	DTXCID4028917	VWXRQYYUEIYXCZ-OBIMUBPZSA-N	1-{(4R,7S,10S,13S,16R)-7-(2-Amino-2-oxoethyl)-13-[(2S)-butan-2-yl]-16-[(4-ethoxyphenyl)methyl]-10-[(1R)-1-hydroxyethyl]-6,9,12,15,18-pentaoxo-1,2-dithia-5,8,11,14,17-pentaazacycloicosane-4-carbonyl}-L-prolyl-L-ornithylglycinamide	CCOC1=CC=C(C[C@H]2NC(=O)CCSSC[C@H](NC(=O)[C@H](CC(N)=O)NC(=O)[C@@H](NC(=O)[C@@H](NC2=O)[C@@H](C)CC)[C@@H](C)O)C(=O)N2CCC[C@H]2C(=O)N[C@@H](CCCN)C(=O)NCC(N)=O)C=C1	InChI=1S/C43H67N11O12S2/c1-5-23(3)35-41(63)53-36(24(4)55)42(64)50-29(20-32(45)56)38(60)51-30(43(65)54-17-8-10-31(54)40(62)49-27(9-7-16-44)37(59)47-21-33(46)57)22-68-67-18-15-34(58)48-28(39(61)52-35)19-25-11-13-26(14-12-25)66-6-2/h11-14,23-24,27-31,35-36,55H,5-10,15-22,44H2,1-4H3,(H2,45,56)(H2,46,57)(H,47,59)(H,48,58)(H,49,62)(H,50,64)(H,51,60)(H,52,61)(H,53,63)/t23-,24+,27-,28+,29-,30-,31-,35-,36…	C43H67N11O12S2	993.441	CCOC1=CC=C(CC2NC(=O)CCSSCC(NC(=O)C(CC(N)=O)NC(=O)C(NC(=O)C(NC2=O)C(C)CC)C(C)O)C(=O)N2CCCC2C(=O)NC(CCCN)C(=O)NCC(N)=O)C=C1	CCOC1=CC=C(CC2NC(=O)CCSSCC(NC(=O)C(CC(N)=O)NC(=O)C(NC(=O)C(NC2=O)C(C)CC)C(C)O)C(=O)N2CCCC2C(=O)NC(CCCN)C(=O)NCC(N)=O)C=C1
P01AX06	atovaquone	Approved Name	DTXSID7022629	Atovaquone	DTXCID602629	KUCQYCKVKVOKAY-CTYIDZIISA-N	2-[(1r,4r)-4-(4-Chlorophenyl)cyclohexyl]-3-hydroxynaphthalene-1,4-dione	OC1=C([C@H]2CC[C@@H](CC2)C2=CC=C(Cl)C=C2)C(=O)C2=CC=CC=C2C1=O	InChI=1S/C22H19ClO3/c23-16-11-9-14(10-12-16)13-5-7-15(8-6-13)19-20(24)17-3-1-2-4-18(17)21(25)22(19)26/h1-4,9-13,15,26H,5-8H2/t13-,15-	C22H19ClO3	366.102	ClC1=CC=C(C=C1)C1CCC(CC1)C1C(=O)C(=O)C2=C(C=CC=C2)C1=O	ClC1=CC=C(C=C1)C1CCC(CC1)C1C(=O)C(=O)C2=C(C=CC=C2)C1=O
M03AC04	atracurium	Expert Validated Synonym	DTXSID9043726	Atrcurium	DTXCID7023726	YXSLJKQTIDHPOT-UHFFFAOYSA-N	2,2'-{Pentane-1,5-diylbis[oxy(3-oxopropane-3,1-diyl)]}bis{1-[(3,4-dimethoxyphenyl)methyl]-6,7-dimethoxy-2-methyl-1,2,3,4-tetrahydroisoquinolin-2-ium}	COC1=CC=C(CC2C3=CC(OC)=C(OC)C=C3CC[N+]2(C)CCC(=O)OCCCCCOC(=O)CC[N+]2(C)CCC3=CC(OC)=C(OC)C=C3C2CC2=CC=C(OC)C(OC)=C2)C=C1OC	InChI=1/C53H72N2O12/c1-54(22-18-38-32-48(62-7)50(64-9)34-40(38)42(54)28-36-14-16-44(58-3)46(30-36)60-5)24-20-52(56)66-26-12-11-13-27-67-53(57)21-25-55(2)23-19-39-33-49(63-8)51(65-10)35-41(39)43(55)29-37-15-17-45(59-4)47(31-37)61-6/h14-17,30-35,42-43H,11-13,18-29H2,1-10H3/q+2	C53H72N2O12	928.507	COC1=CC=C(CC2C3=CC(OC)=C(OC)C=C3CC[N+]2(C)CCC(=O)OCCCCCOC(=O)CC[N+]2(C)CCC3=CC(OC)=C(OC)C=C3C2CC2=CC=C(OC)C(OC)=C2)C=C1OC	COC1=CC=C(CC2C3=CC(OC)=C(OC)C=C3CC[N+]2(C)CCC(=O)OCCCCCOC(=O)CC[N+]2(C)CCC3=CC(OC)=C(OC)C=C3C2CC2=CC=C(OC)C(OC)=C2)C=C1OC
A03BA01	atropine	Approved Name	DTXSID4020113	Atropine	DTXCID20113	RKUNBYITZUJHSG-SPUOUPEWSA-N	(1R,3r,5S)-8-Methyl-8-azabicyclo[3.2.1]octan-3-yl 3-hydroxy-2-phenylpropanoate	CN1[C@H]2CC[C@@H]1C[C@@H](C2)OC(=O)C(CO)C1=CC=CC=C1	InChI=1S/C17H23NO3/c1-18-13-7-8-14(18)10-15(9-13)21-17(20)16(11-19)12-5-3-2-4-6-12/h2-6,13-16,19H,7-11H2,1H3/t13-,14+,15+,16?	C17H23NO3	289.168	[H]C12CCC([H])(CC(C1)OC(=O)C(CO)C1=CC=CC=C1)N2C	[H]C12CCC([H])(CC(C1)OC(=O)C(CO)C1=CC=CC=C1)N2C
G04BE10	avanafil	Approved Name	DTXSID50186727	Avanafil	DTXCID90109218	WEAJZXNPAWBCOA-INIZCTEOSA-N	4-{[(3-Chloro-4-methoxyphenyl)methyl]amino}-2-[(2S)-2-(hydroxymethyl)pyrrolidin-1-yl]-N-[(pyrimidin-2-yl)methyl]pyrimidine-5-carboxamide	COC1=C(Cl)C=C(CNC2=NC(=NC=C2C(=O)NCC2=NC=CC=N2)N2CCC[C@H]2CO)C=C1	InChI=1S/C23H26ClN7O3/c1-34-19-6-5-15(10-18(19)24)11-27-21-17(22(33)28-13-20-25-7-3-8-26-20)12-29-23(30-21)31-9-2-4-16(31)14-32/h3,5-8,10,12,16,32H,2,4,9,11,13-14H2,1H3,(H,28,33)(H,27,29,30)/t16-/m0/s1	C23H26ClN7O3	483.179	COC1=CC=C(CNC2=NC(=NC=C2C(=O)NCC2=NC=CC=N2)N2CCCC2CO)C=C1Cl	COC1=CC=C(CNC2=NC(=NC=C2C(=O)NCC2=NC=CC=N2)N2CCCC2CO)C=C1Cl
L01XE17	axitinib	Approved Name	DTXSID3049049	Axitinib	DTXCID8028975	RITAVMQDGBJQJZ-FMIVXFBMSA-N	N-Methyl-2-({3-[(E)-2-(pyridin-2-yl)ethenyl]-1H-indazol-6-yl}sulfanyl)benzamide	CNC(=O)C1=C(SC2=CC=C3C(NN=C3\C=C\C3=NC=CC=C3)=C2)C=CC=C1	InChI=1S/C22H18N4OS/c1-23-22(27)18-7-2-3-8-21(18)28-16-10-11-17-19(25-26-20(17)14-16)12-9-15-6-4-5-13-24-15/h2-14H,1H3,(H,23,27)(H,25,26)/b12-9+	C22H18N4OS	386.12	CNC(=O)C1=CC=CC=C1SC1=CC=C2C(NN=C2C=CC2=CC=CC=N2)=C1	CNC(=O)C1=CC=CC=C1SC1=CC=C2C(NN=C2C=CC2=CC=CC=N2)=C1
L01BC07	azacitidine	Synonym from Valid Source	DTXSID9020116	5-Azacytidine	DTXCID10116	NMUSYJAQQFHJEW-KVTDHHQDSA-N	4-Amino-1-beta-D-ribofuranosyl-1,3,5-triazin-2(1H)-one	NC1=NC(=O)N(C=N1)[C@@H]1O[C@H](CO)[C@@H](O)[C@H]1O	InChI=1S/C8H12N4O5/c9-7-10-2-12(8(16)11-7)6-5(15)4(14)3(1-13)17-6/h2-6,13-15H,1H2,(H2,9,11,16)/t3-,4-,5-,6-/m1/s1	C8H12N4O5	244.081	NC1=NC(=O)N(C=N1)C1OC(CO)C(O)C1O	NC1=NC(=O)N(C=N1)C1OC(CO)C(O)C1O
L04AX01	azathioprine	Approved Name	DTXSID4020119	Azathioprine	DTXCID00119	LMEKQMALGUDUQG-UHFFFAOYSA-N	6-[(1-Methyl-4-nitro-1H-imidazol-5-yl)sulfanyl]-7H-purine	CN1C=NC(=C1SC1=NC=NC2=C1NC=N2)[N+]([O-])=O	InChI=1S/C9H7N7O2S/c1-15-4-14-7(16(17)18)9(15)19-8-5-6(11-2-10-5)12-3-13-8/h2-4H,1H3,(H,10,11,12,13)	C9H7N7O2S	277.038	CN1C=NC(=C1SC1=NC=NC2=C1NC=N2)[N+]([O-])=O	CN1C=NC(=C1SC1=NC=NC2=C1NC=N2)[N+]([O-])=O
D10AX03	azelaic acid	Expert Validated Synonym	DTXSID8021640	Nonanedioic acid	DTXCID501640	BDJRBEYXGGNYIS-UHFFFAOYSA-N	Nonanedioic acid	OC(=O)CCCCCCCC(O)=O	InChI=1S/C9H16O4/c10-8(11)6-4-2-1-3-5-7-9(12)13/h1-7H2,(H,10,11)(H,12,13)	C9H16O4	188.105	OC(=O)CCCCCCCC(O)=O	OC(=O)CCCCCCCC(O)=O
S01GX07	azelastine	Approved Name	DTXSID6022638	Azelastine	DTXCID502638	MBUVEWMHONZEQD-UHFFFAOYSA-N	4-[(4-Chlorophenyl)methyl]-2-(1-methylazepan-4-yl)phthalazin-1(2H)-one	CN1CCCC(CC1)N1N=C(CC2=CC=C(Cl)C=C2)C2=CC=CC=C2C1=O	InChI=1/C22H24ClN3O/c1-25-13-4-5-18(12-14-25)26-22(27)20-7-3-2-6-19(20)21(24-26)15-16-8-10-17(23)11-9-16/h2-3,6-11,18H,4-5,12-15H2,1H3	C22H24ClN3O	381.161	CN1CCCC(CC1)N1N=C(CC2=CC=C(Cl)C=C2)C2=CC=CC=C2C1=O	CN1CCCC(CC1)N1N=C(CC2=CC=C(Cl)C=C2)C2=CC=CC=C2C1=O
J01FA10	azithromycin	Approved Name	DTXSID8030760	Azithromycin	DTXCID6010760	MQTOSJVFKKJCRP-BICOPXKESA-N	(2R,3S,4R,5R,8R,10R,11R,12S,13S,14R)-2-Ethyl-3,4,10-trihydroxy-3,5,6,8,10,12,14-heptamethyl-15-oxo-11-{[3,4,6-trideoxy-3-(dimethylamino)-beta-D-xylo-hexopyranosyl]oxy}-1-oxa-6-azacyclopentadecan-13-yl 2,6-dideoxy-3-C-methyl-3-O-methyl-alpha-L-ribo-hexopyranoside	CC[C@H]1OC(=O)[C@H](C)[C@@H](O[C@H]2C[C@@](C)(OC)[C@@H](O)[C@H](C)O2)[C@H](C)[C@@H](O[C@@H]2O[C@H](C)C[C@@H]([C@H]2O)N(C)C)[C@](C)(O)C[C@@H](C)CN(C)[C@H](C)[C@@H](O)[C@]1(C)O	InChI=1S/C38H72N2O12/c1-15-27-38(10,46)31(42)24(6)40(13)19-20(2)17-36(8,45)33(52-35-29(41)26(39(11)12)16-21(3)48-35)22(4)30(23(5)34(44)50-27)51-28-18-37(9,47-14)32(43)25(7)49-28/h20-33,35,41-43,45-46H,15-19H2,1-14H3/t20-,21-,22+,23-,24-,25+,26+,27-,28+,29-,30+,31-,32+,33-,35+,36-,37-,38-/m1/s1	C38H72N2O12	748.509	CCC1OC(=O)C(C)C(OC2CC(C)(OC)C(O)C(C)O2)C(C)C(OC2OC(C)CC(C2O)N(C)C)C(C)(O)CC(C)CN(C)C(C)C(O)C1(C)O	CCC1OC(=O)C(C)C(OC2CC(C)(OC)C(O)C(C)O2)C(C)C(OC2OC(C)CC(C2O)N(C)C)C(C)(O)CC(C)CN(C)C(C)C(O)C1(C)O
J01DF01	aztreonam	Approved Name	DTXSID0022640	Aztreonam	DTXCID602640	WZPBZJONDBGPKJ-FSPLSTOPSA-N	2-({[1-(2-Amino-1,3-thiazol-4-yl)-2-{[(2S,3S)-2-methyl-4-oxo-1-sulfoazetidin-3-yl]amino}-2-oxoethylidene]amino}oxy)-2-methylpropanoic acid	C[C@H]1[C@H](NC(=O)C(=NOC(C)(C)C(O)=O)C2=CSC(N)=N2)C(=O)N1S(O)(=O)=O	InChI=1S/C13H17N5O8S2/c1-5-7(10(20)18(5)28(23,24)25)16-9(19)8(6-4-27-12(14)15-6)17-26-13(2,3)11(21)22/h4-5,7H,1-3H3,(H2,14,15)(H,16,19)(H,21,22)(H,23,24,25)/t5-,7-/m0/s1	C13H17N5O8S2	435.052	CC1C(NC(=O)C(=NOC(C)(C)C(O)=O)C2=CSC(N)=N2)C(=O)N1S(O)(=O)=O	CC1C(NC(=O)C(=NOC(C)(C)C(O)=O)C2=CSC(N)=N2)C(=O)N1S(O)(=O)=O
M03BX01	baclofen	Approved Name	DTXSID5022641	Baclofen	DTXCID002641	KPYSYYIEGFHWSV-UHFFFAOYSA-N	4-Amino-3-(4-chlorophenyl)butanoic acid	NCC(CC(O)=O)C1=CC=C(Cl)C=C1	InChI=1/C10H12ClNO2/c11-9-3-1-7(2-4-9)8(6-12)5-10(13)14/h1-4,8H,5-6,12H2,(H,13,14)	C10H12ClNO2	213.056	NCC(CC(O)=O)C1=CC=C(Cl)C=C1	NCC(CC(O)=O)C1=CC=C(Cl)C=C1
D04AA15	bamipine	Approved Name	DTXSID5057751	Bamipine	DTXCID6031540	VZSXTYKGYWISGQ-UHFFFAOYSA-N	N-Benzyl-1-methyl-N-phenylpiperidin-4-amine	CN1CCC(CC1)N(CC1=CC=CC=C1)C1=CC=CC=C1	InChI=1S/C19H24N2/c1-20-14-12-19(13-15-20)21(18-10-6-3-7-11-18)16-17-8-4-2-5-9-17/h2-11,19H,12-16H2,1H3	C19H24N2	280.194	CN1CCC(CC1)N(CC1=CC=CC=C1)C1=CC=CC=C1	CN1CCC(CC1)N(CC1=CC=CC=C1)C1=CC=CC=C1
L04AA37	baricitinib	Approved Name	DTXSID30152228	Baricitinib	DTXCID5074719	XUZMWHLSFXCVMG-UHFFFAOYSA-N	{1-(Ethanesulfonyl)-3-[4-(7H-pyrrolo[2,3-d]pyrimidin-4-yl)-1H-pyrazol-1-yl]azetidin-3-yl}acetonitrile	CCS(=O)(=O)N1CC(CC#N)(C1)N1C=C(C=N1)C1=C2C=CNC2=NC=N1	InChI=1S/C16H17N7O2S/c1-2-26(24,25)22-9-16(10-22,4-5-17)23-8-12(7-21-23)14-13-3-6-18-15(13)20-11-19-14/h3,6-8,11H,2,4,9-10H2,1H3,(H,18,19,20)	C16H17N7O2S	371.116	CCS(=O)(=O)N1CC(CC#N)(C1)N1C=C(C=N1)C1=C2C=CNC2=NC=N1	CCS(=O)(=O)N1CC(CC#N)(C1)N1C=C(C=N1)C1=C2C=CNC2=NC=N1
A07EA07	beclometasone	Synonym from Valid Source	DTXSID5040750	Beclomethasone	DTXCID3020750	NBMKJKDGKREAPL-DVTGEIKXSA-N	(11beta,16beta)-9-Chloro-11,17,21-trihydroxy-16-methylpregna-1,4-diene-3,20-dione	C[C@H]1C[C@H]2[C@@H]3CCC4=CC(=O)C=C[C@]4(C)[C@@]3(Cl)[C@@H](O)C[C@]2(C)[C@@]1(O)C(=O)CO	InChI=1S/C22H29ClO5/c1-12-8-16-15-5-4-13-9-14(25)6-7-19(13,2)21(15,23)17(26)10-20(16,3)22(12,28)18(27)11-24/h6-7,9,12,15-17,24,26,28H,4-5,8,10-11H2,1-3H3/t12-,15-,16-,17-,19-,20-,21-,22-/m0/s1	C22H29ClO5	408.17	CC1CC2C3CCC4=CC(=O)C=CC4(C)C3(Cl)C(O)CC2(C)C1(O)C(=O)CO	CC1CC2C3CCC4=CC(=O)C=CC4(C)C3(Cl)C(O)CC2(C)C1(O)C(=O)CO
J04AK05	bedaquiline	Approved Name	DTXSID80903989	Bedaquiline	DTXCID501331924	QUIJNHUBAXPXFS-XLJNKUFUSA-N	(1R,2S)-1-(6-Bromo-2-methoxyquinolin-3-yl)-4-(dimethylamino)-2-(naphthalen-1-yl)-1-phenylbutan-2-ol	COC1=NC2=C(C=C(Br)C=C2)C=C1[C@@H](C1=CC=CC=C1)[C@@](O)(CCN(C)C)C1=CC=CC2=C1C=CC=C2	InChI=1S/C32H31BrN2O2/c1-35(2)19-18-32(36,28-15-9-13-22-10-7-8-14-26(22)28)30(23-11-5-4-6-12-23)27-21-24-20-25(33)16-17-29(24)34-31(27)37-3/h4-17,20-21,30,36H,18-19H2,1-3H3/t30-,32-/m1/s1	C32H31BrN2O2	554.157	COC1=NC2=C(C=C(Br)C=C2)C=C1C(C1=CC=CC=C1)C(O)(CCN(C)C)C1=CC=CC2=C1C=CC=C2	COC1=NC2=C(C=C(Br)C=C2)C=C1C(C1=CC=CC=C1)C(O)(CCN(C)C)C1=CC=CC2=C1C=CC=C2
C09AA07	benazepril	Approved Name	DTXSID5022645	Benazepril	DTXCID602645	XPCFTKFZXHTYIP-PMACEKPBSA-N	[(3S)-3-{[(2S)-1-Ethoxy-1-oxo-4-phenylbutan-2-yl]amino}-2-oxo-2,3,4,5-tetrahydro-1H-1-benzazepin-1-yl]acetic acid	CCOC(=O)[C@H](CCC1=CC=CC=C1)N[C@H]1CCC2=CC=CC=C2N(CC(O)=O)C1=O	InChI=1S/C24H28N2O5/c1-2-31-24(30)20(14-12-17-8-4-3-5-9-17)25-19-15-13-18-10-6-7-11-21(18)26(23(19)29)16-22(27)28/h3-11,19-20,25H,2,12-16H2,1H3,(H,27,28)/t19-,20-/m0/s1	C24H28N2O5	424.2	CCOC(=O)C(CCC1=CC=CC=C1)NC1CCC2=C(C=CC=C2)N(CC(O)=O)C1=O	CCOC(=O)C(CCC1=CC=CC=C1)NC1CCC2=C(C=CC=C2)N(CC(O)=O)C1=O
L01AA09	bendamustine	Approved Name	DTXSID2046888	Bendamustine	DTXCID0026888	YTKUWDBFDASYHO-UHFFFAOYSA-N	4-{5-[Bis(2-chloroethyl)amino]-1-methyl-1H-benzimidazol-2-yl}butanoic acid	CN1C(CCCC(O)=O)=NC2=C1C=CC(=C2)N(CCCl)CCCl	InChI=1S/C16H21Cl2N3O2/c1-20-14-6-5-12(21(9-7-17)10-8-18)11-13(14)19-15(20)3-2-4-16(22)23/h5-6,11H,2-4,7-10H2,1H3,(H,22,23)	C16H21Cl2N3O2	357.101	CN1C(CCCC(O)=O)=NC2=C1C=CC(=C2)N(CCCl)CCCl	CN1C(CCCC(O)=O)=NC2=C1C=CC(=C2)N(CCCl)CCCl
N05AD07	benperidol	Approved Name	DTXSID7045364	Benperidol	DTXCID5025364	FEBOTPHFXYHVPL-UHFFFAOYSA-N	1-{1-[4-(4-Fluorophenyl)-4-oxobutyl]piperidin-4-yl}-1,3-dihydro-2H-benzimidazol-2-one	FC1=CC=C(C=C1)C(=O)CCCN1CCC(CC1)N1C(=O)NC2=C1C=CC=C2	InChI=1S/C22H24FN3O2/c23-17-9-7-16(8-10-17)21(27)6-3-13-25-14-11-18(12-15-25)26-20-5-2-1-4-19(20)24-22(26)28/h1-2,4-5,7-10,18H,3,6,11-15H2,(H,24,28)	C22H24FN3O2	381.185	FC1=CC=C(C=C1)C(=O)CCCN1CCC(CC1)N1C(=O)NC2=C1C=CC=C2	FC1=CC=C(C=C1)C(=O)CCCN1CCC(CC1)N1C(=O)NC2=C1C=CC=C2
J01CE08	benzathine benzylpenicillin	Integrated Source Name	DTXSID2047804	Benzathine penicillin G	DTXCID4027781	BVGLIYRKPOITBQ-ANPZCEIESA-N	(2S,5R,6R)-3,3-Dimethyl-7-oxo-6-(2-phenylacetamido)-4-thia-1-azabicyclo[3.2.0]heptane-2-carboxylic acid--N~1~,N~2~-dibenzylethane-1,2-diamine (2/1)	C(CNCC1=CC=CC=C1)NCC1=CC=CC=C1.CC1(C)S[C@@H]2[C@H](NC(=O)CC3=CC=CC=C3)C(=O)N2[C@H]1C(O)=O.CC1(C)S[C@@H]2[C@H](NC(=O)CC3=CC=CC=C3)C(=O)N2[C@H]1C(O)=O	InChI=1S/2C16H18N2O4S.C16H20N2/c2*1-16(2)12(15(21)22)18-13(20)11(14(18)23-16)17-10(19)8-9-6-4-3-5-7-9;1-3-7-15(8-4-1)13-17-11-12-18-14-16-9-5-2-6-10-16/h2*3-7,11-12,14H,8H2,1-2H3,(H,17,19)(H,21,22);1-10,17-18H,11-14H2/t2*11-,12+,14-;/m11./s1	C48H56N6O8S2	908.36	C(CNCC1=CC=CC=C1)NCC1=CC=CC=C1,CC1(C)SC2C(NC(=O)CC3=CC=CC=C3)C(=O)N2C1C(O)=O	-
C05AD03	benzocaine	Approved Name	DTXSID8021804	Benzocaine	DTXCID301804	BLFLLBZGZJTVJG-UHFFFAOYSA-N	Ethyl 4-aminobenzoate	CCOC(=O)C1=CC=C(N)C=C1	InChI=1S/C9H11NO2/c1-2-12-9(11)7-3-5-8(10)6-4-7/h3-6H,2,10H2,1H3	C9H11NO2	165.079	CCOC(=O)C1=CC=C(N)C=C1	CCOC(=O)C1=CC=C(N)C=C1
D10AE01	benzoyl peroxide	Approved Name	DTXSID6024591	Benzoyl peroxide	DTXCID001072	OMPJBNCRMGITSC-UHFFFAOYSA-N	-	O=C(OOC(=O)C1=CC=CC=C1)C1=CC=CC=C1	InChI=1S/C14H10O4/c15-13(11-7-3-1-4-8-11)17-18-14(16)12-9-5-2-6-10-12/h1-10H	C14H10O4	242.058	O=C(OOC(=O)C1=CC=CC=C1)C1=CC=CC=C1	O=C(OOC(=O)C1=CC=CC=C1)C1=CC=CC=C1
J01CE01	benzylpenicillin	Synonym from Valid Source	DTXSID5046934	Penicillin G	DTXCID3026934	JGSARLDLIJGVTE-MBNYWOFBSA-N	(2S,5R,6R)-3,3-Dimethyl-7-oxo-6-(2-phenylacetamido)-4-thia-1-azabicyclo[3.2.0]heptane-2-carboxylic acid	CC1(C)S[C@@H]2[C@H](NC(=O)CC3=CC=CC=C3)C(=O)N2[C@H]1C(O)=O	InChI=1S/C16H18N2O4S/c1-16(2)12(15(21)22)18-13(20)11(14(18)23-16)17-10(19)8-9-6-4-3-5-7-9/h3-7,11-12,14H,8H2,1-2H3,(H,17,19)(H,21,22)/t11-,12+,14-/m1/s1	C16H18N2O4S	334.099	CC1(C)SC2C(NC(=O)CC3=CC=CC=C3)C(=O)N2C1C(O)=O	CC1(C)SC2C(NC(=O)CC3=CC=CC=C3)C(=O)N2C1C(O)=O
D02BB01	betacarotene	Synonym from Valid Source	DTXSID3020253	beta-Carotene	DTXCID10253	OENHQHLEOONYIE-JLTXGRSLSA-N	beta,beta-Carotene	C\C(\C=C\C=C(/C)\C=C\C1=C(C)CCCC1(C)C)=C/C=C/C=C(\C)/C=C/C=C(\C)/C=C/C1=C(C)CCCC1(C)C	InChI=1S/C40H56/c1-31(19-13-21-33(3)25-27-37-35(5)23-15-29-39(37,7)8)17-11-12-18-32(2)20-14-22-34(4)26-28-38-36(6)24-16-30-40(38,9)10/h11-14,17-22,25-28H,15-16,23-24,29-30H2,1-10H3/b12-11+,19-13+,20-14+,27-25+,28-26+,31-17+,32-18+,33-21+,34-22+	C40H56	536.438	CC(C=CC=C(C)C=CC1=C(C)CCCC1(C)C)=CC=CC=C(C)C=CC=C(C)C=CC1=C(C)CCCC1(C)C	CC(C=CC=C(C)C=CC1=C(C)CCCC1(C)C)=CC=CC=C(C)C=CC=C(C)C=CC1=C(C)CCCC1(C)C
N07CA01	betahistine	Approved Name	DTXSID3022665	Betahistine	DTXCID202665	UUQMNUMQCIQDMZ-UHFFFAOYSA-N	N-Methyl-2-(pyridin-2-yl)ethan-1-amine	CNCCC1=NC=CC=C1	InChI=1S/C8H12N2/c1-9-7-5-8-4-2-3-6-10-8/h2-4,6,9H,5,7H2,1H3	C8H12N2	136.1	CNCCC1=NC=CC=C1	CNCCC1=NC=CC=C1
D07AC01	betamethasone	Approved Name	DTXSID3022667	Betamethasone	DTXCID002667	UREBDLICKHMUKA-DVTGEIKXSA-N	(11beta,16beta)-9-Fluoro-11,17,21-trihydroxy-16-methylpregna-1,4-diene-3,20-dione	[H][C@@]12C[C@H](C)[C@](O)(C(=O)CO)[C@@]1(C)C[C@H](O)[C@@]1(F)[C@@]2([H])CCC2=CC(=O)C=C[C@]12C	InChI=1S/C22H29FO5/c1-12-8-16-15-5-4-13-9-14(25)6-7-19(13,2)21(15,23)17(26)10-20(16,3)22(12,28)18(27)11-24/h6-7,9,12,15-17,24,26,28H,4-5,8,10-11H2,1-3H3/t12-,15-,16-,17-,19-,20-,21-,22-/m0/s1	C22H29FO5	392.2	CC1CC2C3CCC4=CC(=O)C=CC4(C)C3(F)C(O)CC2(C)C1(O)C(=O)CO	CC1CC2C3CCC4=CC(=O)C=CC4(C)C3(F)C(O)CC2(C)C1(O)C(=O)CO
S01ED02	betaxolol	Approved Name	DTXSID2022674	Betaxolol	DTXCID102674	NWIUTZDMDHAVTP-UHFFFAOYSA-N	1-{4-[2-(Cyclopropylmethoxy)ethyl]phenoxy}-3-[(propan-2-yl)amino]propan-2-ol	CC(C)NCC(O)COC1=CC=C(CCOCC2CC2)C=C1	InChI=1/C18H29NO3/c1-14(2)19-11-17(20)13-22-18-7-5-15(6-8-18)9-10-21-12-16-3-4-16/h5-8,14,16-17,19-20H,3-4,9-13H2,1-2H3	C18H29NO3	307.215	CC(C)NCC(O)COC1=CC=C(CCOCC2CC2)C=C1	CC(C)NCC(O)COC1=CC=C(CCOCC2CC2)C=C1
N07AB02	bethanechol	Approved Name	DTXSID5048398	Bethanechol parent	DTXCID0028371	NZUPCNDJBJXXRF-UHFFFAOYSA-O	2-(Carbamoyloxy)-N,N,N-trimethylpropan-1-aminium	CC(C[N+](C)(C)C)OC(N)=O	InChI=1/C7H16N2O2/c1-6(11-7(8)10)5-9(2,3)4/h6H,5H2,1-4H3,(H-,8,10)/p+1	C7H17N2O2	161.128	CC(C[N+](C)(C)C)OC(N)=O	CC(C[N+](C)(C)C)OC(N)=O
L01XX25	bexarotene	Approved Name	DTXSID1040619	Bexarotene	DTXCID9020619	NAVMQTYZDKMPEU-UHFFFAOYSA-N	4-[1-(3,5,5,8,8-Pentamethyl-5,6,7,8-tetrahydronaphthalen-2-yl)ethenyl]benzoic acid	CC1=CC2=C(C=C1C(=C)C1=CC=C(C=C1)C(O)=O)C(C)(C)CCC2(C)C	InChI=1S/C24H28O2/c1-15-13-20-21(24(5,6)12-11-23(20,3)4)14-19(15)16(2)17-7-9-18(10-8-17)22(25)26/h7-10,13-14H,2,11-12H2,1,3-6H3,(H,25,26)	C24H28O2	348.209	CC1=CC2=C(C=C1C(=C)C1=CC=C(C=C1)C(O)=O)C(C)(C)CCC2(C)C	CC1=CC2=C(C=C1C(=C)C1=CC=C(C=C1)C(O)=O)C(C)(C)CCC2(C)C
C10AB02	bezafibrate	Approved Name	DTXSID3029869	Bezafibrate	DTXCID909869	IIBYAHWJQTYFKB-UHFFFAOYSA-N	2-{4-[2-(4-Chlorobenzamido)ethyl]phenoxy}-2-methylpropanoic acid	CC(C)(OC1=CC=C(CCNC(=O)C2=CC=C(Cl)C=C2)C=C1)C(O)=O	InChI=1S/C19H20ClNO4/c1-19(2,18(23)24)25-16-9-3-13(4-10-16)11-12-21-17(22)14-5-7-15(20)8-6-14/h3-10H,11-12H2,1-2H3,(H,21,22)(H,23,24)	C19H20ClNO4	361.108	CC(C)(OC1=CC=C(CCNC(=O)C2=CC=C(Cl)C=C2)C=C1)C(O)=O	CC(C)(OC1=CC=C(CCNC(=O)C2=CC=C(Cl)C=C2)C=C1)C(O)=O
L02BB03	bicalutamide	Approved Name	DTXSID2022678	Bicalutamide	DTXCID20820065	LKJPYSCBVHEWIU-UHFFFAOYSA-N	N-[4-Cyano-3-(trifluoromethyl)phenyl]-3-(4-fluorobenzene-1-sulfonyl)-2-hydroxy-2-methylpropanamide	CC(O)(CS(=O)(=O)C1=CC=C(F)C=C1)C(=O)NC1=CC(=C(C=C1)C#N)C(F)(F)F	InChI=1S/C18H14F4N2O4S/c1-17(26,10-29(27,28)14-6-3-12(19)4-7-14)16(25)24-13-5-2-11(9-23)15(8-13)18(20,21)22/h2-8,26H,10H2,1H3,(H,24,25)	C18H14F4N2O4S	430.061	CC(O)(CS(=O)(=O)C1=CC=C(F)C=C1)C(=O)NC1=CC(=C(C=C1)C#N)C(F)(F)F	CC(O)(CS(=O)(=O)C1=CC=C(F)C=C1)C(=O)NC1=CC(=C(C=C1)C#N)C(F)(F)F
D01AC10	bifonazole	Approved Name	DTXSID9045631	Bifonazole	DTXCID7025631	OCAPBUJLXMYKEJ-UHFFFAOYSA-N	1-[([1,1'-Biphenyl]-4-yl)(phenyl)methyl]-1H-imidazole	C1=CN(C=N1)C(C1=CC=CC=C1)C1=CC=C(C=C1)C1=CC=CC=C1	InChI=1/C22H18N2/c1-3-7-18(8-4-1)19-11-13-21(14-12-19)22(24-16-15-23-17-24)20-9-5-2-6-10-20/h1-17,22H	C22H18N2	310.147	C1=CN(C=N1)C(C1=CC=CC=C1)C1=CC=C(C=C1)C1=CC=CC=C1	C1=CN(C=N1)C(C1=CC=CC=C1)C1=CC=C(C=C1)C1=CC=CC=C1
R06AX29	bilastine	Approved Name	DTXSID5057678	Bilastine	DTXCID6031467	ACCMWZWAEFYUGZ-UHFFFAOYSA-N	2-[4-(2-{4-[1-(2-Ethoxyethyl)-1H-benzimidazol-2-yl]piperidin-1-yl}ethyl)phenyl]-2-methylpropanoic acid	CCOCCN1C(=NC2=CC=CC=C12)C1CCN(CCC2=CC=C(C=C2)C(C)(C)C(O)=O)CC1	InChI=1S/C28H37N3O3/c1-4-34-20-19-31-25-8-6-5-7-24(25)29-26(31)22-14-17-30(18-15-22)16-13-21-9-11-23(12-10-21)28(2,3)27(32)33/h5-12,22H,4,13-20H2,1-3H3,(H,32,33)	C28H37N3O3	463.283	CCOCCN1C(=NC2=CC=CC=C12)C1CCN(CCC2=CC=C(C=C2)C(C)(C)C(O)=O)CC1	CCOCCN1C(=NC2=CC=CC=C12)C1CCN(CCC2=CC=C(C=C2)C(C)(C)C(O)=O)CC1
S01EE03	bimatoprost	Approved Name	DTXSID30895042	Bimatoprost	DTXCID401324598	AQOKCDNYWBIDND-FTOWTWDKSA-N	(5Z)-7-{(1R,2R,3R,5S)-3,5-Dihydroxy-2-[(1E,3S)-3-hydroxy-5-phenylpent-1-en-1-yl]cyclopentyl}-N-ethylhept-5-enamide	CCNC(=O)CCC\C=C/C[C@H]1[C@@H](O)C[C@@H](O)[C@@H]1\C=C\[C@@H](O)CCC1=CC=CC=C1	InChI=1/C25H37NO4/c1-2-26-25(30)13-9-4-3-8-12-21-22(24(29)18-23(21)28)17-16-20(27)15-14-19-10-6-5-7-11-19/h3,5-8,10-11,16-17,20-24,27-29H,2,4,9,12-15,18H2,1H3,(H,26,30)/b8-3-,17-16+/t20-,21+,22+,23-,24+/s2	C25H37NO4	415.272	CCNC(=O)CCCC=CCC1C(O)CC(O)C1C=CC(O)CCC1=CC=CC=C1	CCNC(=O)CCCC=CCC1C(O)CC(O)C1C=CC(O)CCC1=CC=CC=C1
N04AA02	biperiden	Approved Name	DTXSID6022680	Biperiden	DTXCID802680	YSXKPIUOCJLQIE-UHFFFAOYSA-N	1-(Bicyclo[2.2.1]hept-5-en-2-yl)-1-phenyl-3-(piperidin-1-yl)propan-1-ol	OC(CCN1CCCCC1)(C1CC2CC1C=C2)C1=CC=CC=C1	InChI=1/C21H29NO/c23-21(19-7-3-1-4-8-19,11-14-22-12-5-2-6-13-22)20-16-17-9-10-18(20)15-17/h1,3-4,7-10,17-18,20,23H,2,5-6,11-16H2	C21H29NO	311.225	OC(CCN1CCCCC1)(C1CC2CC1C=C2)C1=CC=CC=C1	OC(CCN1CCCCC1)(C1CC2CC1C=C2)C1=CC=CC=C1
D08AE06	biphenylol	Synonym	DTXSID2021151	2-Phenylphenol	DTXCID201151	LLEMOWNGBBNAJR-UHFFFAOYSA-N	[1,1'-Biphenyl]-2-ol	OC1=C(C=CC=C1)C1=CC=CC=C1	InChI=1S/C12H10O/c13-12-9-5-4-8-11(12)10-6-2-1-3-7-10/h1-9,13H	C12H10O	170.073	OC1=C(C=CC=C1)C1=CC=CC=C1	OC1=C(C=CC=C1)C1=CC=CC=C1
A06AB02	bisacodyl	Approved Name	DTXSID1022681	Bisacodyl	DTXCID202681	KHOITXIGCFIULA-UHFFFAOYSA-N	[(Pyridin-2-yl)methylene]di(4,1-phenylene) diacetate	CC(=O)OC1=CC=C(C=C1)C(C1=CC=C(OC(C)=O)C=C1)C1=NC=CC=C1	InChI=1S/C22H19NO4/c1-15(24)26-19-10-6-17(7-11-19)22(21-5-3-4-14-23-21)18-8-12-20(13-9-18)27-16(2)25/h3-14,22H,1-2H3	C22H19NO4	361.131	CC(=O)OC1=CC=C(C=C1)C(C1=CC=C(OC(C)=O)C=C1)C1=NC=CC=C1	CC(=O)OC1=CC=C(C=C1)C(C1=CC=C(OC(C)=O)C=C1)C1=NC=CC=C1
C07AB07	bisoprolol	Approved Name	DTXSID6022682	Bisoprolol	DTXCID602682	VHYCDWMUTMEGQY-UHFFFAOYSA-N	1-[(Propan-2-yl)amino]-3-[4-({2-[(propan-2-yl)oxy]ethoxy}methyl)phenoxy]propan-2-ol	CC(C)NCC(O)COC1=CC=C(COCCOC(C)C)C=C1	InChI=1/C18H31NO4/c1-14(2)19-11-17(20)13-23-18-7-5-16(6-8-18)12-21-9-10-22-15(3)4/h5-8,14-15,17,19-20H,9-13H2,1-4H3	C18H31NO4	325.225	CC(C)NCC(O)COC1=CC=C(COCCOC(C)C)C=C1	CC(C)NCC(O)COC1=CC=C(COCCOC(C)C)C=C1
A06AB09	bisoxatin	Approved Name	DTXSID00170217	Bisoxatin	DTXCID4092708	BPKUDUSVDVLOPY-UHFFFAOYSA-N	2,2-Bis(4-hydroxyphenyl)-2H-1,4-benzoxazin-3(4H)-one	OC1=CC=C(C=C1)C1(OC2=CC=CC=C2NC1=O)C1=CC=C(O)C=C1	InChI=1S/C20H15NO4/c22-15-9-5-13(6-10-15)20(14-7-11-16(23)12-8-14)19(24)21-17-3-1-2-4-18(17)25-20/h1-12,22-23H,(H,21,24)	C20H15NO4	333.1	OC1=CC=C(C=C1)C1(OC2=CC=CC=C2NC1=O)C1=CC=C(O)C=C1	OC1=CC=C(C=C1)C1(OC2=CC=CC=C2NC1=O)C1=CC=C(O)C=C1
L01XX32	bortezomib	Approved Name	DTXSID3040980	Bortezomib	DTXCID1020980	GXJABQQUPOEUTA-RDJZCZTQSA-N	N-[(1R)-1-Borono-3-methylbutyl]-Nalpha-(pyrazine-2-carbonyl)-L-phenylalaninamide	CC(C)C[C@H](NC(=O)[C@H](CC1=CC=CC=C1)NC(=O)C1=NC=CN=C1)B(O)O	InChI=1S/C19H25BN4O4/c1-13(2)10-17(20(27)28)24-18(25)15(11-14-6-4-3-5-7-14)23-19(26)16-12-21-8-9-22-16/h3-9,12-13,15,17,27-28H,10-11H2,1-2H3,(H,23,26)(H,24,25)/t15-,17-/m0/s1	C19H25BN4O4	384.197	CC(C)CC(NC(=O)C(CC1=CC=CC=C1)NC(=O)C1=CN=CC=N1)B(O)O	CC(C)CC(NC(=O)C(CC1=CC=CC=C1)NC(=O)C1=CN=CC=N1)B(O)O
C02KX01	bosentan	Approved Name	DTXSID7046627	Bosentan	DTXCID5026627	GJPICJJJRGTNOD-UHFFFAOYSA-N	4-tert-Butyl-N-[6-(2-hydroxyethoxy)-5-(2-methoxyphenoxy)[2,2'-bipyrimidin]-4-yl]benzene-1-sulfonamide	COC1=CC=CC=C1OC1=C(NS(=O)(=O)C2=CC=C(C=C2)C(C)(C)C)N=C(N=C1OCCO)C1=NC=CC=N1	InChI=1S/C27H29N5O6S/c1-27(2,3)18-10-12-19(13-11-18)39(34,35)32-23-22(38-21-9-6-5-8-20(21)36-4)26(37-17-16-33)31-25(30-23)24-28-14-7-15-29-24/h5-15,33H,16-17H2,1-4H3,(H,30,31,32)	C27H29N5O6S	551.184	COC1=CC=CC=C1OC1=C(NS(=O)(=O)C2=CC=C(C=C2)C(C)(C)C)N=C(N=C1OCCO)C1=NC=CC=N1	COC1=CC=CC=C1OC1=C(NS(=O)(=O)C2=CC=C(C=C2)C(C)(C)C)N=C(N=C1OCCO)C1=NC=CC=N1
S01EA05	brimonidine	Approved Name	DTXSID3045221	Brimonidine	DTXCID1025221	XYLJNLCSTIOKRM-UHFFFAOYSA-N	5-Bromo-N-(4,5-dihydro-1H-imidazol-2-yl)quinoxalin-6-amine	BrC1=C2N=CC=NC2=CC=C1NC1=NCCN1	InChI=1S/C11H10BrN5/c12-9-7(17-11-15-5-6-16-11)1-2-8-10(9)14-4-3-13-8/h1-4H,5-6H2,(H2,15,16,17)	C11H10BrN5	291.012	BrC1=C2N=CC=NC2=CC=C1NC1=NCCN1	BrC1=C2N=CC=NC2=CC=C1NC1=NCCN1
S01EC04	brinzolamide	Approved Name	DTXSID6045531	Brinzolamide	DTXCID4025531	HCRKCZRJWPKOAR-JTQLQIEISA-N	(4R)-4-(Ethylamino)-2-(3-methoxypropyl)-1,1-dioxo-1,2,3,4-tetrahydro-1lambda~6~-thieno[3,2-e][1,2]thiazine-6-sulfonamide	CCN[C@H]1CN(CCCOC)S(=O)(=O)C2=C1C=C(S2)S(N)(=O)=O	InChI=1S/C12H21N3O5S3/c1-3-14-10-8-15(5-4-6-20-2)23(18,19)12-9(10)7-11(21-12)22(13,16)17/h7,10,14H,3-6,8H2,1-2H3,(H2,13,16,17)/t10-/m0/s1	C12H21N3O5S3	383.064	CCNC1CN(CCCOC)S(=O)(=O)C2=C1C=C(S2)S(N)(=O)=O	CCNC1CN(CCCOC)S(=O)(=O)C2=C1C=C(S2)S(N)(=O)=O
N03AX23	brivaracetam	Expert Validated Synonym	DTXSID00905081	(2S)-2-((4R)-2-Oxo-4-propylpyrrolidin-1-yl)butanamide	DTXCID601334183	MSYKRHVOOPPJKU-BDAKNGLRSA-N	-	CCC[C@H]1CN([C@@H](CC)C(N)=O)C(=O)C1	InChI=1S/C11H20N2O2/c1-3-5-8-6-10(14)13(7-8)9(4-2)11(12)15/h8-9H,3-7H2,1-2H3,(H2,12,15)/t8-,9+/m1/s1	C11H20N2O2	212.152	CCCC1CN(C(CC)C(N)=O)C(=O)C1	CCCC1CN(C(CC)C(N)=O)C(=O)C1
J05AB15	brivudine	Approved Name	DTXSID0045755	Brivudine	DTXCID8025755	ODZBBRURCPAEIQ-PIXDULNESA-N	5-[(E)-2-Bromoethenyl]-2'-deoxyuridine	OC[C@H]1O[C@H](C[C@@H]1O)N1C=C(\C=C\Br)C(=O)NC1=O	InChI=1S/C11H13BrN2O5/c12-2-1-6-4-14(11(18)13-10(6)17)9-3-7(16)8(5-15)19-9/h1-2,4,7-9,15-16H,3,5H2,(H,13,17,18)/b2-1+/t7-,8+,9+/m0/s1	C11H13BrN2O5	332.001	OCC1OC(CC1O)N1C=C(C=CBr)C(=O)NC1=O	OCC1OC(CC1O)N1C=C(C=CBr)C(=O)NC1=O
N05BA08	bromazepam	Approved Name	DTXSID40171081	Bromazepam	DTXCID8093572	VMIYHDSEFNYJSL-UHFFFAOYSA-N	7-Bromo-5-(pyridin-2-yl)-1,3-dihydro-2H-1,4-benzodiazepin-2-one	BrC1=CC2=C(NC(=O)CN=C2C2=CC=CC=N2)C=C1	InChI=1S/C14H10BrN3O/c15-9-4-5-11-10(7-9)14(17-8-13(19)18-11)12-3-1-2-6-16-12/h1-7H,8H2,(H,18,19)	C14H10BrN3O	315.001	BrC1=CC2=C(NC(=O)CN=C2C2=CC=CC=N2)C=C1	BrC1=CC2=C(NC(=O)CN=C2C2=CC=CC=N2)C=C1
R05CB02	bromhexine	Approved Name	DTXSID6022686	Bromhexine	DTXCID202686	OJGDCBLYJGHCIH-UHFFFAOYSA-N	2,4-Dibromo-6-{[cyclohexyl(methyl)amino]methyl}aniline	CN(CC1=CC(Br)=CC(Br)=C1N)C1CCCCC1	InChI=1S/C14H20Br2N2/c1-18(12-5-3-2-4-6-12)9-10-7-11(15)8-13(16)14(10)17/h7-8,12H,2-6,9,17H2,1H3	C14H20Br2N2	373.999	CN(CC1=CC(Br)=CC(Br)=C1N)C1CCCCC1	CN(CC1=CC(Br)=CC(Br)=C1N)C1CCCCC1
G02CB01	bromocriptine	Approved Name	DTXSID1022687	Bromocriptine	DTXCID602687	OZVBMTJYIDMWIL-AYFBDAFISA-N	(5'alpha)-2-Bromo-12'-hydroxy-5'-(2-methylpropyl)-3',6',18-trioxo-2'-(propan-2-yl)ergotaman	CC(C)C[C@@H]1N2C(=O)[C@](NC(=O)[C@H]3CN(C)[C@@H]4CC5=C(Br)NC6=CC=CC(=C56)C4=C3)(O[C@@]2(O)[C@@H]2CCCN2C1=O)C(C)C	InChI=1S/C32H40BrN5O5/c1-16(2)12-24-29(40)37-11-7-10-25(37)32(42)38(24)30(41)31(43-32,17(3)4)35-28(39)18-13-20-19-8-6-9-22-26(19)21(27(33)34-22)14-23(20)36(5)15-18/h6,8-9,13,16-18,23-25,34,42H,7,10-12,14-15H2,1-5H3,(H,35,39)/t18-,23-,24+,25+,31-,32+/m1/s1	C32H40BrN5O5	653.221	CC(C)CC1N2C(=O)C(NC(=O)C3CN(C)C4CC5=C(Br)NC6=CC=CC(=C56)C4=C3)(OC2(O)C2CCCN2C1=O)C(C)C	CC(C)CC1N2C(=O)C(NC(=O)C3CN(C)C4CC5=C(Br)NC6=CC=CC(=C56)C4=C3)(OC2(O)C2CCCN2C1=O)C(C)C
N05AD06	bromperidol	Approved Name	DTXSID0022690	Bromperidol	DTXCID102690	RKLNONIVDFXQRX-UHFFFAOYSA-N	4-[4-(4-Bromophenyl)-4-hydroxypiperidin-1-yl]-1-(4-fluorophenyl)butan-1-one	OC1(CCN(CCCC(=O)C2=CC=C(F)C=C2)CC1)C1=CC=C(Br)C=C1	InChI=1S/C21H23BrFNO2/c22-18-7-5-17(6-8-18)21(26)11-14-24(15-12-21)13-1-2-20(25)16-3-9-19(23)10-4-16/h3-10,26H,1-2,11-15H2	C21H23BrFNO2	419.09	OC1(CCN(CCCC(=O)C2=CC=C(F)C=C2)CC1)C1=CC=C(Br)C=C1	OC1(CCN(CCCC(=O)C2=CC=C(F)C=C2)CC1)C1=CC=C(Br)C=C1
N05CD09	brotizolam	Approved Name	DTXSID0022692	Brotizolam	DTXCID902692	UMSGKTJDUHERQW-UHFFFAOYSA-N	2-Bromo-4-(2-chlorophenyl)-9-methyl-6H-thieno[3,2-f][1,2,4]triazolo[4,3-a][1,4]diazepine	CC1=NN=C2CN=C(C3=C(SC(Br)=C3)N12)C1=CC=CC=C1Cl	InChI=1S/C15H10BrClN4S/c1-8-19-20-13-7-18-14(9-4-2-3-5-11(9)17)10-6-12(16)22-15(10)21(8)13/h2-6H,7H2,1H3	C15H10BrClN4S	391.95	CC1=NN=C2CN=C(C3=C(SC(Br)=C3)N12)C1=CC=CC=C1Cl	CC1=NN=C2CN=C(C3=C(SC(Br)=C3)N12)C1=CC=CC=C1Cl
A07EA06	budesonide	Approved Name	DTXSID8020202	Budesonide	DTXCID50820058	VOVIALXJUBGFJZ-KWVAZRHASA-N	(4aR,4bS,5S,6aS,6bS,9aR,10aS,10bS)-5-Hydroxy-6b-(hydroxyacetyl)-4a,6a-dimethyl-8-propyl-4a,4b,5,6,6a,6b,9a,10,10a,10b,11,12-dodecahydro-2H,8H-naphtho[2',1':4,5]indeno[1,2-d][1,3]dioxol-2-one	CCCC1O[C@@H]2C[C@H]3[C@@H]4CCC5=CC(=O)C=C[C@]5(C)[C@H]4[C@@H](O)C[C@]3(C)[C@@]2(O1)C(=O)CO	InChI=1S/C25H34O6/c1-4-5-21-30-20-11-17-16-7-6-14-10-15(27)8-9-23(14,2)22(16)18(28)12-24(17,3)25(20,31-21)19(29)13-26/h8-10,16-18,20-22,26,28H,4-7,11-13H2,1-3H3/t16-,17-,18-,20+,21?,22+,23-,24-,25+/m0/s1	C25H34O6	430.236	CCCC1OC2CC3C4CCC5=CC(=O)C=CC5(C)C4C(O)CC3(C)C2(O1)C(=O)CO	CCCC1OC2CC3C4CCC5=CC(=O)C=CC5(C)C4C(O)CC3(C)C2(O1)C(=O)CO
C03CA02	bumetanide	Approved Name	DTXSID5022699	Bumetanide	DTXCID702699	MAEIEVLCKWDQJH-UHFFFAOYSA-N	3-(Butylamino)-4-phenoxy-5-sulfamoylbenzoic acid	CCCCNC1=CC(=CC(=C1OC1=CC=CC=C1)S(N)(=O)=O)C(O)=O	InChI=1S/C17H20N2O5S/c1-2-3-9-19-14-10-12(17(20)21)11-15(25(18,22)23)16(14)24-13-7-5-4-6-8-13/h4-8,10-11,19H,2-3,9H2,1H3,(H,20,21)(H2,18,22,23)	C17H20N2O5S	364.109	CCCCNC1=CC(=CC(=C1OC1=CC=CC=C1)S(N)(=O)=O)C(O)=O	CCCCNC1=CC(=CC(=C1OC1=CC=CC=C1)S(N)(=O)=O)C(O)=O
N01BB01	bupivacaine	Approved Name	DTXSID2022703	Bupivacaine	DTXCID802703	LEBVLXFERQHONN-UHFFFAOYSA-N	1-Butyl-N-(2,6-dimethylphenyl)piperidine-2-carboxamide	CCCCN1CCCCC1C(=O)NC1=C(C)C=CC=C1C	InChI=1/C18H28N2O/c1-4-5-12-20-13-7-6-11-16(20)18(21)19-17-14(2)9-8-10-15(17)3/h8-10,16H,4-7,11-13H2,1-3H3,(H,19,21)	C18H28N2O	288.22	CCCCN1CCCCC1C(=O)NC1=C(C)C=CC=C1C	CCCCN1CCCCC1C(=O)NC1=C(C)C=CC=C1C
N07BC01	buprenorphine	Approved Name	DTXSID2022705	Buprenorphine	DTXCID602705	RMRJXGBAOAMLHD-IHFGGWKQSA-N	(5alpha,6beta,14beta,18R)-17-(Cyclopropylmethyl)-18-[(2S)-2-hydroxy-3,3-dimethylbutan-2-yl]-6-methoxy-18,19-dihydro-4,5-epoxy-6,14-ethenomorphinan-3-ol	[H][C@@]12OC3=C(O)C=CC4=C3[C@@]11CCN(CC3CC3)[C@]([H])(C4)[C@]11CC[C@@]2(OC)[C@]([H])(C1)C(C)(O)C(C)(C)C	InChI=1S/C29H41NO4/c1-25(2,3)26(4,32)20-15-27-10-11-29(20,33-5)24-28(27)12-13-30(16-17-6-7-17)21(27)14-18-8-9-19(31)23(34-24)22(18)28/h8-9,17,20-21,24,31-32H,6-7,10-16H2,1-5H3/t20-,21-,24-,26+,27-,28+,29-/m1/s1	C29H41NO4	467.304	[H]C12CC3=C4C(OC5C4(CCN1CC1CC1)C21CCC5(OC)C(C1)C(C)(O)C(C)(C)C)=C(O)C=C3	[H]C12CC3=C4C(OC5C4(CCN1CC1CC1)C21CCC5(OC)C(C1)C(C)(O)C(C)(C)C)=C(O)C=C3
N06AX12	bupropion	Approved Name	DTXSID7022706	Bupropion	DTXCID002706	SNPPWIUOZRMYNY-UHFFFAOYSA-N	2-(tert-Butylamino)-1-(3-chlorophenyl)propan-1-one	CC(NC(C)(C)C)C(=O)C1=CC=CC(Cl)=C1	InChI=1/C13H18ClNO/c1-9(15-13(2,3)4)12(16)10-6-5-7-11(14)8-10/h5-9,15H,1-4H3	C13H18ClNO	239.108	CC(NC(C)(C)C)C(=O)C1=CC=CC(Cl)=C1	CC(NC(C)(C)C)C(=O)C1=CC=CC(Cl)=C1
L01AB01	busulfan	Approved Name	DTXSID3020910	Busulfan	DTXCID10910	COVZYZSDYWQREU-UHFFFAOYSA-N	Butane-1,4-diyl dimethanesulfonate	CS(=O)(=O)OCCCCOS(C)(=O)=O	InChI=1S/C6H14O6S2/c1-13(7,8)11-5-3-4-6-12-14(2,9)10/h3-6H2,1-2H3	C6H14O6S2	246.023	CS(=O)(=O)OCCCCOS(C)(=O)=O	CS(=O)(=O)OCCCCOS(C)(=O)=O
R05DB13	butamirate	Approved Name	DTXSID7048403	Butamirate	DTXCID5028376	DDVUMDPCZWBYRA-UHFFFAOYSA-N	2-[2-(Diethylamino)ethoxy]ethyl 2-phenylbutanoate	CCC(C(=O)OCCOCCN(CC)CC)C1=CC=CC=C1	InChI=1/C18H29NO3/c1-4-17(16-10-8-7-9-11-16)18(20)22-15-14-21-13-12-19(5-2)6-3/h7-11,17H,4-6,12-15H2,1-3H3	C18H29NO3	307.215	CCC(C(=O)OCCOCCN(CC)CC)C1=CC=CC=C1	CCC(C(=O)OCCOCCN(CC)CC)C1=CC=CC=C1
G01AF15	butoconazole	Synonym	DTXSID2048537	Butaconazole	DTXCID8028004	SWLMUYACZKCSHZ-UHFFFAOYSA-N	1-{4-(4-Chlorophenyl)-2-[(2,6-dichlorophenyl)sulfanyl]butyl}-1H-imidazole	ClC1=CC=C(CCC(CN2C=CN=C2)SC2=C(Cl)C=CC=C2Cl)C=C1	InChI=1/C19H17Cl3N2S/c20-15-7-4-14(5-8-15)6-9-16(12-24-11-10-23-13-24)25-19-17(21)2-1-3-18(19)22/h1-5,7-8,10-11,13,16H,6,9,12H2	C19H17Cl3N2S	410.018	ClC1=CC=C(CCC(CN2C=CN=C2)SC2=C(Cl)C=CC=C2Cl)C=C1	ClC1=CC=C(CCC(CN2C=CN=C2)SC2=C(Cl)C=CC=C2Cl)C=C1
G02CB03	cabergoline	Approved Name	DTXSID6022719	Cabergoline	DTXCID502719	KORNTPPJEAJQIU-KJXAQDMKSA-N	(8beta)-N-[3-(Dimethylamino)propyl]-N-(ethylcarbamoyl)-6-(prop-2-en-1-yl)ergoline-8-carboxamide	CCNC(=O)N(CCCN(C)C)C(=O)[C@@H]1C[C@H]2[C@@H](CC3=CNC4=CC=CC2=C34)N(CC=C)C1	InChI=1S/C26H37N5O2/c1-5-11-30-17-19(25(32)31(26(33)27-6-2)13-8-12-29(3)4)14-21-20-9-7-10-22-24(20)18(16-28-22)15-23(21)30/h5,7,9-10,16,19,21,23,28H,1,6,8,11-15,17H2,2-4H3,(H,27,33)/t19-,21-,23-/m1/s1	C26H37N5O2	451.295	CCNC(=O)N(CCCN(C)C)C(=O)C1CC2C(CC3=CNC4=CC=CC2=C34)N(CC=C)C1	CCNC(=O)N(CCCN(C)C)C(=O)C1CC2C(CC3=CNC4=CC=CC2=C34)N(CC=C)C1
L01XE26	cabozantinib	Approved Name	DTXSID10233968	Cabozantinib	DTXCID40156459	ONIQOQHATWINJY-UHFFFAOYSA-N	N~1~-{4-[(6,7-Dimethoxyquinolin-4-yl)oxy]phenyl}-N'~1~-(4-fluorophenyl)cyclopropane-1,1-dicarboxamide	COC1=CC2=NC=CC(OC3=CC=C(NC(=O)C4(CC4)C(=O)NC4=CC=C(F)C=C4)C=C3)=C2C=C1OC	InChI=1S/C28H24FN3O5/c1-35-24-15-21-22(16-25(24)36-2)30-14-11-23(21)37-20-9-7-19(8-10-20)32-27(34)28(12-13-28)26(33)31-18-5-3-17(29)4-6-18/h3-11,14-16H,12-13H2,1-2H3,(H,31,33)(H,32,34)	C28H24FN3O5	501.17	COC1=CC2=NC=CC(OC3=CC=C(NC(=O)C4(CC4)C(=O)NC4=CC=C(F)C=C4)C=C3)=C2C=C1OC	COC1=CC2=NC=CC(OC3=CC=C(NC(=O)C4(CC4)C(=O)NC4=CC=C(F)C=C4)C=C3)=C2C=C1OC
N06BC01	caffeine	Approved Name	DTXSID0020232	Caffeine	DTXCID40232	RYYVLZVUVIJVGH-UHFFFAOYSA-N	1,3,7-Trimethyl-3,7-dihydro-1H-purine-2,6-dione	CN1C=NC2=C1C(=O)N(C)C(=O)N2C	InChI=1S/C8H10N4O2/c1-10-4-9-6-5(10)7(13)12(3)8(14)11(6)2/h4H,1-3H3	C8H10N4O2	194.08	CN1C=NC2=C1C(=O)N(C)C(=O)N2C	CN1C=NC2=C1C(=O)N(C)C(=O)N2C
D05AX52	calcipotriol	Integrated Source Name	DTXSID0046648	Calcipotriene	DTXCID8026648	LWQQLNNNIPYSNX-UROSTWAQSA-N	(1S,3R,5Z,7E,22E,24S)-26,27-Cyclo-9,10-secocholesta-5,7,10,22-tetraene-1,3,24-triol	C[C@H](\C=C\[C@@H](O)C1CC1)[C@H]1CC[C@H]2\C(CCC[C@]12C)=C\C=C1\C[C@@H](O)C[C@H](O)C1=C	InChI=1S/C27H40O3/c1-17(6-13-25(29)20-8-9-20)23-11-12-24-19(5-4-14-27(23,24)3)7-10-21-15-22(28)16-26(30)18(21)2/h6-7,10,13,17,20,22-26,28-30H,2,4-5,8-9,11-12,14-16H2,1,3H3/b13-6+,19-7+,21-10-/t17-,22-,23-,24+,25-,26+,27-/m1/s1	C27H40O3	412.298	CC(C=CC(O)C1CC1)C1CCC2C(CCCC12C)=CC=C1CC(O)CC(O)C1=C	CC(C=CC(O)C1CC1)C1CCC2C(CCCC12C)=CC=C1CC(O)CC(O)C1=C
A11CC04	calcitriol	Approved Name	DTXSID5022722	Calcitriol	DTXCID002722	GMRQFYUYWCNGIN-NKMMMXOESA-N	(1S,3R,5Z,7E)-9,10-Secocholesta-5,7,10-triene-1,3,25-triol	[H][C@@]1(CC[C@@]2([H])\C(CCC[C@]12C)=C\C=C1\C[C@@H](O)C[C@H](O)C1=C)[C@H](C)CCCC(C)(C)O	InChI=1S/C27H44O3/c1-18(8-6-14-26(3,4)30)23-12-13-24-20(9-7-15-27(23,24)5)10-11-21-16-22(28)17-25(29)19(21)2/h10-11,18,22-25,28-30H,2,6-9,12-17H2,1,3-5H3/b20-10+,21-11-/t18-,22-,23-,24+,25+,27-/m1/s1	C27H44O3	416.329	CC(CCCC(C)(C)O)C1CCC2C(CCCC12C)=CC=C1CC(O)CC(O)C1=C	CC(CCCC(C)(C)O)C1CCC2C(CCCC12C)=CC=C1CC(O)CC(O)C1=C
A12AA20	calcium folinate	Expert Validated Synonym	DTXSID20872448	Folinic acid calcium salt	DTXCID30820096	KVUAALJSMIVURS-ZEDZUCNESA-L	Calcium (2S)-2-(4-{[(2-amino-5-formyl-4-oxo-1,4,5,6,7,8-hexahydropteridin-6-yl)methyl]amino}benzamido)pentanedioate	[Ca++].NC1=NC(=O)C2=C(NCC(CNC3=CC=C(C=C3)C(=O)N[C@@H](CCC([O-])=O)C([O-])=O)N2C=O)N1	InChI=1S/C20H23N7O7.Ca/c21-20-25-16-15(18(32)26-20)27(9-28)12(8-23-16)7-22-11-3-1-10(2-4-11)17(31)24-13(19(33)34)5-6-14(29)30;/h1-4,9,12-13,22H,5-8H2,(H,24,31)(H,29,30)(H,33,34)(H4,21,23,25,26,32);/q;+2/p-2/t12?,13-;/m0./s1	C20H21CaN7O7	511.113	NC1=NC(=O)C2N(C=O)C(CNC3=CC=C(C=C3)C(=O)NC(CCC(O)=O)C(O)=O)CNC2=N1	NC1=NC(=O)C2N(C=O)C(CNC3=CC=C(C=C3)C(=O)NC(CCC(O)=O)C(O)=O)CNC2=N1
A12AA20	calcium levofolinate	Synonym	DTXSID3045564	Calcium (6S)-folinate	DTXCID1025564	KVUAALJSMIVURS-QNTKWALQSA-L	Calcium (2S)-2-[4-({[(6S)-2-amino-5-formyl-4-oxo-1,4,5,6,7,8-hexahydropteridin-6-yl]methyl}amino)benzamido]pentanedioate	[Ca++].NC1=NC(=O)C2=C(NC[C@H](CNC3=CC=C(C=C3)C(=O)N[C@@H](CCC([O-])=O)C([O-])=O)N2C=O)N1	InChI=1S/C20H23N7O7.Ca/c21-20-25-16-15(18(32)26-20)27(9-28)12(8-23-16)7-22-11-3-1-10(2-4-11)17(31)24-13(19(33)34)5-6-14(29)30;/h1-4,9,12-13,22H,5-8H2,(H,24,31)(H,29,30)(H,33,34)(H4,21,23,25,26,32);/q;+2/p-2/t12-,13-;/m0./s1	C20H21CaN7O7	511.113	NC1=NC(=O)C2N(C=O)C(CNC3=CC=C(C=C3)C(=O)NC(CCC(O)=O)C(O)=O)CNC2=N1	NC1=NC(=O)C2N(C=O)C(CNC3=CC=C(C=C3)C(=O)NC(CCC(O)=O)C(O)=O)CNC2=N1
B01AC25	cangrelor	Approved Name	DTXSID90167651	Cangrelor	DTXCID8090142	PAEBIVWUMLRPSK-IDTAVKCVSA-N	5'-O-[({[Dichloro(phosphono)methyl](hydroxy)phosphoryl}oxy)(hydroxy)phosphoryl]-N-[2-(methylsulfanyl)ethyl]-2-[(3,3,3-trifluoropropyl)sulfanyl]adenosine	CSCCNC1=C2N=CN([C@@H]3O[C@H](COP(O)(=O)OP(O)(=O)C(Cl)(Cl)P(O)(O)=O)[C@@H](O)[C@H]3O)C2=NC(SCCC(F)(F)F)=N1	InChI=1S/C17H25Cl2F3N5O12P3S2/c1-43-5-3-23-12-9-13(26-15(25-12)44-4-2-16(20,21)22)27(7-24-9)14-11(29)10(28)8(38-14)6-37-42(35,36)39-41(33,34)17(18,19)40(30,31)32/h7-8,10-11,14,28-29H,2-6H2,1H3,(H,33,34)(H,35,36)(H,23,25,26)(H2,30,31,32)/t8-,10-,11-,14-/m1/s1	C17H25Cl2F3N5O12P3S2	774.948	CSCCNC1=C2N=CN(C3OC(COP(O)(=O)OP(O)(=O)C(Cl)(Cl)P(O)(O)=O)C(O)C3O)C2=NC(SCCC(F)(F)F)=N1	CSCCNC1=C2N=CN(C3OC(COP(O)(=O)OP(O)(=O)C(Cl)(Cl)P(O)(O)=O)C(O)C3O)C2=NC(SCCC(F)(F)F)=N1
N02BG10	cannabinoids	Integrated Source Name	DTXSID00904034	AB-PINACA	DTXCID001331955	GIMHPAQOAAZSHS-HNNXBMFYSA-N	N-[(2S)-1-Amino-3-methyl-1-oxobutan-2-yl]-1-pentyl-1H-indazole-3-carboxamide	CCCCCN1N=C(C(=O)N[C@@H](C(C)C)C(N)=O)C2=C1C=CC=C2	InChI=1/C18H26N4O2/c1-4-5-8-11-22-14-10-7-6-9-13(14)16(21-22)18(24)20-15(12(2)3)17(19)23/h6-7,9-10,12,15H,4-5,8,11H2,1-3H3,(H2,19,23)(H,20,24)/t15-/s2	C18H26N4O2	330.206	CCCCCN1N=C(C(=O)NC(C(C)C)C(N)=O)C2=C1C=CC=C2	CCCCCN1N=C(C(=O)NC(C(C)C)C(N)=O)C2=C1C=CC=C2
L01BC06	capecitabine	Approved Name	DTXSID3046451	Capecitabine	DTXCID1026451	GAGWJHPBXLXJQN-UORFTKCHSA-N	5'-Deoxy-5-fluoro-N-[(pentyloxy)carbonyl]cytidine	CCCCCOC(=O)NC1=NC(=O)N(C=C1F)[C@@H]1O[C@H](C)[C@@H](O)[C@H]1O	InChI=1S/C15H22FN3O6/c1-3-4-5-6-24-15(23)18-12-9(16)7-19(14(22)17-12)13-11(21)10(20)8(2)25-13/h7-8,10-11,13,20-21H,3-6H2,1-2H3,(H,17,18,22,23)/t8-,10-,11-,13-/m1/s1	C15H22FN3O6	359.149	CCCCCOC(=O)NC1=NC(=O)N(C=C1F)C1OC(C)C(O)C1O	CCCCCOC(=O)NC1=NC(=O)N(C=C1F)C1OC(C)C(O)C1O
N01BX04	capsaicin	Approved Name	DTXSID9020241	Capsaicin	DTXCID30241	YKPUWZUDDOIDPM-SOFGYWHQSA-N	(6E)-N-[(4-Hydroxy-3-methoxyphenyl)methyl]-8-methylnon-6-enamide	COC1=C(O)C=CC(CNC(=O)CCCC\C=C\C(C)C)=C1	InChI=1S/C18H27NO3/c1-14(2)8-6-4-5-7-9-18(21)19-13-15-10-11-16(20)17(12-15)22-3/h6,8,10-12,14,20H,4-5,7,9,13H2,1-3H3,(H,19,21)/b8-6+	C18H27NO3	305.199	COC1=CC(CNC(=O)CCCCC=CC(C)C)=CC=C1O	COC1=CC(CNC(=O)CCCCC=CC(C)C)=CC=C1O
C09AA01	captopril	Approved Name	DTXSID1037197	Captopril	DTXCID9017197	FAKRSMQSSFJEIM-RQJHMYQMSA-N	1-[(2S)-2-Methyl-3-sulfanylpropanoyl]-L-proline	C[C@H](CS)C(=O)N1CCC[C@H]1C(O)=O	InChI=1S/C9H15NO3S/c1-6(5-14)8(11)10-4-2-3-7(10)9(12)13/h6-7,14H,2-5H2,1H3,(H,12,13)/t6-,7+/m1/s1	C9H15NO3S	217.077	CC(CS)C(=O)N1CCCC1C(O)=O	CC(CS)C(=O)N1CCCC1C(O)=O
N07AB01	carbachol	Approved Name	DTXSID9022730	Carbachol	DTXCID502730	AIXAANGOTKPUOY-UHFFFAOYSA-N	2-(Carbamoyloxy)-N,N,N-trimethylethan-1-aminium chloride	[Cl-].C[N+](C)(C)CCOC(N)=O	InChI=1S/C6H14N2O2.ClH/c1-8(2,3)4-5-10-6(7)9;/h4-5H2,1-3H3,(H-,7,9);1H	C6H15ClN2O2	182.082	C[N+](C)(C)CCOC(N)=O	C[N+](C)(C)CCOC(N)=O
N03AF01	carbamazepine	Approved Name	DTXSID4022731	Carbamazepine	DTXCID902731	FFGPTBGBLSHEPO-UHFFFAOYSA-N	5H-Dibenzo[b,f]azepine-5-carboxamide	NC(=O)N1C2=CC=CC=C2C=CC2=C1C=CC=C2	InChI=1S/C15H12N2O/c16-15(18)17-13-7-3-1-5-11(13)9-10-12-6-2-4-8-14(12)17/h1-10H,(H2,16,18)	C15H12N2O	236.095	NC(=O)N1C2=CC=CC=C2C=CC2=C1C=CC=C2	NC(=O)N1C2=CC=CC=C2C=CC2=C1C=CC=C2
H01BB03	carbetocin	Approved Name	DTXSID90897527	Carbetocin	DTXCID901326882	NSTRIRCPWQHTIA-DTRKZRJBSA-N	1-{(3R,6S,9S,12S,15S)-6-(2-Amino-2-oxoethyl)-9-(3-amino-3-oxopropyl)-12-[(2S)-butan-2-yl]-15-[(4-methoxyphenyl)methyl]-5,8,11,14,17-pentaoxo-1-thia-4,7,10,13,16-pentaazacycloicosane-3-carbonyl}-L-prol yl-L-leucylglycinamide	[H][C@]1(NC(=O)[C@H](CC2=CC=C(OC)C=C2)NC(=O)CCCSC[C@H](NC(=O)[C@H](CC(N)=O)NC(=O)[C@H](CCC(N)=O)NC1=O)C(=O)N1CCC[C@H]1C(=O)N[C@@H](CC(C)C)C(=O)NCC(N)=O)[C@@H](C)CC	InChI=1S/C45H69N11O12S/c1-6-25(4)38-44(66)51-28(15-16-34(46)57)40(62)52-31(21-35(47)58)41(63)54-32(23-69-18-8-10-37(60)50-30(42(64)55-38)20-26-11-13-27(68-5)14-12-26)45(67)56-17-7-9-33(56)43(65)53-29(19-24(2)3)39(61)49-22-36(48)59/h11-14,24-25,28-33,38H,6-10,15-23H2,1-5H3,(H2,46,57)(H2,47,58)(H2,48,59)(H,49,61)(H,50,60)(H,51,66)(H,52,62)(H,53,65)(H,54,63)(H,55,64)/t25-,28-,29-,30-,31-,32-,33-,38-…	C45H69N11O12S	987.485	CCC(C)C1NC(=O)C(CC2=CC=C(OC)C=C2)NC(=O)CCCSCC(NC(=O)C(CC(N)=O)NC(=O)C(CCC(N)=O)NC1=O)C(=O)N1CCCC1C(=O)NC(CC(C)C)C(=O)NCC(N)=O	CCC(C)C1NC(=O)C(CC2=CC=C(OC)C=C2)NC(=O)CCCSCC(NC(=O)C(CC(N)=O)NC(=O)C(CCC(N)=O)NC1=O)C(=O)N1CCCC1C(=O)NC(CC(C)C)C(=O)NCC(N)=O
R05CB03	carbocisteine	Integrated Source Name	DTXSID30110060	S-(Carboxymethyl)-L-cysteine	DTXCID3065320	GBFLZEXEOZUWRN-VKHMYHEASA-N	S-(Carboxymethyl)-L-cysteine	N[C@@H](CSCC(O)=O)C(O)=O	InChI=1S/C5H9NO4S/c6-3(5(9)10)1-11-2-4(7)8/h3H,1-2,6H2,(H,7,8)(H,9,10)/t3-/m0/s1	C5H9NO4S	179.025	NC(CSCC(O)=O)C(O)=O	NC(CSCC(O)=O)C(O)=O
L01XA02	carboplatin	Approved Name	DTXSID3046742	Carboplatin	DTXCID1026742	YAYRGNWWLMLWJE-UHFFFAOYSA-L	Bis(azanido)[cyclobutane-1,1-dicarboxylato(2-)-kappa~2~O~1~,O~1~]platinum	N[Pt]1(N)OC(=O)C2(CCC2)C(=O)O1	InChI=1S/C6H8O4.2H2N.Pt/c7-4(8)6(5(9)10)2-1-3-6;;;/h1-3H2,(H,7,8)(H,9,10);2*1H2;/q;2*-1;+4/p-2	C6H10N2O4Pt	369.029	-	-
G02AD04	carboprost	Approved Name	DTXSID4022739	Carboprost	DTXCID102739	DLJKPYFALUEJCK-IIELGFQLSA-N	(5Z,9alpha,11alpha,13E,15S)-9,11,15-Trihydroxy-15-methylprosta-5,13-dien-1-oic acid	CCCCC[C@](C)(O)\C=C\[C@H]1[C@H](O)C[C@H](O)[C@@H]1C\C=C/CCCC(O)=O	InChI=1S/C21H36O5/c1-3-4-9-13-21(2,26)14-12-17-16(18(22)15-19(17)23)10-7-5-6-8-11-20(24)25/h5,7,12,14,16-19,22-23,26H,3-4,6,8-11,13,15H2,1-2H3,(H,24,25)/b7-5-,14-12+/t16-,17-,18+,19-,21+/m1/s1	C21H36O5	368.256	CCCCCC(C)(O)C=CC1C(O)CC(O)C1CC=CCCCC(O)=O	CCCCCC(C)(O)C=CC1C(O)CC(O)C1CC=CCCCC(O)=O
L01XX45	carfilzomib	Approved Name	DTXSID4048690	Carfilzomib	DTXCID0028616	BLMPQMFVWMYDKT-NZTKNTHTSA-N	N-{(2S)-2-[2-(Morpholin-4-yl)acetamido]-4-phenylbutanoyl}-L-leucyl-N-{(2S)-4-methyl-1-[(2R)-2-methyloxiran-2-yl]-1-oxopentan-2-yl}-L-phenylalaninamide	CC(C)C[C@H](NC(=O)[C@H](CCC1=CC=CC=C1)NC(=O)CN1CCOCC1)C(=O)N[C@@H](CC1=CC=CC=C1)C(=O)N[C@@H](CC(C)C)C(=O)[C@@]1(C)CO1	InChI=1S/C40H57N5O7/c1-27(2)22-32(36(47)40(5)26-52-40)42-39(50)34(24-30-14-10-7-11-15-30)44-38(49)33(23-28(3)4)43-37(48)31(17-16-29-12-8-6-9-13-29)41-35(46)25-45-18-20-51-21-19-45/h6-15,27-28,31-34H,16-26H2,1-5H3,(H,41,46)(H,42,50)(H,43,48)(H,44,49)/t31-,32-,33-,34-,40+/m0/s1	C40H57N5O7	719.426	CC(C)CC(NC(=O)C(CCC1=CC=CC=C1)NC(=O)CN1CCOCC1)C(=O)NC(CC1=CC=CC=C1)C(=O)NC(CC(C)C)C(=O)C1(C)CO1	CC(C)CC(NC(=O)C(CCC1=CC=CC=C1)NC(=O)CN1CCOCC1)C(=O)NC(CC1=CC=CC=C1)C(=O)NC(CC(C)C)C(=O)C1(C)CO1
N05AX15	cariprazine	Approved Name	DTXSID80232867	Cariprazine	DTXCID10155358	KPWSJANDNDDRMB-UHFFFAOYSA-N	N'-(4-{2-[4-(2,3-Dichlorophenyl)piperazin-1-yl]ethyl}cyclohexyl)-N,N-dimethylurea	CN(C)C(=O)NC1CCC(CCN2CCN(CC2)C2=C(Cl)C(Cl)=CC=C2)CC1	InChI=1S/C21H32Cl2N4O/c1-25(2)21(28)24-17-8-6-16(7-9-17)10-11-26-12-14-27(15-13-26)19-5-3-4-18(22)20(19)23/h3-5,16-17H,6-15H2,1-2H3,(H,24,28)	C21H32Cl2N4O	426.195	CN(C)C(=O)NC1CCC(CCN2CCN(CC2)C2=C(Cl)C(Cl)=CC=C2)CC1	CN(C)C(=O)NC1CCC(CCN2CCN(CC2)C2=C(Cl)C(Cl)=CC=C2)CC1
S01ED05	carteolol	Approved Name	DTXSID3022746	Carteolol	DTXCID202746	LWAFSWPYPHEXKX-UHFFFAOYSA-N	5-[3-(tert-Butylamino)-2-hydroxypropoxy]-3,4-dihydroquinolin-2(1H)-one	CC(C)(C)NCC(O)COC1=C2CCC(=O)NC2=CC=C1	InChI=1/C16H24N2O3/c1-16(2,3)17-9-11(19)10-21-14-6-4-5-13-12(14)7-8-15(20)18-13/h4-6,11,17,19H,7-10H2,1-3H3,(H,18,20)	C16H24N2O3	292.179	CC(C)(C)NCC(O)COC1=C2CCC(=O)NC2=CC=C1	CC(C)(C)NCC(O)COC1=C2CCC(=O)NC2=CC=C1
C07AG02	carvedilol	Approved Name	DTXSID8022747	Carvedilol	DTXCID602747	OGHNVEJMJSYVRP-UHFFFAOYSA-N	1-[(9H-Carbazol-4-yl)oxy]-3-{[2-(2-methoxyphenoxy)ethyl]amino}propan-2-ol	COC1=C(OCCNCC(O)COC2=CC=CC3=C2C2=C(N3)C=CC=C2)C=CC=C1	InChI=1/C24H26N2O4/c1-28-21-10-4-5-11-22(21)29-14-13-25-15-17(27)16-30-23-12-6-9-20-24(23)18-7-2-3-8-19(18)26-20/h2-12,17,25-27H,13-16H2,1H3	C24H26N2O4	406.189	COC1=C(OCCNCC(O)COC2=CC=CC3=C2C2=C(N3)C=CC=C2)C=CC=C1	COC1=C(OCCNCC(O)COC2=CC=CC3=C2C2=C(N3)C=CC=C2)C=CC=C1
J02AX04	caspofungin	Approved Name	DTXSID30873204	Caspofungin	DTXCID60820701	JYIKNQVWKBUSNH-LAZAGNLISA-N	(10R,12S)-N-{(2R,9S,11R,12R,14aS,15S,20S,25aS)-12-[(2-Aminoethyl)amino]-20-[(1R)-3-amino-1-hydroxypropyl]-23-[(1S,2S)-1,2-dihydroxy-2-(4-hydroxyphenyl)ethyl]-2,11,15-trihydroxy-6-[(1R)-1-hydroxyethyl]-5,8,14,19,22,25-hexaoxotetracosahydro-1H-dipyrrolo[2,1-c:2',1'-l][1,4,7,10,13,16]hexaazacyclohenicosin-9-yl}-10,12-dimethyltetradecanamide	[H][C@@]12C[C@@H](O)CN1C(=O)C(NC(=O)[C@H](C[C@@H](O)[C@H](NCCN)NC(=O)[C@]1([H])[C@@H](O)CCN1C(=O)[C@@]([H])(NC(=O)C(NC2=O)[C@H](O)[C@@H](O)C1=CC=C(O)C=C1)[C@H](O)CCN)NC(=O)CCCCCCCC[C@@H](C)C[C@@H](C)CC)[C@@H](C)O	InChI=1S/C52H88N10O15/c1-5-28(2)24-29(3)12-10-8-6-7-9-11-13-39(69)56-34-26-38(68)46(55-22-21-54)60-50(75)43-37(67)19-23-61(43)52(77)41(36(66)18-20-53)58-49(74)42(45(71)44(70)31-14-16-32(64)17-15-31)59-48(73)35-25-33(65)27-62(35)51(76)40(30(4)63)57-47(34)72/h14-17,28-30,33-38,40-46,55,63-68,70-71H,5-13,18-27,53-54H2,1-4H3,(H,56,69)(H,57,72)(H,58,74)(H,59,73)(H,60,75)/t28-,29+,30+,33+,34-,35-,36+,3…	C52H88N10O15	1092.64	CCC(C)CC(C)CCCCCCCCC(=O)NC1CC(O)C(NCCN)NC(=O)C2C(O)CCN2C(=O)C(NC(=O)C(NC(=O)C2CC(O)CN2C(=O)C(NC1=O)C(C)O)C(O)C(O)C1=CC=C(O)C=C1)C(O)CCN	CCC(C)CC(C)CCCCCCCCC(=O)NC1CC(O)C(NCCN)NC(=O)C2C(O)CCN2C(=O)C(NC(=O)C(NC(=O)C2CC(O)CN2C(=O)C(NC1=O)C(C)O)C(O)C(O)C1=CC=C(O)C=C1)C(O)CCN
J01DB05	cefadroxil	Approved Name	DTXSID8022749	Cefadroxil	DTXCID402749	BOEGTKLJZSQCCD-UEKVPHQBSA-N	(6R,7R)-7-{[(2R)-2-Amino-2-(4-hydroxyphenyl)acetyl]amino}-3-methyl-8-oxo-5-thia-1-azabicyclo[4.2.0]oct-2-ene-2-carboxylic acid	CC1=C(N2[C@H](SC1)[C@H](NC(=O)[C@H](N)C1=CC=C(O)C=C1)C2=O)C(O)=O	InChI=1S/C16H17N3O5S/c1-7-6-25-15-11(14(22)19(15)12(7)16(23)24)18-13(21)10(17)8-2-4-9(20)5-3-8/h2-5,10-11,15,20H,6,17H2,1H3,(H,18,21)(H,23,24)/t10-,11-,15-/m1/s1	C16H17N3O5S	363.089	CC1=C(N2C(SC1)C(NC(=O)C(N)C1=CC=C(O)C=C1)C2=O)C(O)=O	CC1=C(N2C(SC1)C(NC(=O)C(N)C1=CC=C(O)C=C1)C2=O)C(O)=O
J01DB01	cefalexin	Synonym from Valid Source	DTXSID9022780	Cephalexin	DTXCID002780	ZAIPMKNFIOOWCQ-UEKVPHQBSA-N	(6R,7R)-7-{[(2R)-2-Amino-2-phenylacetyl]amino}-3-methyl-8-oxo-5-thia-1-azabicyclo[4.2.0]oct-2-ene-2-carboxylic acid	CC1=C(N2[C@H](SC1)[C@H](NC(=O)[C@H](N)C1=CC=CC=C1)C2=O)C(O)=O	InChI=1S/C16H17N3O4S/c1-8-7-24-15-11(14(21)19(15)12(8)16(22)23)18-13(20)10(17)9-5-3-2-4-6-9/h2-6,10-11,15H,7,17H2,1H3,(H,18,20)(H,22,23)/t10-,11-,15-/m1/s1	C16H17N3O4S	347.094	CC1=C(N2C(SC1)C(NC(=O)C(N)C1=CC=CC=C1)C2=O)C(O)=O	CC1=C(N2C(SC1)C(NC(=O)C(N)C1=CC=CC=C1)C2=O)C(O)=O
J01DB04	cefazolin	Approved Name	DTXSID2022753	Cefazolin	DTXCID302753	MLYYVTUWGNIJIB-BXKDBHETSA-N	(6R,7R)-3-{[(5-Methyl-1,3,4-thiadiazol-2-yl)sulfanyl]methyl}-8-oxo-7-[2-(1H-tetrazol-1-yl)acetamido]-5-thia-1-azabicyclo[4.2.0]oct-2-ene-2-carboxylic acid	CC1=NN=C(SCC2=C(N3[C@H](SC2)[C@H](NC(=O)CN2C=NN=N2)C3=O)C(O)=O)S1	InChI=1S/C14H14N8O4S3/c1-6-17-18-14(29-6)28-4-7-3-27-12-9(11(24)22(12)10(7)13(25)26)16-8(23)2-21-5-15-19-20-21/h5,9,12H,2-4H2,1H3,(H,16,23)(H,25,26)/t9-,12-/m1/s1	C14H14N8O4S3	454.03	CC1=NN=C(SCC2=C(N3C(SC2)C(NC(=O)CN2C=NN=N2)C3=O)C(O)=O)S1	CC1=NN=C(SCC2=C(N3C(SC2)C(NC(=O)CN2C=NN=N2)C3=O)C(O)=O)S1
J01DE01	cefepime	Approved Name	DTXSID70873208	Cefepime	DTXCID20820707	HVFLCNVBZFFHBT-ZKDACBOMSA-N	(6R,7R)-7-{[(2Z)-2-(2-Amino-1,3-thiazol-4-yl)-2-(methoxyimino)acetyl]amino}-3-[(1-methylpyrrolidin-1-ium-1-yl)methyl]-8-oxo-5-thia-1-azabicyclo[4.2.0]oct-2-ene-2-carboxylate	[H][C@]12SCC(C[N+]3(C)CCCC3)=C(N1C(=O)[C@H]2NC(=O)C(=N/OC)\C1=CSC(N)=N1)C([O-])=O	InChI=1S/C19H24N6O5S2/c1-25(5-3-4-6-25)7-10-8-31-17-13(16(27)24(17)14(10)18(28)29)22-15(26)12(23-30-2)11-9-32-19(20)21-11/h9,13,17H,3-8H2,1-2H3,(H3-,20,21,22,26,28,29)/b23-12-/t13-,17-/m1/s1	C19H24N6O5S2	480.125	CON=C(C(=O)NC1C2SCC(C[N+]3(C)CCCC3)=C(N2C1=O)C([O-])=O)C1=CSC(N)=N1	CON=C(C(=O)NC1C2SCC(C[N+]3(C)CCCC3)=C(N2C1=O)C([O-])=O)C1=CSC(N)=N1
J01DD01	cefotaxime	Approved Name	DTXSID6022761	Cefotaxime	DTXCID802761	GPRBEKHLDVQUJE-VINNURBNSA-N	(6R,7R)-3-[(Acetyloxy)methyl]-7-{[(2E)-2-(2-amino-1,3-thiazol-4-yl)-2-(methoxyimino)acetyl]amino}-8-oxo-5-thia-1-azabicyclo[4.2.0]oct-2-ene-2-carboxylic acid	CO\N=C(\C(=O)N[C@H]1[C@H]2SCC(COC(C)=O)=C(N2C1=O)C(O)=O)C1=CSC(N)=N1	InChI=1S/C16H17N5O7S2/c1-6(22)28-3-7-4-29-14-10(13(24)21(14)11(7)15(25)26)19-12(23)9(20-27-2)8-5-30-16(17)18-8/h5,10,14H,3-4H2,1-2H3,(H2,17,18)(H,19,23)(H,25,26)/b20-9+/t10-,14-/m1/s1	C16H17N5O7S2	455.057	CON=C(C(=O)NC1C2SCC(COC(C)=O)=C(N2C1=O)C(O)=O)C1=CSC(N)=N1	CON=C(C(=O)NC1C2SCC(COC(C)=O)=C(N2C1=O)C(O)=O)C1=CSC(N)=N1
J01DI02	ceftaroline fosamil	Approved Name	DTXSID60177444	Ceftaroline fosamil	DTXCID1099935	ZCCUWMICIWSJIX-NQJJCJBVSA-N	(6R,7R)-7-({(2Z)-2-(Ethoxyimino)-2-[5-(phosphonoamino)-1,2,4-thiadiazol-3-yl]acetyl}amino)-3-{[4-(1-methylpyridin-1-ium-4-yl)-1,3-thiazol-2-yl]sulfanyl}-8-oxo-5-thia-1-azabicyclo[4.2.0]oct-2-ene-2-carboxylate	CCO\N=C(/C(=O)N[C@H]1[C@H]2SCC(SC3=NC(=CS3)C3=CC=[N+](C)C=C3)=C(N2C1=O)C([O-])=O)C1=NSC(NP(O)(O)=O)=N1	InChI=1S/C22H21N8O8PS4/c1-3-38-26-13(16-25-21(43-28-16)27-39(35,36)37)17(31)24-14-18(32)30-15(20(33)34)12(9-40-19(14)30)42-22-23-11(8-41-22)10-4-6-29(2)7-5-10/h4-8,14,19H,3,9H2,1-2H3,(H4-,24,25,27,28,31,33,34,35,36,37)/b26-13-/t14-,19-/m1/s1	C22H21N8O8PS4	684.01	CCON=C(C(=O)NC1C2SCC(SC3=NC(=CS3)C3=CC=[N+](C)C=C3)=C(N2C1=O)C([O-])=O)C1=NSC(NP(O)(O)=O)=N1	CCON=C(C(=O)NC1C2SCC(SC3=NC(=CS3)C3=CC=[N+](C)C=C3)=C(N2C1=O)C([O-])=O)C1=NSC(NP(O)(O)=O)=N1
J01DD02	ceftazidime	Approved Name	DTXSID5022770	Ceftazidime	DTXCID702770	ORFOPKXBNMVMKC-DWVKKRMSSA-N	(6R,7R)-7-{[(2Z)-2-(2-Amino-1,3-thiazol-4-yl)-2-{[(2-carboxypropan-2-yl)oxy]imino}acetyl]amino}-8-oxo-3-[(pyridin-1-ium-1-yl)methyl]-5-thia-1-azabicyclo[4.2.0]oct-2-ene-2-carboxylate	CC(C)(O\N=C(/C(=O)N[C@H]1[C@H]2SCC(C[N+]3=CC=CC=C3)=C(N2C1=O)C([O-])=O)C1=CSC(N)=N1)C(O)=O	InChI=1S/C22H22N6O7S2/c1-22(2,20(33)34)35-26-13(12-10-37-21(23)24-12)16(29)25-14-17(30)28-15(19(31)32)11(9-36-18(14)28)8-27-6-4-3-5-7-27/h3-7,10,14,18H,8-9H2,1-2H3,(H4-,23,24,25,29,31,32,33,34)/b26-13-/t14-,18-/m1/s1	C22H22N6O7S2	546.099	CC(C)(ON=C(C(=O)NC1C2SCC(C[N+]3=CC=CC=C3)=C(N2C1=O)C([O-])=O)C1=CSC(N)=N1)C(O)=O	CC(C)(ON=C(C(=O)NC1C2SCC(C[N+]3=CC=CC=C3)=C(N2C1=O)C([O-])=O)C1=CSC(N)=N1)C(O)=O
J01DD04	ceftriaxone	Approved Name	DTXSID0022773	Ceftriaxone	DTXCID902773	VAAUVRVFOQPIGI-SPQHTLEESA-N	(6R,7R)-7-{[(2Z)-2-(2-Amino-1,3-thiazol-4-yl)-2-(methoxyimino)acetyl]amino}-3-{[(2-methyl-5,6-dioxo-1,2,5,6-tetrahydro-1,2,4-triazin-3-yl)sulfanyl]methyl}-8-oxo-5-thia-1-azabicyclo[4.2.0]oct-2-ene-2-carboxylic acid	[H][C@]12SCC(CSC3=NC(=O)C(=O)NN3C)=C(N1C(=O)[C@H]2NC(=O)C(=N/OC)\C1=CSC(N)=N1)C(O)=O	InChI=1S/C18H18N8O7S3/c1-25-18(22-12(28)13(29)23-25)36-4-6-3-34-15-9(14(30)26(15)10(6)16(31)32)21-11(27)8(24-33-2)7-5-35-17(19)20-7/h5,9,15H,3-4H2,1-2H3,(H2,19,20)(H,21,27)(H,23,29)(H,31,32)/b24-8-/t9-,15-/m1/s1	C18H18N8O7S3	554.046	CON=C(C(=O)NC1C2SCC(CSC3=NC(=O)C(O)=NN3C)=C(N2C1=O)C(O)=O)C1=CSC(N)=N1	CON=C(C(=O)NC1C2SCC(CSC3=NC(=O)C(O)=NN3C)=C(N2C1=O)C(O)=O)C1=CSC(N)=N1
S01AA27	cefuroxime	Approved Name	DTXSID5022774	Cefuroxime	DTXCID302774	JFPVXVDWJQMJEE-QMTHXVAHSA-N	(6R,7R)-3-[(Carbamoyloxy)methyl]-7-[2-(furan-2-yl)(methoxyimino)acetamido]-8-oxo-5-thia-1-azabicyclo[4.2.0]oct-2-ene-2-carboxylic acid	CON=C(C(=O)N[C@H]1[C@H]2SCC(COC(N)=O)=C(N2C1=O)C(O)=O)C1=CC=CO1	InChI=1S/C16H16N4O8S/c1-26-19-9(8-3-2-4-27-8)12(21)18-10-13(22)20-11(15(23)24)7(5-28-16(17)25)6-29-14(10)20/h2-4,10,14H,5-6H2,1H3,(H2,17,25)(H,18,21)(H,23,24)/t10-,14-/m1/s1	C16H16N4O8S	424.069	CON=C(C(=O)NC1C2SCC(COC(N)=O)=C(N2C1=O)C(O)=O)C1=CC=CO1	CON=C(C(=O)NC1C2SCC(COC(N)=O)=C(N2C1=O)C(O)=O)C1=CC=CO1
M01AH01	celecoxib	Approved Name	DTXSID0022777	Celecoxib	DTXCID502777	RZEKVGVHFLEQIL-UHFFFAOYSA-N	4-[5-(4-Methylphenyl)-3-(trifluoromethyl)-1H-pyrazol-1-yl]benzene-1-sulfonamide	CC1=CC=C(C=C1)C1=CC(=NN1C1=CC=C(C=C1)S(N)(=O)=O)C(F)(F)F	InChI=1S/C17H14F3N3O2S/c1-11-2-4-12(5-3-11)15-10-16(17(18,19)20)22-23(15)13-6-8-14(9-7-13)26(21,24)25/h2-10H,1H3,(H2,21,24,25)	C17H14F3N3O2S	381.076	CC1=CC=C(C=C1)C1=CC(=NN1C1=CC=C(C=C1)S(N)(=O)=O)C(F)(F)F	CC1=CC=C(C=C1)C1=CC(=NN1C1=CC=C(C=C1)S(N)(=O)=O)C(F)(F)F
C07AB08	celiprolol	Approved Name	DTXSID3020259	Celiprolol	DTXCID90259	JOATXPAWOHTVSZ-UHFFFAOYSA-N	N'-{3-Acetyl-4-[3-(tert-butylamino)-2-hydroxypropoxy]phenyl}-N,N-diethylurea	CCN(CC)C(=O)NC1=CC(C(C)=O)=C(OCC(O)CNC(C)(C)C)C=C1	InChI=1/C20H33N3O4/c1-7-23(8-2)19(26)22-15-9-10-18(17(11-15)14(3)24)27-13-16(25)12-21-20(4,5)6/h9-11,16,21,25H,7-8,12-13H2,1-6H3,(H,22,26)	C20H33N3O4	379.247	CCN(CC)C(=O)NC1=CC(C(C)=O)=C(OCC(O)CNC(C)(C)C)C=C1	CCN(CC)C(=O)NC1=CC(C(C)=O)=C(OCC(O)CNC(C)(C)C)C=C1
L01XE28	ceritinib	Approved Name	DTXSID10725373	Ceritinib	DTXCID50676118	VERWOWGGCGHDQE-UHFFFAOYSA-N	5-Chloro-N~2~-{5-methyl-4-(piperidin-4-yl)-2-[(propan-2-yl)oxy]phenyl}-N~4~-[2-(propane-2-sulfonyl)phenyl]pyrimidine-2,4-diamine	CC(C)OC1=C(NC2=NC=C(Cl)C(NC3=CC=CC=C3S(=O)(=O)C(C)C)=N2)C=C(C)C(=C1)C1CCNCC1	InChI=1S/C28H36ClN5O3S/c1-17(2)37-25-15-21(20-10-12-30-13-11-20)19(5)14-24(25)33-28-31-16-22(29)27(34-28)32-23-8-6-7-9-26(23)38(35,36)18(3)4/h6-9,14-18,20,30H,10-13H2,1-5H3,(H2,31,32,33,34)	C28H36ClN5O3S	557.223	CC(C)OC1=C(NC2=NC=C(Cl)C(NC3=CC=CC=C3S(=O)(=O)C(C)C)=N2)C=C(C)C(=C1)C1CCNCC1	CC(C)OC1=C(NC2=NC=C(Cl)C(NC3=CC=CC=C3S(=O)(=O)C(C)C)=N2)C=C(C)C(=C1)C1CCNCC1
R06AE07	cetirizine	Approved Name	DTXSID4022787	Cetirizine	DTXCID802787	ZKLPARSLTMPFCP-UHFFFAOYSA-N	(2-{4-[(4-Chlorophenyl)(phenyl)methyl]piperazin-1-yl}ethoxy)acetic acid	OC(=O)COCCN1CCN(CC1)C(C1=CC=CC=C1)C1=CC=C(Cl)C=C1	InChI=1/C21H25ClN2O3/c22-19-8-6-18(7-9-19)21(17-4-2-1-3-5-17)24-12-10-23(11-13-24)14-15-27-16-20(25)26/h1-9,21H,10-16H2,(H,25,26)	C21H25ClN2O3	388.155	OC(=O)COCCN1CCN(CC1)C(C1=CC=CC=C1)C1=CC=C(Cl)C=C1	OC(=O)COCCN1CCN(CC1)C(C1=CC=CC=C1)C1=CC=C(Cl)C=C1
H01CC02	cetrorelix	Approved Name	DTXSID7040996	Cetrorelix	DTXCID5020996	SBNPWPIBESPSIF-MHWMIDJBSA-N	N-Acetyl-3-(naphthalen-2-yl)-D-alanyl-4-chloro-D-phenylalanyl-3-(pyridin-3-yl)-D-alanyl-L-seryl-L-tyrosyl-N~5~-carbamoyl-D-ornithyl-L-leucyl-L-arginyl-L-prolyl-D-alaninamide	CC(C)C[C@H](NC(=O)[C@@H](CCCNC(N)=O)NC(=O)[C@H](CC1=CC=C(O)C=C1)NC(=O)[C@H](CO)NC(=O)[C@@H](CC1=CC=CN=C1)NC(=O)[C@@H](CC1=CC=C(Cl)C=C1)NC(=O)[C@@H](CC1=CC2=CC=CC=C2C=C1)NC(C)=O)C(=O)N[C@@H](CCCNC(N)=N)C(=O)N1CCC[C@H]1C(=O)N[C@H](C)C(N)=O	InChI=1S/C70H92ClN17O14/c1-39(2)31-52(61(94)82-51(15-9-28-77-69(73)74)68(101)88-30-10-16-58(88)67(100)79-40(3)59(72)92)83-60(93)50(14-8-29-78-70(75)102)81-63(96)54(34-43-20-25-49(91)26-21-43)86-66(99)57(38-89)87-65(98)56(36-45-11-7-27-76-37-45)85-64(97)55(33-42-18-23-48(71)24-19-42)84-62(95)53(80-41(4)90)35-44-17-22-46-12-5-6-13-47(46)32-44/h5-7,11-13,17-27,32,37,39-40,50-58,89,91H,8-10,14-16,28-…	C70H92ClN17O14	1429.67	CC(C)CC(NC(=O)C(CCCNC(N)=O)NC(=O)C(Cc1ccc(O)cc1)NC(=O)C(CO)NC(=O)C(Cc1cccnc1)NC(=O)C(Cc1ccc(Cl)cc1)NC(=O)C(Cc1ccc2ccccc2c1)NC(C)=O)C(=O)NC(CCCN=C(N)N)C(=O)N1CCCC1C(=O)NC(C)C(N)=O	CC(C)CC(NC(=O)C(CCCNC(N)=O)NC(=O)C(Cc1ccc(O)cc1)NC(=O)C(CO)NC(=O)C(Cc1cccnc1)NC(=O)C(Cc1ccc(Cl)cc1)NC(=O)C(Cc1ccc2ccccc2c1)NC(C)=O)C(=O)NC(CCCN=C(N)N)C(=O)N1CCCC1C(=O)NC(C)C(N)=O
L01AA02	chlorambucil	Approved Name	DTXSID7020263	Chlorambucil	DTXCID30263	JCKYGMPEJWAADB-UHFFFAOYSA-N	4-{4-[Bis(2-chloroethyl)amino]phenyl}butanoic acid	OC(=O)CCCC1=CC=C(C=C1)N(CCCl)CCCl	InChI=1S/C14H19Cl2NO2/c15-8-10-17(11-9-16)13-6-4-12(5-7-13)2-1-3-14(18)19/h4-7H,1-3,8-11H2,(H,18,19)	C14H19Cl2NO2	303.079	OC(=O)CCCC1=CC=C(C=C1)N(CCCl)CCCl	OC(=O)CCCC1=CC=C(C=C1)N(CCCl)CCCl
S01AA01	chloramphenicol	Approved Name	DTXSID7020265	Chloramphenicol	DTXCID90265	WIIZWVCIJKGZOK-RKDXNWHRSA-N	2,2-Dichloro-N-[(1R,2R)-1,3-dihydroxy-1-(4-nitrophenyl)propan-2-yl]acetamide	OC[C@@H](NC(=O)C(Cl)Cl)[C@H](O)C1=CC=C(C=C1)[N+]([O-])=O	InChI=1S/C11H12Cl2N2O5/c12-10(13)11(18)14-8(5-16)9(17)6-1-3-7(4-2-6)15(19)20/h1-4,8-10,16-17H,5H2,(H,14,18)/t8-,9-/m1/s1	C11H12Cl2N2O5	322.012	OCC(NC(=O)C(Cl)Cl)C(O)C1=CC=C(C=C1)[N+]([O-])=O	OCC(NC(=O)C(Cl)Cl)C(O)C1=CC=C(C=C1)[N+]([O-])=O
D08AC02	chlorhexidine	Approved Name	DTXSID2033314	Chlorhexidine	DTXCID0013314	GHXZTYHSJHQHIJ-UHFFFAOYSA-N	N,N''''-Hexane-1,6-diylbis[N'-(4-chlorophenyl)triimidodicarbonic diamide]	ClC1=CC=C(NC(=N)NC(=N)NCCCCCCNC(=N)NC(=N)NC2=CC=C(Cl)C=C2)C=C1	InChI=1S/C22H30Cl2N10/c23-15-5-9-17(10-6-15)31-21(27)33-19(25)29-13-3-1-2-4-14-30-20(26)34-22(28)32-18-11-7-16(24)8-12-18/h5-12H,1-4,13-14H2,(H5,25,27,29,31,33)(H5,26,28,30,32,34)	C22H30Cl2N10	504.203	ClC1=CC=C(NC(=N)NC(=N)NCCCCCCNC(=N)NC(=N)NC2=CC=C(Cl)C=C2)C=C1	ClC1=CC=C(NC(=N)NC(=N)NCCCCCCNC(=N)NC(=N)NC2=CC=C(Cl)C=C2)C=C1
G03AA15	chlormadinone	Approved Name	DTXSID3022796	Chlormadinone	DTXCID702796	VUHJZBBCZGVNDZ-TTYLFXKOSA-N	6-Chloro-17-hydroxypregna-4,6-diene-3,20-dione	CC(=O)[C@@]1(O)CC[C@H]2[C@@H]3C=C(Cl)C4=CC(=O)CC[C@]4(C)[C@H]3CC[C@]12C	InChI=1S/C21H27ClO3/c1-12(23)21(25)9-6-16-14-11-18(22)17-10-13(24)4-7-19(17,2)15(14)5-8-20(16,21)3/h10-11,14-16,25H,4-9H2,1-3H3/t14-,15+,16+,19-,20+,21+/m1/s1	C21H27ClO3	362.165	CC(=O)C1(O)CCC2C3C=C(Cl)C4=CC(=O)CCC4(C)C3CCC12C	CC(=O)C1(O)CCC2C3C=C(Cl)C4=CC(=O)CCC4(C)C3CCC12C
D08AE05	chloroxylenol	Expert Validated Synonym	DTXSID0032316	4-Chloro-3,5-dimethylphenol	DTXCID8012316	OSDLLIBGSJNGJE-UHFFFAOYSA-N	4-Chloro-3,5-dimethylphenol	CC1=CC(O)=CC(C)=C1Cl	InChI=1S/C8H9ClO/c1-5-3-7(10)4-6(2)8(5)9/h3-4,10H,1-2H3	C8H9ClO	156.034	CC1=CC(O)=CC(C)=C1Cl	CC1=CC(O)=CC(C)=C1Cl
R06AB54	chlorphenamine	Synonym from Valid Source	DTXSID0022804	Chlorpheniramine	DTXCID402804	SOYKEARSMXGVTM-UHFFFAOYSA-N	3-(4-Chlorophenyl)-N,N-dimethyl-3-(pyridin-2-yl)propan-1-amine	CN(C)CCC(C1=CC=C(Cl)C=C1)C1=NC=CC=C1	InChI=1/C16H19ClN2/c1-19(2)12-10-15(16-5-3-4-11-18-16)13-6-8-14(17)9-7-13/h3-9,11,15H,10,12H2,1-2H3	C16H19ClN2	274.124	CN(C)CCC(C1=CC=C(Cl)C=C1)C1=NC=CC=C1	CN(C)CCC(C1=CC=C(Cl)C=C1)C1=NC=CC=C1
D04AA34	chlorphenoxamine	Integrated Source Name	DTXSID5022805	Chlorphenoxamide	DTXCID802805	KKHPNPMTPORSQE-UHFFFAOYSA-N	2-[1-(4-Chlorophenyl)-1-phenylethoxy]-N,N-dimethylethan-1-amine	CN(C)CCOC(C)(C1=CC=CC=C1)C1=CC=C(Cl)C=C1	InChI=1/C18H22ClNO/c1-18(21-14-13-20(2)3,15-7-5-4-6-8-15)16-9-11-17(19)12-10-16/h4-12H,13-14H2,1-3H3	C18H22ClNO	303.139	CN(C)CCOC(C)(C1=CC=CC=C1)C1=CC=C(Cl)C=C1	CN(C)CCOC(C)(C1=CC=CC=C1)C1=CC=C(Cl)C=C1
S01AA02	chlortetracycline	Approved Name	DTXSID9022811	Chlortetracycline	DTXCID502811	CYDMQBQPVICBEU-XRNKAMNCSA-N	(4S,4aS,5aS,6S,12aS)-7-Chloro-4-(dimethylamino)-3,6,10,12,12a-pentahydroxy-6-methyl-1,11-dioxo-1,4,4a,5,5a,6,11,12a-octahydrotetracene-2-carboxamide	CN(C)[C@H]1[C@@H]2C[C@H]3C(=C(O)[C@]2(O)C(=O)C(C(N)=O)=C1O)C(=O)C1=C(C(Cl)=CC=C1O)[C@@]3(C)O	InChI=1S/C22H23ClN2O8/c1-21(32)7-6-8-15(25(2)3)17(28)13(20(24)31)19(30)22(8,33)18(29)11(7)16(27)12-10(26)5-4-9(23)14(12)21/h4-5,7-8,15,26,28-29,32-33H,6H2,1-3H3,(H2,24,31)/t7-,8-,15-,21-,22-/m0/s1	C22H23ClN2O8	478.114	CN(C)C1C2CC3C(C(=O)C4=C(O)C=CC(Cl)=C4C3(C)O)C(=O)C2(O)C(=O)C(C(N)=O)C1=O	CN(C)C1C2CC3C(C(=O)C4=C(O)C=CC(Cl)=C4C3(C)O)C(=O)C2(O)C(=O)C(C(N)=O)C1=O
D01AE14	ciclopirox	Approved Name	DTXSID9048564	Ciclopirox	DTXCID2028193	SCKYRAXSEDYPSA-UHFFFAOYSA-N	6-Cyclohexyl-1-hydroxy-4-methylpyridin-2(1H)-one	CC1=CC(=O)N(O)C(=C1)C1CCCCC1	InChI=1S/C12H17NO2/c1-9-7-11(13(15)12(14)8-9)10-5-3-2-4-6-10/h7-8,10,15H,2-6H2,1H3	C12H17NO2	207.126	CC1=CC(=O)N(O)C(=C1)C1CCCCC1	CC1=CC(=O)N(O)C(=C1)C1CCCCC1
L04AD01	ciclosporin	Synonym from Valid Source	DTXSID0020365	Cyclosporin A	DTXCID00365	PMATZTZNYRCHOR-CGLBZJNRSA-N	(3S,6S,9S,12R,15S,18S,21S,24S,30S,33S)-30-Ethyl-33-[(1R,2R,4E)-1-hydroxy-2-methylhex-4-en-1-yl]-1,4,7,10,12,15,19,25,28-nonamethyl-6,9,18,24-tetrakis(2-methylpropyl)-3,21-di(propan-2-yl)-1,4,7,10,13,16,19,22,25,28,31-undecaazacyclotritriacontane-2,5,8,11,14,17,20,23,26,29,32-undecone	CC[C@@H]1NC(=O)[C@H]([C@H](O)[C@H](C)C\C=C\C)N(C)C(=O)[C@H](C(C)C)N(C)C(=O)[C@H](CC(C)C)N(C)C(=O)[C@H](CC(C)C)N(C)C(=O)[C@@H](C)NC(=O)[C@H](C)NC(=O)[C@H](CC(C)C)N(C)C(=O)[C@@H](NC(=O)[C@H](CC(C)C)N(C)C(=O)CN(C)C1=O)C(C)C	InChI=1S/C62H111N11O12/c1-25-27-28-40(15)52(75)51-56(79)65-43(26-2)58(81)67(18)33-48(74)68(19)44(29-34(3)4)55(78)66-49(38(11)12)61(84)69(20)45(30-35(5)6)54(77)63-41(16)53(76)64-42(17)57(80)70(21)46(31-36(7)8)59(82)71(22)47(32-37(9)10)60(83)72(23)50(39(13)14)62(85)73(51)24/h25,27,34-47,49-52,75H,26,28-33H2,1-24H3,(H,63,77)(H,64,76)(H,65,79)(H,66,78)/b27-25+/t40-,41+,42-,43+,44+,45+,46+,47+,49+,50+…	C62H111N11O12	1201.84	CCC1NC(=O)C(C(O)C(C)CC=CC)N(C)C(=O)C(C(C)C)N(C)C(=O)C(CC(C)C)N(C)C(=O)C(CC(C)C)N(C)C(=O)C(C)NC(=O)C(C)NC(=O)C(CC(C)C)N(C)C(=O)C(NC(=O)C(CC(C)C)N(C)C(=O)CN(C)C1=O)C(C)C	CCC1NC(=O)C(C(O)C(C)CC=CC)N(C)C(=O)C(C(C)C)N(C)C(=O)C(CC(C)C)N(C)C(=O)C(CC(C)C)N(C)C(=O)C(C)NC(=O)C(C)NC(=O)C(CC(C)C)N(C)C(=O)C(NC(=O)C(CC(C)C)N(C)C(=O)CN(C)C1=O)C(C)C
J01DH51	cilastatin	Approved Name	DTXSID8048238	Cilastatin	DTXCID3028213	DHSUYTOATWAVLW-WFVMDLQDSA-N	(2Z)-7-{[(2R)-2-Amino-2-carboxyethyl]sulfanyl}-2-{[(1S)-2,2-dimethylcyclopropane-1-carbonyl]amino}hept-2-enoic acid	CC1(C)C[C@@H]1C(=O)N\C(=C/CCCCSC[C@H](N)C(O)=O)C(O)=O	InChI=1S/C16H26N2O5S/c1-16(2)8-10(16)13(19)18-12(15(22)23)6-4-3-5-7-24-9-11(17)14(20)21/h6,10-11H,3-5,7-9,17H2,1-2H3,(H,18,19)(H,20,21)(H,22,23)/b12-6-/t10-,11+/m1/s1	C16H26N2O5S	358.156	CC1(C)CC1C(=O)N=C(CCCCCSCC(N)C(O)=O)C(O)=O	CC1(C)CC1C(=O)N=C(CCCCCSCC(N)C(O)=O)C(O)=O
C09AA08	cilazapril	Approved Name	DTXSID1048629	Cilazapril	DTXCID8028555	HHHKFGXWKKUNCY-FHWLQOOXSA-N	(1S,9S)-9-{[(2S)-1-Ethoxy-1-oxo-4-phenylbutan-2-yl]amino}-10-oxooctahydro-6H-pyridazino[1,2-a][1,2]diazepine-1-carboxylic acid	CCOC(=O)[C@H](CCC1=CC=CC=C1)N[C@H]1CCCN2CCC[C@H](N2C1=O)C(O)=O	InChI=1S/C22H31N3O5/c1-2-30-22(29)18(13-12-16-8-4-3-5-9-16)23-17-10-6-14-24-15-7-11-19(21(27)28)25(24)20(17)26/h3-5,8-9,17-19,23H,2,6-7,10-15H2,1H3,(H,27,28)/t17-,18-,19-/m0/s1	C22H31N3O5	417.226	CCOC(=O)C(CCC1=CC=CC=C1)NC1CCCN2CCCC(N2C1=O)C(O)=O	CCOC(=O)C(CCC1=CC=CC=C1)NC1CCCN2CCCC(N2C1=O)C(O)=O
H05BX01	cinacalcet	Approved Name	DTXSID8048286	Cinacalcet	DTXCID3028261	VDHAWDNDOKGFTD-MRXNPFEDSA-N	N-[(1R)-1-(Naphthalen-1-yl)ethyl]-3-[3-(trifluoromethyl)phenyl]propan-1-amine	C[C@@H](NCCCC1=CC=CC(=C1)C(F)(F)F)C1=CC=CC2=CC=CC=C12	InChI=1S/C22H22F3N/c1-16(20-13-5-10-18-9-2-3-12-21(18)20)26-14-6-8-17-7-4-11-19(15-17)22(23,24)25/h2-5,7,9-13,15-16,26H,6,8,14H2,1H3/t16-/m1/s1	C22H22F3N	357.17	CC(NCCCC1=CC=CC(=C1)C(F)(F)F)C1=C2C=CC=CC2=CC=C1	CC(NCCCC1=CC=CC(=C1)C(F)(F)F)C1=C2C=CC=CC2=CC=C1
N07CA02	cinnarizine	Approved Name	DTXSID3022821	Cinnarizine	DTXCID802821	DERZBLKQOCDDDZ-JLHYYAGUSA-N	1-(Diphenylmethyl)-4-[(2E)-3-phenylprop-2-en-1-yl]piperazine	C(\C=C\C1=CC=CC=C1)N1CCN(CC1)C(C1=CC=CC=C1)C1=CC=CC=C1	InChI=1S/C26H28N2/c1-4-11-23(12-5-1)13-10-18-27-19-21-28(22-20-27)26(24-14-6-2-7-15-24)25-16-8-3-9-17-25/h1-17,26H,18-22H2/b13-10+	C26H28N2	368.225	C(C=CC1=CC=CC=C1)N1CCN(CC1)C(C1=CC=CC=C1)C1=CC=CC=C1	C(C=CC1=CC=CC=C1)N1CCN(CC1)C(C1=CC=CC=C1)C1=CC=CC=C1
C10AB08	ciprofibrate	Approved Name	DTXSID8020331	Ciprofibrate	DTXCID20331	KPSRODZRAIWAKH-UHFFFAOYSA-N	2-[4-(2,2-Dichlorocyclopropyl)phenoxy]-2-methylpropanoic acid	CC(C)(OC1=CC=C(C=C1)C1CC1(Cl)Cl)C(O)=O	InChI=1/C13H14Cl2O3/c1-12(2,11(16)17)18-9-5-3-8(4-6-9)10-7-13(10,14)15/h3-6,10H,7H2,1-2H3,(H,16,17)	C13H14Cl2O3	288.032	CC(C)(OC1=CC=C(C=C1)C1CC1(Cl)Cl)C(O)=O	CC(C)(OC1=CC=C(C=C1)C1CC1(Cl)Cl)C(O)=O
S01AE03	ciprofloxacin	Approved Name	DTXSID8022824	Ciprofloxacin	DTXCID002824	MYSWGUAQZAJSOK-UHFFFAOYSA-N	1-Cyclopropyl-6-fluoro-4-oxo-7-(piperazin-1-yl)-1,4-dihydroquinoline-3-carboxylic acid	OC(=O)C1=CN(C2CC2)C2=CC(N3CCNCC3)=C(F)C=C2C1=O	InChI=1S/C17H18FN3O3/c18-13-7-11-14(8-15(13)20-5-3-19-4-6-20)21(10-1-2-10)9-12(16(11)22)17(23)24/h7-10,19H,1-6H2,(H,23,24)	C17H18FN3O3	331.133	OC(=O)C1=CN(C2CC2)C2=CC(N3CCNCC3)=C(F)C=C2C1=O	OC(=O)C1=CN(C2CC2)C2=CC(N3CCNCC3)=C(F)C=C2C1=O
M03AC11	cisatracurium	Approved Name	DTXSID60873212	Cisatracurium	DTXCID90820714	YXSLJKQTIDHPOT-LJCJQEJUSA-N	(1R,2R,1'R,2'R)-2,2'-{Pentane-1,5-diylbis[oxy(3-oxopropane-3,1-diyl)]}bis{1-[(3,4-dimethoxyphenyl)methyl]-6,7-dimethoxy-2-methyl-1,2,3,4-tetrahydroisoquinolin-2-ium}	COC1=CC=C(C[C@@H]2C3=CC(OC)=C(OC)C=C3CC[N@+]2(C)CCC(=O)OCCCCCOC(=O)CC[N@@+]2(C)CCC3=CC(OC)=C(OC)C=C3[C@H]2CC2=CC=C(OC)C(OC)=C2)C=C1OC	InChI=1S/C53H72N2O12/c1-54(22-18-38-32-48(62-7)50(64-9)34-40(38)42(54)28-36-14-16-44(58-3)46(30-36)60-5)24-20-52(56)66-26-12-11-13-27-67-53(57)21-25-55(2)23-19-39-33-49(63-8)51(65-10)35-41(39)43(55)29-37-15-17-45(59-4)47(31-37)61-6/h14-17,30-35,42-43H,11-13,18-29H2,1-10H3/q+2/t42-,43-,54-,55-/m1/s1	C53H72N2O12	928.507	COC1=CC=C(CC2C3=CC(OC)=C(OC)C=C3CC[N+]2(C)CCC(=O)OCCCCCOC(=O)CC[N+]2(C)CCC3=CC(OC)=C(OC)C=C3C2CC2=CC=C(OC)C(OC)=C2)C=C1OC	COC1=CC=C(CC2C3=CC(OC)=C(OC)C=C3CC[N+]2(C)CCC(=O)OCCCCCOC(=O)CC[N+]2(C)CCC3=CC(OC)=C(OC)C=C3C2CC2=CC=C(OC)C(OC)=C2)C=C1OC
L01XA01	cisplatin	Approved Name	DTXSID4024983	Cisplatin	DTXCID804983	DQLATGHUWYMOKM-UHFFFAOYSA-L	Platinum(4+) chloride azanide (1/2/2)	N[Pt](N)(Cl)Cl	InChI=1S/2ClH.2H2N.Pt/h2*1H;2*1H2;/q;;2*-1;+4/p-2	Cl2H4N2Pt	296.94	-	-
N06AB04	citalopram	Approved Name	DTXSID8022826	Citalopram	DTXCID802826	WSEQXVZVJXJVFP-UHFFFAOYSA-N	1-[3-(Dimethylamino)propyl]-1-(4-fluorophenyl)-1,3-dihydro-2-benzofuran-5-carbonitrile	CN(C)CCCC1(OCC2=CC(=CC=C12)C#N)C1=CC=C(F)C=C1	InChI=1/C20H21FN2O/c1-23(2)11-3-10-20(17-5-7-18(21)8-6-17)19-9-4-15(13-22)12-16(19)14-24-20/h4-9,12H,3,10-11,14H2,1-2H3	C20H21FN2O	324.164	CN(C)CCCC1(OCC2=CC(=CC=C12)C#N)C1=CC=C(F)C=C1	CN(C)CCCC1(OCC2=CC(=CC=C12)C#N)C1=CC=C(F)C=C1
L01BB04	cladribine	Approved Name	DTXSID8022828	Cladribine	DTXCID602828	PTOAARAWEBMLNO-KVQBGUIXSA-N	2-Chloro-2'-deoxyadenosine	NC1=NC(Cl)=NC2=C1N=CN2[C@H]1C[C@H](O)[C@@H](CO)O1	InChI=1S/C10H12ClN5O3/c11-10-14-8(12)7-9(15-10)16(3-13-7)6-1-4(18)5(2-17)19-6/h3-6,17-18H,1-2H2,(H2,12,14,15)/t4-,5+,6+/m0/s1	C10H12ClN5O3	285.063	NC1=C2N=CN(C3CC(O)C(CO)O3)C2=NC(Cl)=N1	NC1=C2N=CN(C3CC(O)C(CO)O3)C2=NC(Cl)=N1
J01FA09	clarithromycin	Approved Name	DTXSID3022829	Clarithromycin	DTXCID40820062	AGOYDEPGAOXOCK-KCBOHYOISA-N	-	CC[C@H]1OC(=O)[C@H](C)[C@@H](O[C@H]2C[C@@](C)(OC)[C@@H](O)[C@H](C)O2)[C@H](C)[C@@H](O[C@@H]2O[C@H](C)C[C@@H]([C@H]2O)N(C)C)[C@@](C)(C[C@@H](C)C(=O)[C@H](C)[C@@H](O)[C@]1(C)O)OC	InChI=1S/C38H69NO13/c1-15-26-38(10,45)31(42)21(4)28(40)19(2)17-37(9,47-14)33(52-35-29(41)25(39(11)12)16-20(3)48-35)22(5)30(23(6)34(44)50-26)51-27-18-36(8,46-13)32(43)24(7)49-27/h19-27,29-33,35,41-43,45H,15-18H2,1-14H3/t19-,20-,21+,22+,23-,24+,25+,26-,27+,29-,30+,31-,32+,33-,35+,36-,37-,38-/m1/s1	C38H69NO13	747.477	CCC1OC(=O)C(C)C(OC2CC(C)(OC)C(O)C(C)O2)C(C)C(OC2OC(C)CC(C2O)N(C)C)C(C)(CC(C)C(=O)C(C)C(O)C1(C)O)OC	CCC1OC(=O)C(C)C(OC2CC(C)(OC)C(O)C(C)O2)C(C)C(OC2OC(C)CC(C2O)N(C)C)C(C)(CC(C)C(=O)C(C)C(O)C1(C)O)OC
C08CA16	clevidipine	Approved Name	DTXSID6057661	Clevidipine	DTXCID7031450	KPBZROQVTHLCDU-UHFFFAOYSA-N	(Butanoyloxy)methyl methyl 4-(2,3-dichlorophenyl)-2,6-dimethyl-1,4-dihydropyridine-3,5-dicarboxylate	CCCC(=O)OCOC(=O)C1=C(C)NC(C)=C(C1C1=CC=CC(Cl)=C1Cl)C(=O)OC	InChI=1/C21H23Cl2NO6/c1-5-7-15(25)29-10-30-21(27)17-12(3)24-11(2)16(20(26)28-4)18(17)13-8-6-9-14(22)19(13)23/h6,8-9,18,24H,5,7,10H2,1-4H3	C21H23Cl2NO6	455.09	CCCC(=O)OCOC(=O)C1C(C2=C(Cl)C(Cl)=CC=C2)C(C(=O)OC)=C(C)N=C1C	CCCC(=O)OCOC(=O)C1C(C2=C(Cl)C(Cl)=CC=C2)C(C(=O)OC)=C(C)N=C1C
J01FF01	clindamycin	Approved Name	DTXSID2022836	Clindamycin	DTXCID102836	KDLRVYVGXIQJDK-AWPVFWJPSA-N	Methyl 7-chloro-6,7,8-trideoxy-6-{[(4R)-1-methyl-4-propyl-L-prolyl]amino}-1-thio-L-threo-alpha-D-galacto-octopyranoside	CCC[C@@H]1C[C@H](N(C)C1)C(=O)N[C@H]([C@H](C)Cl)[C@H]1O[C@H](SC)[C@H](O)[C@@H](O)[C@H]1O	InChI=1S/C18H33ClN2O5S/c1-5-6-10-7-11(21(3)8-10)17(25)20-12(9(2)19)16-14(23)13(22)15(24)18(26-16)27-4/h9-16,18,22-24H,5-8H2,1-4H3,(H,20,25)/t9-,10+,11-,12+,13-,14+,15+,16+,18+/m0/s1	C18H33ClN2O5S	424.18	CCCC1CC(N(C)C1)C(=O)NC(C(C)Cl)C1OC(SC)C(O)C(O)C1O	CCCC1CC(N(C)C1)C(=O)NC(C(C)Cl)C1OC(SC)C(O)C(O)C1O
N05BA09	clobazam	Approved Name	DTXSID2046759	Clobazam	DTXCID0026759	CXOXHMZGEKVPMT-UHFFFAOYSA-N	7-Chloro-1-methyl-5-phenyl-1H-1,5-benzodiazepine-2,4(3H,5H)-dione	CN1C2=CC=C(Cl)C=C2N(C2=CC=CC=C2)C(=O)CC1=O	InChI=1S/C16H13ClN2O2/c1-18-13-8-7-11(17)9-14(13)19(16(21)10-15(18)20)12-5-3-2-4-6-12/h2-9H,10H2,1H3	C16H13ClN2O2	300.067	CN1C2=CC=C(Cl)C=C2N(C2=CC=CC=C2)C(=O)CC1=O	CN1C2=CC=C(Cl)C=C2N(C2=CC=CC=C2)C(=O)CC1=O
D07AD01	clobetasol	Approved Name	DTXSID2048955	Clobetasol	DTXCID9028881	FCSHDIVRCWTZOX-DVTGEIKXSA-N	(11beta,16beta)-21-Chloro-9-fluoro-11,17-dihydroxy-16-methylpregna-1,4-diene-3,20-dione	C[C@H]1C[C@H]2[C@@H]3CCC4=CC(=O)C=C[C@]4(C)[C@@]3(F)[C@@H](O)C[C@]2(C)[C@@]1(O)C(=O)CCl	InChI=1S/C22H28ClFO4/c1-12-8-16-15-5-4-13-9-14(25)6-7-19(13,2)21(15,24)17(26)10-20(16,3)22(12,28)18(27)11-23/h6-7,9,12,15-17,26,28H,4-5,8,10-11H2,1-3H3/t12-,15-,16-,17-,19-,20-,21-,22-/m0/s1	C22H28ClFO4	410.166	CC1CC2C3CCC4=CC(=O)C=CC4(C)C3(F)C(O)CC2(C)C1(O)C(=O)CCl	CC1CC2C3CCC4=CC(=O)C=CC4(C)C3(F)C(O)CC2(C)C1(O)C(=O)CCl
M05BA02	clodronic acid	Approved Name	DTXSID8046959	Clodronic acid	DTXCID2022670	ACSIXWWBWUQEHA-UHFFFAOYSA-N	(Dichloromethylene)bis(phosphonic acid)	OP(O)(=O)C(Cl)(Cl)P(O)(O)=O	InChI=1S/CH4Cl2O6P2/c2-1(3,10(4,5)6)11(7,8)9/h(H2,4,5,6)(H2,7,8,9)	CH4Cl2O6P2	243.886	OP(O)(=O)C(Cl)(Cl)P(O)(O)=O	OP(O)(=O)C(Cl)(Cl)P(O)(O)=O
G03GB02	clomifene	Synonym from Valid Source	DTXSID1022843	Clomiphene	DTXCID202843	GKIRPKYJQBWNGO-UHFFFAOYSA-N	2-[4-(2-Chloro-1,2-diphenylethenyl)phenoxy]-N,N-diethylethan-1-amine	CCN(CC)CCOC1=CC=C(C=C1)C(=C(Cl)C1=CC=CC=C1)C1=CC=CC=C1	InChI=1S/C26H28ClNO/c1-3-28(4-2)19-20-29-24-17-15-22(16-18-24)25(21-11-7-5-8-12-21)26(27)23-13-9-6-10-14-23/h5-18H,3-4,19-20H2,1-2H3	C26H28ClNO	405.186	CCN(CC)CCOC1=CC=C(C=C1)C(=C(Cl)C1=CC=CC=C1)C1=CC=CC=C1	CCN(CC)CCOC1=CC=C(C=C1)C(=C(Cl)C1=CC=CC=C1)C1=CC=CC=C1
N06AA04	clomipramine	Approved Name	DTXSID6022844	Clomipramine	DTXCID602844	GDLIGKIOYRNHDA-UHFFFAOYSA-N	3-(3-Chloro-10,11-dihydro-5H-dibenzo[b,f]azepin-5-yl)-N,N-dimethylpropan-1-amine	CN(C)CCCN1C2=CC(Cl)=CC=C2CCC2=C1C=CC=C2	InChI=1S/C19H23ClN2/c1-21(2)12-5-13-22-18-7-4-3-6-15(18)8-9-16-10-11-17(20)14-19(16)22/h3-4,6-7,10-11,14H,5,8-9,12-13H2,1-2H3	C19H23ClN2	314.155	CN(C)CCCN1C2=CC(Cl)=CC=C2CCC2=C1C=CC=C2	CN(C)CCCN1C2=CC(Cl)=CC=C2CCC2=C1C=CC=C2
N03AE01	clonazepam	Approved Name	DTXSID1022845	Clonazepam	DTXCID002845	DGBIGWXXNGSACT-UHFFFAOYSA-N	5-(2-Chlorophenyl)-7-nitro-1,3-dihydro-2H-1,4-benzodiazepin-2-one	[O-][N+](=O)C1=CC2=C(NC(=O)CN=C2C2=CC=CC=C2Cl)C=C1	InChI=1S/C15H10ClN3O3/c16-12-4-2-1-3-10(12)15-11-7-9(19(21)22)5-6-13(11)18-14(20)8-17-15/h1-7H,8H2,(H,18,20)	C15H10ClN3O3	315.041	[O-][N+](=O)C1=CC2=C(NC(=O)CN=C2C2=CC=CC=C2Cl)C=C1	[O-][N+](=O)C1=CC2=C(NC(=O)CN=C2C2=CC=CC=C2Cl)C=C1
C02AC01	clonidine	Approved Name	DTXSID6022846	Clonidine	DTXCID402846	GJSURZIOUXUGAL-UHFFFAOYSA-N	N-(2,6-Dichlorophenyl)imidazolidin-2-imine	ClC1=CC=CC(Cl)=C1N=C1NCCN1	InChI=1S/C9H9Cl2N3/c10-6-2-1-3-7(11)8(6)14-9-12-4-5-13-9/h1-3H,4-5H2,(H2,12,13,14)	C9H9Cl2N3	229.017	ClC1=CC=CC(Cl)=C1N=C1NCCN1	ClC1=CC=CC(Cl)=C1N=C1NCCN1
R05DB21	cloperastine	Approved Name	DTXSID7048532	Cloperastine	DTXCID4027999	FLNXBVJLPJNOSI-UHFFFAOYSA-N	1-{2-[(4-Chlorophenyl)(phenyl)methoxy]ethyl}piperidine	ClC1=CC=C(C=C1)C(OCCN1CCCCC1)C1=CC=CC=C1	InChI=1/C20H24ClNO/c21-19-11-9-18(10-12-19)20(17-7-3-1-4-8-17)23-16-15-22-13-5-2-6-14-22/h1,3-4,7-12,20H,2,5-6,13-16H2	C20H24ClNO	329.155	ClC1=CC=C(C=C1)C(OCCN1CCCCC1)C1=CC=CC=C1	ClC1=CC=C(C=C1)C(OCCN1CCCCC1)C1=CC=CC=C1
B01AC04	clopidogrel	Approved Name	DTXSID6022848	Clopidogrel	DTXCID202848	GKTWGGQPFAXNFI-HNNXBMFYSA-N	Methyl (2S)-(2-chlorophenyl)(6,7-dihydrothieno[3,2-c]pyridin-5(4H)-yl)acetate	COC(=O)[C@@H](N1CCC2=C(C1)C=CS2)C1=CC=CC=C1Cl	InChI=1S/C16H16ClNO2S/c1-20-16(19)15(12-4-2-3-5-13(12)17)18-8-6-14-11(10-18)7-9-21-14/h2-5,7,9,15H,6,8,10H2,1H3/t15-/m0/s1	C16H16ClNO2S	321.059	COC(=O)C(N1CCC2=C(C1)C=CS2)C1=C(Cl)C=CC=C1	COC(=O)C(N1CCC2=C(C1)C=CS2)C1=C(Cl)C=CC=C1
N05BA21	clotiazepam	Approved Name	DTXSID0022852	Clotiazepam	DTXCID102852	CHBRHODLKOZEPZ-UHFFFAOYSA-N	5-(2-Chlorophenyl)-7-ethyl-1-methyl-1,3-dihydro-2H-thieno[2,3-e][1,4]diazepin-2-one	CCC1=CC2=C(S1)N(C)C(=O)CN=C2C1=CC=CC=C1Cl	InChI=1S/C16H15ClN2OS/c1-3-10-8-12-15(11-6-4-5-7-13(11)17)18-9-14(20)19(2)16(12)21-10/h4-8H,3,9H2,1-2H3	C16H15ClN2OS	318.059	CCC1=CC2=C(S1)N(C)C(=O)CN=C2C1=CC=CC=C1Cl	CCC1=CC2=C(S1)N(C)C(=O)CN=C2C1=CC=CC=C1Cl
G01AF02	clotrimazole	Approved Name	DTXSID7029871	Clotrimazole	DTXCID009871	VNFPBHJOKIVQEB-UHFFFAOYSA-N	1-[(2-Chlorophenyl)(diphenyl)methyl]-1H-imidazole	ClC1=C(C=CC=C1)C(N1C=CN=C1)(C1=CC=CC=C1)C1=CC=CC=C1	InChI=1S/C22H17ClN2/c23-21-14-8-7-13-20(21)22(25-16-15-24-17-25,18-9-3-1-4-10-18)19-11-5-2-6-12-19/h1-17H	C22H17ClN2	344.108	ClC1=C(C=CC=C1)C(N1C=CN=C1)(C1=CC=CC=C1)C1=CC=CC=C1	ClC1=C(C=CC=C1)C(N1C=CN=C1)(C1=CC=CC=C1)C1=CC=CC=C1
N05BA22	cloxazolam	Approved Name	DTXSID0022854	Cloxazolam	DTXCID902854	ZIXNZOBDFKSQTC-UHFFFAOYSA-N	10-Chloro-11b-(2-chlorophenyl)-2,3,7,11b-tetrahydro[1,3]oxazolo[3,2-d][1,4]benzodiazepin-6(5H)-one	ClC1=CC2=C(NC(=O)CN3CCOC23C2=C(Cl)C=CC=C2)C=C1	InChI=1/C17H14Cl2N2O2/c18-11-5-6-15-13(9-11)17(12-3-1-2-4-14(12)19)21(7-8-23-17)10-16(22)20-15/h1-6,9H,7-8,10H2,(H,20,22)	C17H14Cl2N2O2	348.043	ClC1=CC2=C(NC(=O)CN3CCOC23C2=C(Cl)C=CC=C2)C=C1	ClC1=CC2=C(NC(=O)CN3CCOC23C2=C(Cl)C=CC=C2)C=C1
N05AH02	clozapine	Approved Name	DTXSID5022855	Clozapine	DTXCID302855	QZUDBNBUXVUHMW-UHFFFAOYSA-N	8-Chloro-11-(4-methylpiperazin-1-yl)-5H-dibenzo[b,e][1,4]diazepine	CN1CCN(CC1)C1=NC2=CC(Cl)=CC=C2NC2=C1C=CC=C2	InChI=1S/C18H19ClN4/c1-22-8-10-23(11-9-22)18-14-4-2-3-5-15(14)20-16-7-6-13(19)12-17(16)21-18/h2-7,12,20H,8-11H2,1H3	C18H19ClN4	326.13	CN1CCN(CC1)C1=NC2=CC(Cl)=CC=C2NC2=C1C=CC=C2	CN1CCN(CC1)C1=NC2=CC(Cl)=CC=C2NC2=C1C=CC=C2
J05AR14	cobicistat	Approved Name	DTXSID00143269	Cobicistat	DTXCID1065760	ZCIGNRJZKPOIKD-CQXVEOKZSA-N	(1,3-Thiazol-5-yl)methyl [(2R,5R)-5-{[(2S)-2-[(methyl{[2-(propan-2-yl)-1,3-thiazol-4-yl]methyl}carbamoyl)amino]-4-(morpholin-4-yl)butanoyl]amino}-1,6-diphenylhexan-2-yl]carbamate	CC(C)C1=NC(CN(C)C(=O)N[C@@H](CCN2CCOCC2)C(=O)N[C@H](CC[C@H](CC2=CC=CC=C2)NC(=O)OCC2=CN=CS2)CC2=CC=CC=C2)=CS1	InChI=1S/C40H53N7O5S2/c1-29(2)38-43-34(27-53-38)25-46(3)39(49)45-36(16-17-47-18-20-51-21-19-47)37(48)42-32(22-30-10-6-4-7-11-30)14-15-33(23-31-12-8-5-9-13-31)44-40(50)52-26-35-24-41-28-54-35/h4-13,24,27-29,32-33,36H,14-23,25-26H2,1-3H3,(H,42,48)(H,44,50)(H,45,49)/t32-,33-,36+/m1/s1	C40H53N7O5S2	775.355	CC(C)c1nc(CN(C)C(=O)NC(CCN2CCOCC2)C(=O)NC(CCC(Cc2ccccc2)NC(=O)OCc2cncs2)Cc2ccccc2)cs1	CC(C)c1nc(CN(C)C(=O)NC(CCN2CCOCC2)C(=O)NC(CCC(Cc2ccccc2)NC(=O)OCc2cncs2)Cc2ccccc2)cs1
L01XE38	cobimetinib	Approved Name	DTXSID60239435	Cobimetinib	DTXCID80161926	BSMCAPRUBJMWDF-KRWDZBQOSA-N	[3,4-Difluoro-2-(2-fluoro-4-iodoanilino)phenyl]{3-hydroxy-3-[(2S)-piperidin-2-yl]azetidin-1-yl}methanone	OC1(CN(C1)C(=O)C1=C(NC2=C(F)C=C(I)C=C2)C(F)=C(F)C=C1)[C@@H]1CCCCN1	InChI=1S/C21H21F3IN3O2/c22-14-6-5-13(19(18(14)24)27-16-7-4-12(25)9-15(16)23)20(29)28-10-21(30,11-28)17-3-1-2-8-26-17/h4-7,9,17,26-27,30H,1-3,8,10-11H2/t17-/m0/s1	C21H21F3IN3O2	531.063	OC1(CN(C1)C(=O)c1ccc(F)c(F)c1Nc1ccc(I)cc1F)C1CCCCN1	OC1(CN(C1)C(=O)c1ccc(F)c(F)c1Nc1ccc(I)cc1F)C1CCCCN1
R05DA04	codeine	Approved Name	DTXSID2020341	Codeine	DTXCID40341	OROGSEYTTFOCAN-DNJOTXNNSA-N	(5alpha,6alpha)-3-Methoxy-17-methyl-7,8-didehydro-4,5-epoxymorphinan-6-ol	COC1=C2O[C@H]3[C@@H](O)C=C[C@H]4[C@H]5CC(C=C1)=C2[C@@]34CCN5C	InChI=1S/C18H21NO3/c1-19-8-7-18-11-4-5-13(20)17(18)22-16-14(21-2)6-3-10(15(16)18)9-12(11)19/h3-6,11-13,17,20H,7-9H2,1-2H3/t11-,12+,13-,17-,18-/m0/s1	C18H21NO3	299.152	[H]C12CC3=C4C(OC5C(O)C=CC1C45CCN2C)=C(OC)C=C3	[H]C12CC3=C4C(OC5C(O)C=CC1C45CCN2C)=C(OC)C=C3
M04AC01	colchicine	Approved Name	DTXSID5024845	Colchicine	DTXCID204845	IAKHMKGGTNLKSZ-INIZCTEOSA-N	N-[(7S)-1,2,3,10-Tetramethoxy-9-oxo-5,6,7,9-tetrahydrobenzo[a]heptalen-7-yl]acetamide	COC1=CC2=C(C(OC)=C1OC)C1=CC=C(OC)C(=O)C=C1[C@H](CC2)NC(C)=O	InChI=1S/C22H25NO6/c1-12(24)23-16-8-6-13-10-19(27-3)21(28-4)22(29-5)20(13)14-7-9-18(26-2)17(25)11-15(14)16/h7,9-11,16H,6,8H2,1-5H3,(H,23,24)/t16-/m0/s1	C22H25NO6	399.168	COC1=C(OC)C(OC)=C2C(CCC(NC(C)=O)C3=CC(=O)C(OC)=CC=C23)=C1	COC1=C(OC)C(OC)=C2C(CCC(NC(C)=O)C3=CC(=O)C(OC)=CC=C23)=C1
A11CC05	colecalciferol	Synonym from Valid Source	DTXSID6026294	Vitamin D3	DTXCID306294	QYSXJUFSXHHAJI-YRZJJWOYSA-N	(3S,5Z,7E)-9,10-Secocholesta-5,7,10-trien-3-ol	[H][C@@]1(CC[C@@]2([H])\C(CCC[C@]12C)=C\C=C1\C[C@@H](O)CCC1=C)[C@H](C)CCCC(C)C	InChI=1S/C27H44O/c1-19(2)8-6-9-21(4)25-15-16-26-22(10-7-17-27(25,26)5)12-13-23-18-24(28)14-11-20(23)3/h12-13,19,21,24-26,28H,3,6-11,14-18H2,1-2,4-5H3/b22-12+,23-13-/t21-,24+,25-,26+,27-/m1/s1	C27H44O	384.339	CC(C)CCCC(C)C1CCC2C(CCCC12C)=CC=C1CC(O)CCC1=C	CC(C)CCCC(C)C1CCC2C(CCCC12C)=CC=C1CC(O)CCC1=C
L01XE16	crizotinib	Approved Name	DTXSID701009329	Crizotinib	DTXCID601436157	KTEIFNKAUNYNJU-GFCCVEGCSA-N	-	C[C@@H](OC1=CC(=CN=C1N)C1=CN(N=C1)C1CCNCC1)C1=C(Cl)C=CC(F)=C1Cl	InChI=1S/C21H22Cl2FN5O/c1-12(19-16(22)2-3-17(24)20(19)23)30-18-8-13(9-27-21(18)25)14-10-28-29(11-14)15-4-6-26-7-5-15/h2-3,8-12,15,26H,4-7H2,1H3,(H2,25,27)/t12-/m1/s1	C21H22Cl2FN5O	449.119	CC(OC1=CC(=CN=C1N)C1=CN(N=C1)C1CCNCC1)C1=C(Cl)C(F)=CC=C1Cl	CC(OC1=CC(=CN=C1N)C1=CN(N=C1)C1CCNCC1)C1=C(Cl)C(F)=CC=C1Cl
S01GX01	cromoglicic acid	Synonym from Valid Source	DTXSID4022860	Cromolyn	DTXCID602860	IMZMKUWMOSJXDT-UHFFFAOYSA-N	5,5'-[(2-Hydroxypropane-1,3-diyl)bis(oxy)]bis(4-oxo-4H-1-benzopyran-2-carboxylic acid)	OC(COC1=CC=CC2=C1C(=O)C=C(O2)C(O)=O)COC1=CC=CC2=C1C(=O)C=C(O2)C(O)=O	InChI=1S/C23H16O11/c24-11(9-31-14-3-1-5-16-20(14)12(25)7-18(33-16)22(27)28)10-32-15-4-2-6-17-21(15)13(26)8-19(34-17)23(29)30/h1-8,11,24H,9-10H2,(H,27,28)(H,29,30)	C23H16O11	468.069	OC(COC1=CC=CC2=C1C(=O)C=C(O2)C(O)=O)COC1=CC=CC2=C1C(=O)C=C(O2)C(O)=O	OC(COC1=CC=CC2=C1C(=O)C=C(O2)C(O)=O)COC1=CC=CC2=C1C(=O)C=C(O2)C(O)=O
S01FA04	cyclopentolate	Approved Name	DTXSID3048528	Cyclopentolate	DTXCID4027995	SKYSRIRYMSLOIN-UHFFFAOYSA-N	2-(Dimethylamino)ethyl (1-hydroxycyclopentyl)(phenyl)acetate	CN(C)CCOC(=O)C(C1=CC=CC=C1)C1(O)CCCC1	InChI=1/C17H25NO3/c1-18(2)12-13-21-16(19)15(14-8-4-3-5-9-14)17(20)10-6-7-11-17/h3-5,8-9,15,20H,6-7,10-13H2,1-2H3	C17H25NO3	291.183	CN(C)CCOC(=O)C(C1=CC=CC=C1)C1(O)CCCC1	CN(C)CCOC(=O)C(C1=CC=CC=C1)C1(O)CCCC1
G03HA01	cyproterone	Approved Name	DTXSID3022873	Cyproterone	DTXCID102873	DUSHUSLJJMDGTE-ZJPMUUANSA-N	(1R,3aS,3bR,7aR,8aS,8bS,8cS,10aS)-1-Acetyl-5-chloro-1-hydroxy-8b,10a-dimethyl-2,3,3a,3b,7a,8,8a,8b,8c,9,10,10a-dodecahydrocyclopenta[a]cyclopropa[g]phenanthren-7(1H)-one	CC(=O)[C@@]1(O)CC[C@H]2[C@@H]3C=C(Cl)C4=CC(=O)[C@@H]5C[C@@H]5[C@]4(C)[C@H]3CC[C@]12C	InChI=1S/C22H27ClO3/c1-11(24)22(26)7-5-14-12-9-18(23)17-10-19(25)13-8-16(13)21(17,3)15(12)4-6-20(14,22)2/h9-10,12-16,26H,4-8H2,1-3H3/t12-,13+,14-,15-,16-,20-,21-,22-/m0/s1	C22H27ClO3	374.165	CC(=O)C1(O)CCC2C3C=C(Cl)C4=CC(=O)C5CC5C4(C)C3CCC12C	CC(=O)C1(O)CCC2C3C=C(Cl)C4=CC(=O)C5CC5C4(C)C3CCC12C
B01AE07	dabigatran etexilate	Approved Name	DTXSID4057681	Dabigatran etexilate	DTXCID5031470	KSGXQBZTULBEEQ-UHFFFAOYSA-N	Ethyl N-{2-[(4-{N'-[(hexyloxy)carbonyl]carbamimidoyl}anilino)methyl]-1-methyl-1H-benzimidazole-5-carbonyl}-N-pyridin-2-yl-beta-alaninate	CCCCCCOC(=O)\N=C(\N)C1=CC=C(NCC2=NC3=C(C=CC(=C3)C(=O)N(CCC(=O)OCC)C3=NC=CC=C3)N2C)C=C1	InChI=1S/C34H41N7O5/c1-4-6-7-10-21-46-34(44)39-32(35)24-12-15-26(16-13-24)37-23-30-38-27-22-25(14-17-28(27)40(30)3)33(43)41(20-18-31(42)45-5-2)29-11-8-9-19-36-29/h8-9,11-17,19,22,37H,4-7,10,18,20-21,23H2,1-3H3,(H2,35,39,44)	C34H41N7O5	627.317	CCCCCCOC(=O)\N=C(\N)C1=CC=C(NCC2=NC3=C(C=CC(=C3)C(=O)N(CCC(=O)OCC)C3=NC=CC=C3)N2C)C=C1	CCCCCCOC(=O)\N=C(\N)C1=CC=C(NCC2=NC3=C(C=CC(=C3)C(=O)N(CCC(=O)OCC)C3=NC=CC=C3)N2C)C=C1
L01XE23	dabrafenib	Approved Name	DTXSID20152499	Dabrafenib	DTXCID8074990	BFSMGDJOXZAERB-UHFFFAOYSA-N	N-{3-[5-(2-Aminopyrimidin-4-yl)-2-tert-butyl-1,3-thiazol-4-yl]-2-fluorophenyl}-2,6-difluorobenzene-1-sulfonamide	CC(C)(C)C1=NC(=C(S1)C1=NC(N)=NC=C1)C1=C(F)C(NS(=O)(=O)C2=C(F)C=CC=C2F)=CC=C1	InChI=1S/C23H20F3N5O2S2/c1-23(2,3)21-30-18(19(34-21)16-10-11-28-22(27)29-16)12-6-4-9-15(17(12)26)31-35(32,33)20-13(24)7-5-8-14(20)25/h4-11,31H,1-3H3,(H2,27,28,29)	C23H20F3N5O2S2	519.101	CC(C)(C)C1=NC(=C(S1)C1=NC(N)=NC=C1)C1=C(F)C(NS(=O)(=O)C2=C(F)C=CC=C2F)=CC=C1	CC(C)(C)C1=NC(=C(S1)C1=NC(N)=NC=C1)C1=C(F)C(NS(=O)(=O)C2=C(F)C=CC=C2F)=CC=C1
J01XA04	dalbavancin	Approved Name	DTXSID80873214	Dalbavancin	DTXCID10820716	UWBOWHZDAGJFKZ-GSMHSJTGSA-N	-	[H][C@]12NC(=O)[C@]([H])(NC(=O)[C@]3([H])NC(=O)[C@@]4([H])NC(=O)[C@]([H])(NC(=O)[C@H](NC)C5=CC(OC6=CC4=C(Cl)C(O)=C6)=C(O)C=C5)C4=CC=C(OC5=CC3=CC(OC3=CC=C(C=C3Cl)[C@H]1O)=C5O[C@@H]1O[C@@H]([C@@H](O)[C@H](O)[C@H]1NC(=O)CCCCCCCCC(C)C)C(O)=O)C=C4)C1=CC=C(O)C(=C1)C1=C(O[C@H]3O[C@H](CO)[C@@H](O)[C@H](O)[C@@H]3O)C=C(O)C=C1[C@]([H])(NC2=O)C(=O)NCCCN(C)C	InChI=1S/C87H98Cl2N10O28/c1-37(2)13-10-8-6-7-9-11-14-59(105)92-69-72(108)74(110)77(85(119)120)127-86(69)126-76-56-30-42-31-57(76)123-53-24-19-41(28-49(53)88)70(106)68-84(118)96-66(78(112)91-25-12-26-99(4)5)47-32-43(101)33-55(124-87-75(111)73(109)71(107)58(36-100)125-87)60(47)46-27-39(17-22-50(46)102)64(81(115)98-68)94-82(116)65(42)95-83(117)67-48-34-45(35-52(104)61(48)89)122-54-29-40(18-23-51(54)…	C87H98Cl2N10O28	1800.59	[H]C12NC(=O)C([H])(NC(=O)C3NC(=O)C4([H])NC(=O)C([H])(NC(=O)C(NC)C5=CC(OC6=CC4=C(Cl)C(O)=C6)=C(O)C=C5)C4=CC=C(OC5=CC3=CC(OC3=C(Cl)C=C(C=C3)C1O)=C5OC1OC(C(O)C(O)C1NC(=O)CCCCCCCCC(C)C)C(O)=O)C=C4)C1=CC=C(O)C(=C1)C1=C(C=C(O)C=C1OC1OC(CO)C(O)C(O)C1O)C(NC2=O)C(=O)NCCCN(C)C	[H]C12NC(=O)C([H])(NC(=O)C3NC(=O)C4([H])NC(=O)C([H])(NC(=O)C(NC)C5=CC(OC6=CC4=C(Cl)C(O)=C6)=C(O)C=C5)C4=CC=C(OC5=CC3=CC(OC3=C(Cl)C=C(C=C3)C1O)=C5OC1OC(C(O)C(O)C1NC(=O)CCCCCCCCC(C)C)C(O)=O)C=C4)C1=CC=C(O)C(=C1)C1=C(C=C(O)C=C1OC1OC(CO)C(O)C(O)C1O)C(NC2=O)C(=O)NCCCN(C)C
A10BK01	dapagliflozin	Approved Name	DTXSID20905104	Dapagliflozin	DTXCID101334207	JVHXJTBJCFBINQ-ADAARDCZSA-N	-	CCOC1=CC=C(CC2=C(Cl)C=CC(=C2)[C@@H]2O[C@H](CO)[C@@H](O)[C@H](O)[C@H]2O)C=C1	InChI=1S/C21H25ClO6/c1-2-27-15-6-3-12(4-7-15)9-14-10-13(5-8-16(14)22)21-20(26)19(25)18(24)17(11-23)28-21/h3-8,10,17-21,23-26H,2,9,11H2,1H3/t17-,18-,19+,20-,21+/m1/s1	C21H25ClO6	408.134	CCOC1=CC=C(CC2=CC(=CC=C2Cl)C2OC(CO)C(O)C(O)C2O)C=C1	CCOC1=CC=C(CC2=CC(=CC=C2Cl)C2OC(CO)C(O)C(O)C2O)C=C1
G04BX14	dapoxetine	Approved Name	DTXSID0057627	Dapoxetine	DTXCID1031416	USRHYDPUVLEVMC-FQEVSTJZSA-N	(1S)-N,N-Dimethyl-3-[(naphthalen-1-yl)oxy]-1-phenylpropan-1-amine	CN(C)[C@@H](CCOC1=CC=CC2=C1C=CC=C2)C1=CC=CC=C1	InChI=1S/C21H23NO/c1-22(2)20(18-10-4-3-5-11-18)15-16-23-21-14-8-12-17-9-6-7-13-19(17)21/h3-14,20H,15-16H2,1-2H3/t20-/m0/s1	C21H23NO	305.178	CN(C)C(CCOC1=C2C=CC=CC2=CC=C1)C1=CC=CC=C1	CN(C)C(CCOC1=C2C=CC=CC2=CC=C1)C1=CC=CC=C1
G04BD10	darifenacin	Approved Name	DTXSID2048290	Darifenacin	DTXCID3028265	HXGBXQDTNZMWGS-RUZDIDTESA-N	2-{(3S)-1-[2-(2,3-Dihydro-1-benzofuran-5-yl)ethyl]pyrrolidin-3-yl}-2,2-diphenylacetamide	NC(=O)C([C@@H]1CCN(CCC2=CC3=C(OCC3)C=C2)C1)(C1=CC=CC=C1)C1=CC=CC=C1	InChI=1S/C28H30N2O2/c29-27(31)28(23-7-3-1-4-8-23,24-9-5-2-6-10-24)25-14-17-30(20-25)16-13-21-11-12-26-22(19-21)15-18-32-26/h1-12,19,25H,13-18,20H2,(H2,29,31)/t25-/m1/s1	C28H30N2O2	426.231	NC(=O)C(C1CCN(CCC2=CC3=C(OCC3)C=C2)C1)(C1=CC=CC=C1)C1=CC=CC=C1	NC(=O)C(C1CCN(CCC2=CC3=C(OCC3)C=C2)C1)(C1=CC=CC=C1)C1=CC=CC=C1
J05AE10	darunavir	Approved Name	DTXSID0046779	Darunavir	DTXCID8026779	CJBJHOAVZSMMDJ-HEXNFIEUSA-N	(3R,3aS,6aR)-Hexahydrofuro[2,3-b]furan-3-yl {(2S,3R)-4-[(4-aminobenzene-1-sulfonyl)(2-methylpropyl)amino]-3-hydroxy-1-phenylbutan-2-yl}carbamate	CC(C)CN(C[C@@H](O)[C@H](CC1=CC=CC=C1)NC(=O)O[C@H]1CO[C@H]2OCC[C@@H]12)S(=O)(=O)C1=CC=C(N)C=C1	InChI=1S/C27H37N3O7S/c1-18(2)15-30(38(33,34)21-10-8-20(28)9-11-21)16-24(31)23(14-19-6-4-3-5-7-19)29-27(32)37-25-17-36-26-22(25)12-13-35-26/h3-11,18,22-26,31H,12-17,28H2,1-2H3,(H,29,32)/t22-,23-,24+,25-,26+/m0/s1	C27H37N3O7S	547.235	CC(C)CN(CC(O)C(CC1=CC=CC=C1)NC(=O)OC1COC2OCCC12)S(=O)(=O)C1=CC=C(N)C=C1	CC(C)CN(CC(O)C(CC1=CC=CC=C1)NC(=O)OC1COC2OCCC12)S(=O)(=O)C1=CC=C(N)C=C1
L01XE06	dasatinib	Approved Name	DTXSID4040979	Dasatinib	DTXCID2020979	ZBNZXTGUTAYRHI-UHFFFAOYSA-N	N-(2-Chloro-6-methylphenyl)-2-({6-[4-(2-hydroxyethyl)piperazin-1-yl]-2-methylpyrimidin-4-yl}amino)-1,3-thiazole-5-carboxamide	CC1=NC(=CC(NC2=NC=C(S2)C(=O)NC2=C(C)C=CC=C2Cl)=N1)N1CCN(CCO)CC1	InChI=1S/C22H26ClN7O2S/c1-14-4-3-5-16(23)20(14)28-21(32)17-13-24-22(33-17)27-18-12-19(26-15(2)25-18)30-8-6-29(7-9-30)10-11-31/h3-5,12-13,31H,6-11H2,1-2H3,(H,28,32)(H,24,25,26,27)	C22H26ClN7O2S	487.156	CC1=NC(=CC(NC2=NC=C(S2)C(=O)NC2=C(C)C=CC=C2Cl)=N1)N1CCN(CCO)CC1	CC1=NC(=CC(NC2=NC=C(S2)C(=O)NC2=C(C)C=CC=C2Cl)=N1)N1CCN(CCO)CC1
L01DB02	daunorubicin	Approved Name	DTXSID7022883	Daunorubicin	DTXCID402883	STQGQHZAVUOBTE-VGBVRHCVSA-N	(1S,3S)-3-Acetyl-3,5,12-trihydroxy-10-methoxy-6,11-dioxo-1,2,3,4,6,11-hexahydrotetracen-1-yl 3-amino-2,3,6-trideoxy-alpha-L-lyxo-hexopyranoside	COC1=C2C(=O)C3=C(C(O)=C4C[C@](O)(C[C@H](O[C@H]5C[C@H](N)[C@H](O)[C@H](C)O5)C4=C3O)C(C)=O)C(=O)C2=CC=C1	InChI=1S/C27H29NO10/c1-10-22(30)14(28)7-17(37-10)38-16-9-27(35,11(2)29)8-13-19(16)26(34)21-20(24(13)32)23(31)12-5-4-6-15(36-3)18(12)25(21)33/h4-6,10,14,16-17,22,30,32,34-35H,7-9,28H2,1-3H3/t10-,14-,16-,17-,22+,27-/m0/s1	C27H29NO10	527.179	COC1=CC=CC2=C1C(=O)C1=C(C(O)=C3CC(O)(CC(OC4CC(N)C(O)C(C)O4)C3=C1O)C(C)=O)C2=O	COC1=CC=CC2=C1C(=O)C1=C(C(O)=C3CC(O)(CC(OC4CC(N)C(O)C(C)O4)C3=C1O)C(C)=O)C2=O
L01BC08	decitabine	Approved Name	DTXSID7030432	Decitabine	DTXCID5010432	XAUDJQYHKZQPEU-KVQBGUIXSA-N	4-Amino-1-(2-deoxy-beta-D-erythro-pentofuranosyl)-1,3,5-triazin-2(1H)-one	NC1=NC(=O)N(C=N1)[C@H]1C[C@H](O)[C@@H](CO)O1	InChI=1S/C8H12N4O4/c9-7-10-3-12(8(15)11-7)6-1-4(14)5(2-13)16-6/h3-6,13-14H,1-2H2,(H2,9,11,15)/t4-,5+,6+/m0/s1	C8H12N4O4	228.086	NC1=NC(=O)N(C=N1)C1CC(O)C(CO)O1	NC1=NC(=O)N(C=N1)C1CC(O)C(CO)O1
V03AC03	deferasirox	Approved Name	DTXSID1048596	Deferasirox	DTXCID1028522	BOFQWVMAQOTZIW-UHFFFAOYSA-N	4-[3,5-Bis(2-hydroxyphenyl)-1H-1,2,4-triazol-1-yl]benzoic acid	OC(=O)C1=CC=C(C=C1)N1N=C(N=C1C1=CC=CC=C1O)C1=CC=CC=C1O	InChI=1S/C21H15N3O4/c25-17-7-3-1-5-15(17)19-22-20(16-6-2-4-8-18(16)26)24(23-19)14-11-9-13(10-12-14)21(27)28/h1-12,25-26H,(H,27,28)	C21H15N3O4	373.106	OC(=O)C1=CC=C(C=C1)N1N=C(N=C1C1=CC=CC=C1O)C1=CC=CC=C1O	OC(=O)C1=CC=C(C=C1)N1N=C(N=C1C1=CC=CC=C1O)C1=CC=CC=C1O
V03AC02	deferiprone	Approved Name	DTXSID6040666	Deferiprone	DTXCID4020666	TZXKOCQBRNJULO-UHFFFAOYSA-N	3-Hydroxy-1,2-dimethylpyridin-4(1H)-one	CN1C=CC(=O)C(O)=C1C	InChI=1S/C7H9NO2/c1-5-7(10)6(9)3-4-8(5)2/h3-4,10H,1-2H3	C7H9NO2	139.063	CC1N(C)C=CC(=O)C1=O	CC1N(C)C=CC(=O)C1=O
V03AC01	deferoxamine	Approved Name	DTXSID7022887	Deferoxamine	DTXCID002887	UBQYURCVBFRUQT-UHFFFAOYSA-N	N~4~-{5-[Acetyl(hydroxy)amino]pentyl}-N~1~-(5-{4-[(5-aminopentyl)(hydroxy)amino]-4-oxobutanamido}pentyl)-N~1~-hydroxybutanediamide	CC(=O)N(O)CCCCCNC(=O)CCC(=O)N(O)CCCCCNC(=O)CCC(=O)N(O)CCCCCN	InChI=1S/C25H48N6O8/c1-21(32)29(37)18-9-3-6-16-27-22(33)12-14-25(36)31(39)20-10-4-7-17-28-23(34)11-13-24(35)30(38)19-8-2-5-15-26/h37-39H,2-20,26H2,1H3,(H,27,33)(H,28,34)	C25H48N6O8	560.353	CC(=O)N(O)CCCCCNC(=O)CCC(=O)N(O)CCCCCNC(=O)CCC(=O)N(O)CCCCCN	CC(=O)N(O)CCCCCNC(=O)CCC(=O)N(O)CCCCCNC(=O)CCC(=O)N(O)CCCCCN
H02AB13	deflazacort	Approved Name	DTXSID9020378	Deflazacort	DTXCID10378	FBHSPRKOSMHSIF-GRMWVWQJSA-N	2-[(4aR,4bS,5S,6aS,6bS,9aR,10aS,10bS)-5-Hydroxy-4a,6a,8-trimethyl-2-oxo-2,4a,4b,5,6,6a,9a,10,10a,10b,11,12-dodecahydro-6bH-naphtho[2',1':4,5]indeno[1,2-d][1,3]oxazol-6b-yl]-2-oxoethyl acetate	CC(=O)OCC(=O)[C@@]12N=C(C)O[C@@H]1C[C@H]1[C@@H]3CCC4=CC(=O)C=C[C@]4(C)[C@H]3[C@@H](O)C[C@]21C	InChI=1S/C25H31NO6/c1-13-26-25(20(30)12-31-14(2)27)21(32-13)10-18-17-6-5-15-9-16(28)7-8-23(15,3)22(17)19(29)11-24(18,25)4/h7-9,17-19,21-22,29H,5-6,10-12H2,1-4H3/t17-,18-,19-,21+,22+,23-,24-,25+/m0/s1	C25H31NO6	441.215	CC(=O)OCC(=O)C12N=C(C)OC1CC1C3CCC4=CC(=O)C=CC4(C)C3C(O)CC21C	CC(=O)OCC(=O)C12N=C(C)OC1CC1C3CCC4=CC(=O)C=CC4(C)C3C(O)CC21C
G01AC05	dequalinium	Approved Name	DTXSID4046941	Dequalinium	DTXCID2026941	PCSWXVJAIHCTMO-UHFFFAOYSA-P	1,1'-(Decane-1,10-diyl)bis(4-amino-2-methylquinolin-1-ium)	CC1=CC(N)=C2C=CC=CC2=[N+]1CCCCCCCCCC[N+]1=C2C=CC=CC2=C(N)C=C1C	InChI=1S/C30H38N4/c1-23-21-27(31)25-15-9-11-17-29(25)33(23)19-13-7-5-3-4-6-8-14-20-34-24(2)22-28(32)26-16-10-12-18-30(26)34/h9-12,15-18,21-22,31-32H,3-8,13-14,19-20H2,1-2H3/p+2	C30H40N4	456.324	CC1=CC(N)=C2C=CC=CC2=[N+]1CCCCCCCCCC[N+]1=C2C=CC=CC2=C(N)C=C1C	CC1=CC(N)=C2C=CC=CC2=[N+]1CCCCCCCCCC[N+]1=C2C=CC=CC2=C(N)C=C1C
N01AB07	desflurane	Approved Name	DTXSID80866606	Desflurane	DTXCID30814874	DPYMFVXJLLWWEU-UHFFFAOYSA-N	2-(Difluoromethoxy)-1,1,1,2-tetrafluoroethane	FC(F)OC(F)C(F)(F)F	InChI=1/C3H2F6O/c4-1(3(7,8)9)10-2(5)6/h1-2H	C3H2F6O	168.001	FC(F)OC(F)C(F)(F)F	FC(F)OC(F)C(F)(F)F
R06AX27	desloratadine	Approved Name	DTXSID1044196	Desloratadine	DTXCID9024196	JAUOIFJMECXRGI-UHFFFAOYSA-N	8-Chloro-11-(piperidin-4-ylidene)-6,11-dihydro-5H-benzo[5,6]cyclohepta[1,2-b]pyridine	ClC1=CC=C2C(CCC3=C(N=CC=C3)C2=C2CCNCC2)=C1	InChI=1S/C19H19ClN2/c20-16-5-6-17-15(12-16)4-3-14-2-1-9-22-19(14)18(17)13-7-10-21-11-8-13/h1-2,5-6,9,12,21H,3-4,7-8,10-11H2	C19H19ClN2	310.124	ClC1=CC=C2C(CCC3=C(N=CC=C3)C2=C2CCNCC2)=C1	ClC1=CC=C2C(CCC3=C(N=CC=C3)C2=C2CCNCC2)=C1
H01BA02	desmopressin	Approved Name	DTXSID1048259	Desmopressin	DTXCID6028234	NFLWUMRGJYTJIN-NXBWRCJVSA-N	1-{(4R,7S,10S,13S,16S)-7-(2-Amino-2-oxoethyl)-10-(3-amino-3-oxopropyl)-13-benzyl-16-[(4-hydroxyphenyl)methyl]-6,9,12,15,18-pentaoxo-1,2-dithia-5,8,11,14,17-pentaazacycloicosane-4-carbonyl}-L-prolyl-L-arginylglycinamide	NC(=O)CC[C@@H]1NC(=O)[C@H](CC2=CC=CC=C2)NC(=O)[C@H](CC2=CC=C(O)C=C2)NC(=O)CCSSC[C@H](NC(=O)[C@H](CC(N)=O)NC1=O)C(=O)N1CCC[C@H]1C(=O)N[C@@H](CCCNC(N)=N)C(=O)NCC(N)=O	InChI=1S/C46H64N14O12S2/c47-35(62)15-14-29-40(67)58-32(22-36(48)63)43(70)59-33(45(72)60-18-5-9-34(60)44(71)56-28(8-4-17-52-46(50)51)39(66)53-23-37(49)64)24-74-73-19-16-38(65)54-30(21-26-10-12-27(61)13-11-26)41(68)57-31(42(69)55-29)20-25-6-2-1-3-7-25/h1-3,6-7,10-13,28-34,61H,4-5,8-9,14-24H2,(H2,47,62)(H2,48,63)(H2,49,64)(H,53,66)(H,54,65)(H,55,69)(H,56,71)(H,57,68)(H,58,67)(H,59,70)(H4,50,51,52)/t…	C46H64N14O12S2	1068.43	NC(=O)CCC1NC(=O)C(Cc2ccccc2)NC(=O)C(Cc2ccc(O)cc2)NC(=O)CCSSCC(NC(=O)C(CC(N)=O)NC1=O)C(=O)N1CCCC1C(=O)NC(CCCNC(N)=N)C(=O)NCC(N)=O	NC(=O)CCC1NC(=O)C(Cc2ccccc2)NC(=O)C(Cc2ccc(O)cc2)NC(=O)CCSSCC(NC(=O)C(CC(N)=O)NC1=O)C(=O)N1CCCC1C(=O)NC(CCCNC(N)=N)C(=O)NCC(N)=O
G03AC09	desogestrel	Approved Name	DTXSID6022898	Desogestrel	DTXCID702898	RPLCPCMSCLEKRS-BPIQYHPVSA-N	-	CC[C@]12CC(=C)[C@H]3[C@@H](CCC4=CCCC[C@H]34)[C@@H]1CC[C@@]2(O)C#C	InChI=1S/C22H30O/c1-4-21-14-15(3)20-17-9-7-6-8-16(17)10-11-18(20)19(21)12-13-22(21,23)5-2/h2,8,17-20,23H,3-4,6-7,9-14H2,1H3/t17-,18-,19-,20+,21-,22-/m0/s1	C22H30O	310.23	CCC12CC(=C)C3C(CCC4=CCCCC34)C1CCC2(O)C#C	CCC12CC(=C)C3C(CCC4=CCCCC34)C1CCC2(O)C#C
D07AB08	desonide	Approved Name	DTXSID7046756	Desonide	DTXCID5026756	WBGKWQHBNHJJPZ-LECWWXJVSA-N	(4aR,4bS,5S,6aS,6bS,9aR,10aS,10bS)-5-Hydroxy-6b-(hydroxyacetyl)-4a,6a,8,8-tetramethyl-4a,4b,5,6,6a,6b,9a,10,10a,10b,11,12-dodecahydro-2H,8H-naphtho[2',1':4,5]indeno[1,2-d][1,3]dioxol-2-one	CC1(C)O[C@@H]2C[C@H]3[C@@H]4CCC5=CC(=O)C=C[C@]5(C)[C@H]4[C@@H](O)C[C@]3(C)[C@@]2(O1)C(=O)CO	InChI=1S/C24H32O6/c1-21(2)29-19-10-16-15-6-5-13-9-14(26)7-8-22(13,3)20(15)17(27)11-23(16,4)24(19,30-21)18(28)12-25/h7-9,15-17,19-20,25,27H,5-6,10-12H2,1-4H3/t15-,16-,17-,19+,20+,22-,23-,24+/m0/s1	C24H32O6	416.22	CC1(C)OC2CC3C4CCC5=CC(=O)C=CC5(C)C4C(O)CC3(C)C2(O1)C(=O)CO	CC1(C)OC2CC3C4CCC5=CC(=O)C=CC5(C)C4C(O)CC3(C)C2(O1)C(=O)CO
H02AB02	dexamethasone	Approved Name	DTXSID3020384	Dexamethasone	DTXCID10384	UREBDLICKHMUKA-CXSFZGCWSA-N	(11beta,16alpha)-9-Fluoro-11,17,21-trihydroxy-16-methylpregna-1,4-diene-3,20-dione	[H][C@@]12C[C@@H](C)[C@](O)(C(=O)CO)[C@@]1(C)C[C@H](O)[C@@]1(F)[C@@]2([H])CCC2=CC(=O)C=C[C@]12C	InChI=1S/C22H29FO5/c1-12-8-16-15-5-4-13-9-14(25)6-7-19(13,2)21(15,23)17(26)10-20(16,3)22(12,28)18(27)11-24/h6-7,9,12,15-17,24,26,28H,4-5,8,10-11H2,1-3H3/t12-,15+,16+,17+,19+,20+,21+,22+/m1/s1	C22H29FO5	392.2	CC1CC2C3CCC4=CC(=O)C=CC4(C)C3(F)C(O)CC2(C)C1(O)C(=O)CO	CC1CC2C3CCC4=CC(=O)C=CC4(C)C3(F)C(O)CC2(C)C1(O)C(=O)CO
D03AX03	dexpanthenol	Approved Name	DTXSID3022906	Dexpanthenol	DTXCID402906	SNPLKNRPJHDVJA-ZETCQYMHSA-N	(2R)-2,4-Dihydroxy-N-(3-hydroxypropyl)-3,3-dimethylbutanamide	CC(C)(CO)[C@@H](O)C(=O)NCCCO	InChI=1S/C9H19NO4/c1-9(2,6-12)7(13)8(14)10-4-3-5-11/h7,11-13H,3-6H2,1-2H3,(H,10,14)/t7-/m0/s1	C9H19NO4	205.131	CC(C)(CO)C(O)C(=O)NCCCO	CC(C)(CO)C(O)C(=O)NCCCO
V03AF02	dexrazoxane	Synonym	DTXSID60164152	Dexrazoxane hydrochloride	DTXCID9086643	BIFMNMPSIYHKDN-FJXQXJEOSA-N	4,4'-[(2S)-Propane-1,2-diyl]di(piperazine-2,6-dione)--hydrogen chloride (1/1)	Cl.C[C@@H](CN1CC(=O)NC(=O)C1)N1CC(=O)NC(=O)C1	InChI=1S/C11H16N4O4.ClH/c1-7(15-5-10(18)13-11(19)6-15)2-14-3-8(16)12-9(17)4-14;/h7H,2-6H2,1H3,(H,12,16,17)(H,13,18,19);1H/t7-;/m0./s1	C11H17ClN4O4	304.094	CC(CN1CC(=O)NC(=O)C1)N1CC(=O)NC(=O)C1	CC(CN1CC(=O)NC(=O)C1)N1CC(=O)NC(=O)C1
R05DA09	dextromethorphan	Approved Name	DTXSID3022908	Dextromethorphan	DTXCID202908	MKXZASYAUGDDCJ-NJAFHUGGSA-N	(9alpha,13alpha,14alpha)-3-Methoxy-17-methylmorphinan	[H][C@]12CCCC[C@]11CCN(C)[C@H]2CC2=C1C=C(OC)C=C2	InChI=1S/C18H25NO/c1-19-10-9-18-8-4-3-5-15(18)17(19)11-13-6-7-14(20-2)12-16(13)18/h6-7,12,15,17H,3-5,8-11H2,1-2H3/t15-,17+,18+/m1/s1	C18H25NO	271.194	[H]C12CC3=C(C=C(OC)C=C3)C3(CCCCC13)CCN2C	[H]C12CC3=C(C=C(OC)C=C3)C3(CCCCC13)CCN2C
N05BA01	diazepam	Approved Name	DTXSID4020406	Diazepam	DTXCID20406	AAOVKJBEBIDNHE-UHFFFAOYSA-N	7-Chloro-1-methyl-5-phenyl-1,3-dihydro-2H-1,4-benzodiazepin-2-one	CN1C2=C(C=C(Cl)C=C2)C(=NCC1=O)C1=CC=CC=C1	InChI=1S/C16H13ClN2O/c1-19-14-8-7-12(17)9-13(14)16(18-10-15(19)20)11-5-3-2-4-6-11/h2-9H,10H2,1H3	C16H13ClN2O	284.072	CN1C2=C(C=C(Cl)C=C2)C(=NCC1=O)C1=CC=CC=C1	CN1C2=C(C=C(Cl)C=C2)C(=NCC1=O)C1=CC=CC=C1
R02AA03	dichlorobenzyl alcohol	Approved Name	DTXSID40152855	Dichlorobenzyl alcohol	DTXCID2075346	DFTKKYALBJHNLT-UHFFFAOYSA-N	Dichloro(phenyl)methanol	OC(Cl)(Cl)C1=CC=CC=C1	InChI=1S/C7H6Cl2O/c8-7(9,10)6-4-2-1-3-5-6/h1-5,10H	C7H6Cl2O	175.98	OC(Cl)(Cl)C1=CC=CC=C1	OC(Cl)(Cl)C1=CC=CC=C1
M01AB05	diclofenac	Approved Name	DTXSID6022923	Diclofenac	DTXCID802923	DCOPUUMXTXDBNB-UHFFFAOYSA-N	[2-(2,6-Dichloroanilino)phenyl]acetic acid	OC(=O)CC1=C(NC2=C(Cl)C=CC=C2Cl)C=CC=C1	InChI=1S/C14H11Cl2NO2/c15-10-5-3-6-11(16)14(10)17-12-7-2-1-4-9(12)8-13(18)19/h1-7,17H,8H2,(H,18,19)	C14H11Cl2NO2	295.017	OC(=O)CC1=C(NC2=C(Cl)C=CC=C2Cl)C=CC=C1	OC(=O)CC1=C(NC2=C(Cl)C=CC=C2Cl)C=CC=C1
G03DB08	dienogest	Approved Name	DTXSID80891478	Dienogest	DTXCID101030584	AZFLJNIPTRTECV-FUMNGEBKSA-N	(17alpha)-17-Hydroxy-3-oxo-19-norpregna-4,9-diene-21-nitrile	[H][C@@]12CC[C@@](O)(CC#N)[C@@]1(C)CCC1=C3CCC(=O)C=C3CC[C@@]21[H]	InChI=1S/C20H25NO2/c1-19-8-6-16-15-5-3-14(22)12-13(15)2-4-17(16)18(19)7-9-20(19,23)10-11-21/h12,17-18,23H,2-10H2,1H3/t17-,18+,19+,20-/m1/s1	C20H25NO2	311.189	CC12CCC3=C4CCC(=O)C=C4CCC3C1CCC2(O)CC#N	CC12CCC3=C4CCC(=O)C=C4CCC3C1CCC2(O)CC#N
C01AA05	digoxin	Approved Name	DTXSID5022934	Digoxin	DTXCID502934	LTMHDMANZUZIPE-PUGKRICDSA-N	(3beta,5beta,12beta)-3-{[2,6-Dideoxy-beta-D-ribo-hexopyranosyl-(1->4)-2,6-dideoxy-beta-D-ribo-hexopyranosyl-(1->4)-2,6-dideoxy-beta-D-ribo-hexopyranosyl]oxy}-12,14-dihydroxycard-20(22)-enolide	C[C@H]1O[C@H](C[C@H](O)[C@@H]1O)O[C@H]1[C@@H](O)C[C@H](O[C@H]2[C@@H](O)C[C@H](O[C@H]3CC[C@@]4(C)[C@H](CC[C@@H]5[C@@H]4C[C@@H](O)[C@]4(C)[C@H](CC[C@]54O)C4=CC(=O)OC4)C3)O[C@@H]2C)O[C@@H]1C	InChI=1S/C41H64O14/c1-19-36(47)28(42)15-34(50-19)54-38-21(3)52-35(17-30(38)44)55-37-20(2)51-33(16-29(37)43)53-24-8-10-39(4)23(13-24)6-7-26-27(39)14-31(45)40(5)25(9-11-41(26,40)48)22-12-32(46)49-18-22/h12,19-21,23-31,33-38,42-45,47-48H,6-11,13-18H2,1-5H3/t19-,20-,21-,23-,24+,25-,26-,27+,28+,29+,30+,31-,33+,34+,35+,36-,37-,38-,39+,40+,41+/m1/s1	C41H64O14	780.43	CC1OC(CC(O)C1O)OC1C(O)CC(OC2C(O)CC(OC3CCC4(C)C(CCC5C4CC(O)C4(C)C(CCC54O)C4=CC(=O)OC4)C3)OC2C)OC1C	CC1OC(CC(O)C1O)OC1C(O)CC(OC2C(O)CC(OC3CCC4(C)C(CCC5C4CC(O)C4(C)C(CCC54O)C4=CC(=O)OC4)C3)OC2C)OC1C
C08DB01	diltiazem	Approved Name	DTXSID50881104	Diltiazem	DTXCID30196864	HSUGRBWQSSZJOP-UHFFFAOYSA-N	5-[2-(Dimethylamino)ethyl]-2-(4-methoxyphenyl)-4-oxo-2,3,4,5-tetrahydro-1,5-benzothiazepin-3-yl acetate	COC1=CC=C(C=C1)C1SC2=CC=CC=C2N(CCN(C)C)C(=O)C1OC(C)=O	InChI=1/C22H26N2O4S/c1-15(25)28-20-21(16-9-11-17(27-4)12-10-16)29-19-8-6-5-7-18(19)24(22(20)26)14-13-23(2)3/h5-12,20-21H,13-14H2,1-4H3	C22H26N2O4S	414.161	COC1=CC=C(C=C1)C1SC2=CC=CC=C2N(CCN(C)C)C(=O)C1OC(C)=O	COC1=CC=C(C=C1)C1SC2=CC=CC=C2N(CCN(C)C)C(=O)C1OC(C)=O
L04AX07	dimethyl fumarate	Synonym from Valid Source	DTXSID4060787	2-Butenedioic acid (2E)-, 1,4-dimethyl ester	DTXCID6043335	LDCRTTXIJACKKU-UHFFFAOYSA-N	Dimethyl but-2-enedioate	COC(=O)C=CC(=O)OC	InChI=1S/C6H8O4/c1-9-5(7)3-4-6(8)10-2/h3-4H,1-2H3	C6H8O4	144.042	COC(=O)C=CC(=O)OC	COC(=O)C=CC(=O)OC
R06AB03	dimetindene	Integrated Source Name	DTXSID9022942	Dimethindene	DTXCID002942	MVMQESMQSYOVGV-UHFFFAOYSA-N	N,N-Dimethyl-2-{3-[1-(pyridin-2-yl)ethyl]-1H-inden-2-yl}ethan-1-amine	CC(C1=C(CCN(C)C)CC2=CC=CC=C12)C1=NC=CC=C1	InChI=1/C20H24N2/c1-15(19-10-6-7-12-21-19)20-17(11-13-22(2)3)14-16-8-4-5-9-18(16)20/h4-10,12,15H,11,13-14H2,1-3H3	C20H24N2	292.194	CC(C1=C(CCN(C)C)CC2=CC=CC=C12)C1=NC=CC=C1	CC(C1=C(CCN(C)C)CC2=CC=CC=C12)C1=NC=CC=C1
G02AD02	dinoprostone	Approved Name	DTXSID4022947	Dinoprostone	DTXCID002947	XEYBRNLFEZDVAW-ARSRFYASSA-N	(5Z,11alpha,13E,15S)-11,15-Dihydroxy-9-oxoprosta-5,13-dien-1-oic acid	CCCCC[C@H](O)\C=C\[C@H]1[C@H](O)CC(=O)[C@@H]1C\C=C/CCCC(O)=O	InChI=1S/C20H32O5/c1-2-3-6-9-15(21)12-13-17-16(18(22)14-19(17)23)10-7-4-5-8-11-20(24)25/h4,7,12-13,15-17,19,21,23H,2-3,5-6,8-11,14H2,1H3,(H,24,25)/b7-4-,13-12+/t15-,16+,17+,19+/m0/s1	C20H32O5	352.225	CCCCCC(O)C=CC1C(O)CC(=O)C1CC=CCCCC(O)=O	CCCCCC(O)C=CC1C(O)CC(=O)C1CC=CCCCC(O)=O
D04AA32	diphenhydramine	Approved Name	DTXSID4022949	Diphenhydramine	DTXCID802949	ZZVUWRFHKOJYTH-UHFFFAOYSA-N	2-(Diphenylmethoxy)-N,N-dimethylethan-1-amine	CN(C)CCOC(C1=CC=CC=C1)C1=CC=CC=C1	InChI=1S/C17H21NO/c1-18(2)13-14-19-17(15-9-5-3-6-10-15)16-11-7-4-8-12-16/h3-12,17H,13-14H2,1-2H3	C17H21NO	255.162	CN(C)CCOC(C1=CC=CC=C1)C1=CC=CC=C1	CN(C)CCOC(C1=CC=CC=C1)C1=CC=CC=C1
C01BA03	disopyramide	Approved Name	DTXSID1045536	Disopyramide	DTXCID9025536	UVTNFZQICZKOEM-UHFFFAOYSA-N	4-[Di(propan-2-yl)amino]-2-phenyl-2-(pyridin-2-yl)butanamide	CC(C)N(CCC(C(N)=O)(C1=CC=CC=C1)C1=CC=CC=N1)C(C)C	InChI=1/C21H29N3O/c1-16(2)24(17(3)4)15-13-21(20(22)25,18-10-6-5-7-11-18)19-12-8-9-14-23-19/h5-12,14,16-17H,13,15H2,1-4H3,(H2,22,25)	C21H29N3O	339.231	CC(C)N(CCC(C(N)=O)(C1=CC=CC=C1)C1=CC=CC=N1)C(C)C	CC(C)N(CCC(C(N)=O)(C1=CC=CC=C1)C1=CC=CC=N1)C(C)C
N07BB01	disulfiram	Approved Name	DTXSID1021322	Disulfiram	DTXCID101322	AUZONCFQVSMFAP-UHFFFAOYSA-N	-	CCN(CC)C(=S)SSC(=S)N(CC)CC	InChI=1S/C10H20N2S4/c1-5-11(6-2)9(13)15-16-10(14)12(7-3)8-4/h5-8H2,1-4H3	C10H20N2S4	296.051	CCN(CC)C(=S)SSC(=S)N(CC)CC	CCN(CC)C(=S)SSC(=S)N(CC)CC
C01CA07	dobutamine	Approved Name	DTXSID3022958	Dobutamine	DTXCID702958	JRWZLRBJNMZMFE-UHFFFAOYSA-N	4-(2-{[4-(4-Hydroxyphenyl)butan-2-yl]amino}ethyl)benzene-1,2-diol	CC(CCC1=CC=C(O)C=C1)NCCC1=CC(O)=C(O)C=C1	InChI=1/C18H23NO3/c1-13(2-3-14-4-7-16(20)8-5-14)19-11-10-15-6-9-17(21)18(22)12-15/h4-9,12-13,19-22H,2-3,10-11H2,1H3	C18H23NO3	301.168	CC(CCC1=CC=C(O)C=C1)NCCC1=CC(O)=C(O)C=C1	CC(CCC1=CC=C(O)C=C1)NCCC1=CC(O)=C(O)C=C1
L01CD02	docetaxel	Approved Name	DTXSID0040464	Docetaxel	DTXCID8020464	ZDZOTLJHXYCWBA-VCVYQWHSSA-N	(2alpha,5beta,7beta,10beta,13alpha)-4-(Acetyloxy)-13-({(2R,3S)-3-[(tert-butoxycarbonyl)amino]-2-hydroxy-3-phenylpropanoyl}oxy)-1,7,10-trihydroxy-9-oxo-5,20-epoxytax-11-en-2-yl benzoate	[H][C@@]12C[C@H](O)[C@@]3(C)C(=O)[C@H](O)C4=C(C)[C@H](C[C@@](O)([C@@H](OC(=O)C5=CC=CC=C5)[C@]3([H])[C@@]1(CO2)OC(C)=O)C4(C)C)OC(=O)[C@H](O)[C@@H](NC(=O)OC(C)(C)C)C1=CC=CC=C1	InChI=1S/C43H53NO14/c1-22-26(55-37(51)32(48)30(24-15-11-9-12-16-24)44-38(52)58-39(3,4)5)20-43(53)35(56-36(50)25-17-13-10-14-18-25)33-41(8,34(49)31(47)29(22)40(43,6)7)27(46)19-28-42(33,21-54-28)57-23(2)45/h9-18,26-28,30-33,35,46-48,53H,19-21H2,1-8H3,(H,44,52)/t26-,27-,28+,30-,31+,32+,33-,35-,41+,42-,43+/m0/s1	C43H53NO14	807.347	CC(=O)OC12COC1CC(O)C1(C)C2C(OC(=O)C2=CC=CC=C2)C2(O)CC(OC(=O)C(O)C(NC(=O)OC(C)(C)C)C3=CC=CC=C3)C(C)=C(C(O)C1=O)C2(C)C	CC(=O)OC12COC1CC(O)C1(C)C2C(OC(=O)C2=CC=CC=C2)C2(O)CC(OC(=O)C(O)C(NC(=O)OC(C)(C)C)C3=CC=CC=C3)C(C)=C(C(O)C1=O)C2(C)C
D06BB11	docosanol	Synonym from Valid Source	DTXSID4027286	1-Docosanol	DTXCID907286	NOPFSRXAKWQILS-UHFFFAOYSA-N	Docosan-1-ol	CCCCCCCCCCCCCCCCCCCCCCO	InChI=1S/C22H46O/c1-2-3-4-5-6-7-8-9-10-11-12-13-14-15-16-17-18-19-20-21-22-23/h23H,2-22H2,1H3	C22H46O	326.355	CCCCCCCCCCCCCCCCCCCCCCO	CCCCCCCCCCCCCCCCCCCCCCO
A06AA02	docusate sodium	Approved Name	DTXSID8022959	Docusate sodium	DTXCID102959	APSBXTVYXVQYAB-UHFFFAOYSA-M	Sodium 1,4-bis[(2-ethylhexyl)oxy]-1,4-dioxobutane-2-sulfonate	[Na+].CCCCC(CC)COC(=O)CC(C(=O)OCC(CC)CCCC)S([O-])(=O)=O	InChI=1/C20H38O7S.Na/c1-5-9-11-16(7-3)14-26-19(21)13-18(28(23,24)25)20(22)27-15-17(8-4)12-10-6-2;/h16-18H,5-15H2,1-4H3,(H,23,24,25);/q;+1/p-1	C20H37NaO7S	444.216	CCCCC(CC)COC(=O)CC(C(=O)OCC(CC)CCCC)S(O)(=O)=O	CCCCC(CC)COC(=O)CC(C(=O)OCC(CC)CCCC)S(O)(=O)=O
A03FA03	domperidone	Approved Name	DTXSID1045116	Domperidone	DTXCID9025116	FGXWKSZFVQUSTL-UHFFFAOYSA-N	5-Chloro-1-{1-[3-(2-oxo-2,3-dihydro-1H-benzimidazol-1-yl)propyl]piperidin-4-yl}-1,3-dihydro-2H-benzimidazol-2-one	ClC1=CC2=C(C=C1)N(C1CCN(CCCN3C(=O)NC4=C3C=CC=C4)CC1)C(=O)N2	InChI=1S/C22H24ClN5O2/c23-15-6-7-20-18(14-15)25-22(30)28(20)16-8-12-26(13-9-16)10-3-11-27-19-5-2-1-4-17(19)24-21(27)29/h1-2,4-7,14,16H,3,8-13H2,(H,24,29)(H,25,30)	C22H24ClN5O2	425.162	ClC1=CC2=C(C=C1)N(C1CCN(CCCN3C(=O)NC4=C3C=CC=C4)CC1)C(=O)N2	ClC1=CC2=C(C=C1)N(C1CCN(CCCN3C(=O)NC4=C3C=CC=C4)CC1)C(=O)N2
N06DA02	donepezil	Approved Name	DTXSID8048317	Donepezil	DTXCID0028292	ADEBPBSSDYVVLD-UHFFFAOYSA-N	2-[(1-Benzylpiperidin-4-yl)methyl]-5,6-dimethoxy-2,3-dihydro-1H-inden-1-one	COC1=C(OC)C=C2C(=O)C(CC3CCN(CC4=CC=CC=C4)CC3)CC2=C1	InChI=1/C24H29NO3/c1-27-22-14-19-13-20(24(26)21(19)15-23(22)28-2)12-17-8-10-25(11-9-17)16-18-6-4-3-5-7-18/h3-7,14-15,17,20H,8-13,16H2,1-2H3	C24H29NO3	379.215	COC1=C(OC)C=C2C(=O)C(CC3CCN(CC4=CC=CC=C4)CC3)CC2=C1	COC1=C(OC)C=C2C(=O)C(CC3CCN(CC4=CC=CC=C4)CC3)CC2=C1
N06AA16	dosulepin	Expert Validated Synonym	DTXSID2022961	Dothiepin	DTXCID00809676	PHTUQLWOUWZIMZ-UHFFFAOYSA-N	3-(Dibenzo[b,e]thiepin-11(6H)-ylidene)-N,N-dimethylpropan-1-amine	CN(C)CCC=C1C2=CC=CC=C2CSC2=C1C=CC=C2	InChI=1S/C19H21NS/c1-20(2)13-7-11-17-16-9-4-3-8-15(16)14-21-19-12-6-5-10-18(17)19/h3-6,8-12H,7,13-14H2,1-2H3	C19H21NS	295.139	CN(C)CCC=C1C2=CC=CC=C2CSC2=C1C=CC=C2	CN(C)CCC=C1C2=CC=CC=C2CSC2=C1C=CC=C2
J01AA02	doxycycline	Approved Name	DTXSID0037653	Doxycycline	DTXCID8017653	JBIWCJUYHHGXTC-AKNGSSGZSA-N	(4S,4aR,5S,5aR,6R,12aS)-4-(Dimethylamino)-3,5,10,12,12a-pentahydroxy-6-methyl-1,11-dioxo-1,4,4a,5,5a,6,11,12a-octahydrotetracene-2-carboxamide	C[C@@H]1[C@H]2[C@H](O)[C@H]3[C@H](N(C)C)C(O)=C(C(N)=O)C(=O)[C@@]3(O)C(O)=C2C(=O)C2=C1C=CC=C2O	InChI=1S/C22H24N2O8/c1-7-8-5-4-6-9(25)11(8)16(26)12-10(7)17(27)14-15(24(2)3)18(28)13(21(23)31)20(30)22(14,32)19(12)29/h4-7,10,14-15,17,25,27-29,32H,1-3H3,(H2,23,31)/t7-,10+,14+,15-,17-,22-/m0/s1	C22H24N2O8	444.153	CC1C2C(O)C3C(N(C)C)C(=O)C(C(N)=O)C(=O)C3(O)C(=O)C2C(=O)C2=C1C=CC=C2O	CC1C2C(O)C3C(N(C)C)C(=O)C(C(N)=O)C(=O)C3(O)C(=O)C2C(=O)C2=C1C=CC=C2O
N05AD08	droperidol	Approved Name	DTXSID6022973	Droperidol	DTXCID302973	RMEDXOLNCUSCGS-UHFFFAOYSA-N	1-{1-[4-(4-Fluorophenyl)-4-oxobutyl]-1,2,3,6-tetrahydropyridin-4-yl}-1,3-dihydro-2H-benzimidazol-2-one	FC1=CC=C(C=C1)C(=O)CCCN1CCC(=CC1)N1C(=O)NC2=CC=CC=C12	InChI=1S/C22H22FN3O2/c23-17-9-7-16(8-10-17)21(27)6-3-13-25-14-11-18(12-15-25)26-20-5-2-1-4-19(20)24-22(26)28/h1-2,4-5,7-11H,3,6,12-15H2,(H,24,28)	C22H22FN3O2	379.17	FC1=CC=C(C=C1)C(=O)CCCN1CCC(=CC1)N1C(=O)NC2=CC=CC=C12	FC1=CC=C(C=C1)C(=O)CCCN1CCC(=CC1)N1C(=O)NC2=CC=CC=C12
G03FA17	drospirenone	Approved Name	DTXSID7046465	Drospirenone	DTXCID5026465	METQSPRSQINEEU-HXCATZOESA-N	(1aR,5aR,5bS,7aS,8S,8aS,9bS,9cR,9dR)-5a,7a-Dimethyl-1,1a,5,5a,5b,6,7,7a,8a,9,9a,9b,9c,9d-tetradecahydrospiro[cyclopropa[4,5]cyclopenta[1,2-a]cyclopropa[l]phenanthrene-8,2'-oxolane]-3,5'(4H)-dione	C[C@]12CC[C@H]3[C@@H]([C@H]4C[C@H]4C4=CC(=O)CC[C@]34C)[C@@H]1[C@@H]1C[C@@H]1[C@@]21CCC(=O)O1	InChI=1S/C24H30O3/c1-22-6-3-12(25)9-17(22)13-10-14(13)20-16(22)4-7-23(2)21(20)15-11-18(15)24(23)8-5-19(26)27-24/h9,13-16,18,20-21H,3-8,10-11H2,1-2H3/t13-,14+,15-,16+,18+,20-,21+,22-,23+,24+/m1/s1	C24H30O3	366.219	CC12CCC3C(C4CC4C4=CC(=O)CCC34C)C1C1CC1C21CCC(=O)O1	CC12CCC3C(C4CC4C4=CC(=O)CCC34C)C1C1CC1C21CCC(=O)O1
N06AX21	duloxetine	Approved Name	DTXSID6048385	Duloxetine	DTXCID7028358	ZEUITGRIYCTCEM-KRWDZBQOSA-N	(3S)-N-Methyl-3-[(naphthalen-1-yl)oxy]-3-(thiophen-2-yl)propan-1-amine	CNCC[C@H](OC1=C2C=CC=CC2=CC=C1)C1=CC=CS1	InChI=1S/C18H19NOS/c1-19-12-11-17(18-10-5-13-21-18)20-16-9-4-7-14-6-2-3-8-15(14)16/h2-10,13,17,19H,11-12H2,1H3/t17-/m0/s1	C18H19NOS	297.119	CNCCC(OC1=C2C=CC=CC2=CC=C1)C1=CC=CS1	CNCCC(OC1=C2C=CC=CC2=CC=C1)C1=CC=CS1
G04CB02	dutasteride	Approved Name	DTXSID8046452	Dutasteride	DTXCID6026452	JWJOTENAMICLJG-QWBYCMEYSA-N	(4aR,4bS,6aS,7S,9aS,9bS,11aR)-N-[2,5-Bis(trifluoromethyl)phenyl]-4a,6a-dimethyl-2-oxo-2,4a,4b,5,6,6a,7,8,9,9a,9b,10,11,11a-tetradecahydro-1H-indeno[5,4-f]quinoline-7-carboxamide	[H][C@@]12CC[C@H](C(=O)NC3=CC(=CC=C3C(F)(F)F)C(F)(F)F)[C@@]1(C)CC[C@@]1([H])[C@@]2([H])CC[C@@]2([H])NC(=O)C=C[C@]12C	InChI=1S/C27H30F6N2O2/c1-24-11-9-17-15(4-8-21-25(17,2)12-10-22(36)35-21)16(24)6-7-19(24)23(37)34-20-13-14(26(28,29)30)3-5-18(20)27(31,32)33/h3,5,10,12-13,15-17,19,21H,4,6-9,11H2,1-2H3,(H,34,37)(H,35,36)/t15-,16-,17-,19+,21+,24-,25+/m0/s1	C27H30F6N2O2	528.221	CC12CCC3C(CCC4NC(=O)C=CC34C)C1CCC2C(=O)NC1=CC(=CC=C1C(F)(F)F)C(F)(F)F	CC12CCC3C(CCC4NC(=O)C=CC34C)C1CCC2C(=O)NC1=CC(=CC=C1C(F)(F)F)C(F)(F)F
G03DB01	dydrogesterone	Approved Name	DTXSID1022974	Dydrogesterone	DTXCID702974	JGMOKGBVKVMRFX-HQZYFCCVSA-N	(9beta,10alpha)-Pregna-4,6-diene-3,20-dione	[H][C@@]12CC[C@H](C(C)=O)[C@@]1(C)CC[C@]1([H])[C@@]2([H])C=CC2=CC(=O)CC[C@@]12C	InChI=1S/C21H28O2/c1-13(22)17-6-7-18-16-5-4-14-12-15(23)8-10-20(14,2)19(16)9-11-21(17,18)3/h4-5,12,16-19H,6-11H2,1-3H3/t16-,17+,18-,19+,20+,21+/m0/s1	C21H28O2	312.209	CC(=O)C1CCC2C3C=CC4=CC(=O)CCC4(C)C3CCC12C	CC(=O)C1CCC2C3C=CC4=CC(=O)CCC4(C)C3CCC12C
R06AX22	ebastine	Approved Name	DTXSID6046472	Ebastine	DTXCID4026472	MJJALKDDGIKVBE-UHFFFAOYSA-N	1-(4-tert-Butylphenyl)-4-[4-(diphenylmethoxy)piperidin-1-yl]butan-1-one	CC(C)(C)C1=CC=C(C=C1)C(=O)CCCN1CCC(CC1)OC(C1=CC=CC=C1)C1=CC=CC=C1	InChI=1S/C32H39NO2/c1-32(2,3)28-18-16-25(17-19-28)30(34)15-10-22-33-23-20-29(21-24-33)35-31(26-11-6-4-7-12-26)27-13-8-5-9-14-27/h4-9,11-14,16-19,29,31H,10,15,20-24H2,1-3H3	C32H39NO2	469.298	CC(C)(C)C1=CC=C(C=C1)C(=O)CCCN1CCC(CC1)OC(C1=CC=CC=C1)C1=CC=CC=C1	CC(C)(C)C1=CC=C(C=C1)C(=O)CCCN1CCC(CC1)OC(C1=CC=CC=C1)C1=CC=CC=C1
D01AC03	econazole	Approved Name	DTXSID2029872	Econazole	DTXCID409872	LEZWWPYKPKIXLL-UHFFFAOYSA-N	1-{2-[(4-Chlorophenyl)methoxy]-2-(2,4-dichlorophenyl)ethyl}-1H-imidazole	ClC1=CC=C(COC(CN2C=CN=C2)C2=C(Cl)C=C(Cl)C=C2)C=C1	InChI=1/C18H15Cl3N2O/c19-14-3-1-13(2-4-14)11-24-18(10-23-8-7-22-12-23)16-6-5-15(20)9-17(16)21/h1-9,12,18H,10-11H2	C18H15Cl3N2O	380.025	ClC1=CC=C(COC(CN2C=CN=C2)C2=C(Cl)C=C(Cl)C=C2)C=C1	ClC1=CC=C(COC(CN2C=CN=C2)C2=C(Cl)C=C(Cl)C=C2)C=C1
J05AG03	efavirenz	Approved Name	DTXSID9046029	Efavirenz	DTXCID7026029	XPOQHMRABVBWPR-ZDUSSCGKSA-N	(4S)-6-Chloro-4-(cyclopropylethynyl)-4-(trifluoromethyl)-1,4-dihydro-2H-3,1-benzoxazin-2-one	FC(F)(F)[C@]1(OC(=O)NC2=CC=C(Cl)C=C12)C#CC1CC1	InChI=1S/C14H9ClF3NO2/c15-9-3-4-11-10(7-9)13(14(16,17)18,21-12(20)19-11)6-5-8-1-2-8/h3-4,7-8H,1-2H2,(H,19,20)/t13-/m0/s1	C14H9ClF3NO2	315.027	FC(F)(F)C1(OC(=O)NC2=CC=C(Cl)C=C12)C#CC1CC1	FC(F)(F)C1(OC(=O)NC2=CC=C(Cl)C=C12)C#CC1CC1
N02CC06	eletriptan	Approved Name	DTXSID9046861	Eletriptan	DTXCID7026861	PWVXXGRKLHYWKM-LJQANCHMSA-N	5-[2-(Benzenesulfonyl)ethyl]-3-{[(2R)-1-methylpyrrolidin-2-yl]methyl}-1H-indole	CN1CCC[C@@H]1CC1=CNC2=CC=C(CCS(=O)(=O)C3=CC=CC=C3)C=C12	InChI=1S/C22H26N2O2S/c1-24-12-5-6-19(24)15-18-16-23-22-10-9-17(14-21(18)22)11-13-27(25,26)20-7-3-2-4-8-20/h2-4,7-10,14,16,19,23H,5-6,11-13,15H2,1H3/t19-/m1/s1	C22H26N2O2S	382.171	CN1CCCC1CC1=CNC2=CC=C(CCS(=O)(=O)C3=CC=CC=C3)C=C12	CN1CCCC1CC1=CNC2=CC=C(CCS(=O)(=O)C3=CC=CC=C3)C=C12
B02BX05	eltrombopag	Approved Name	DTXSID5057753	Eltrombopag	DTXCID6031542	XDXWLKQMMKQXPV-HPNDGRJYSA-N	3'-{(2E)-2-[1-(3,4-Dimethylphenyl)-3-methyl-5-oxo-1,5-dihydro-4H-pyrazol-4-ylidene]hydrazinyl}-2'-hydroxy[1,1'-biphenyl]-3-carboxylic acid	CC1=NN(C(=O)\C1=N\NC1=CC=CC(C2=CC=CC(=C2)C(O)=O)=C1O)C1=CC=C(C)C(C)=C1	InChI=1S/C25H22N4O4/c1-14-10-11-19(12-15(14)2)29-24(31)22(16(3)28-29)27-26-21-9-5-8-20(23(21)30)17-6-4-7-18(13-17)25(32)33/h4-13,26,30H,1-3H3,(H,32,33)/b27-22+	C25H22N4O4	442.164	CC1=NN(C(=O)C1N=NC1=C(O)C(=CC=C1)C1=CC(=CC=C1)C(O)=O)C1=CC(C)=C(C)C=C1	CC1=NN(C(=O)C1N=NC1=C(O)C(=CC=C1)C1=CC(=CC=C1)C(O)=O)C1=CC(C)=C(C)C=C1
S01GX06	emedastine	Approved Name	DTXSID7048243	Emedastine	DTXCID8028218	KBUZBQVCBVDWKX-UHFFFAOYSA-N	1-(2-Ethoxyethyl)-2-(4-methyl-1,4-diazepan-1-yl)-1H-benzimidazole	CCOCCN1C(=NC2=C1C=CC=C2)N1CCCN(C)CC1	InChI=1S/C17H26N4O/c1-3-22-14-13-21-16-8-5-4-7-15(16)18-17(21)20-10-6-9-19(2)11-12-20/h4-5,7-8H,3,6,9-14H2,1-2H3	C17H26N4O	302.211	CCOCCN1C(=NC2=C1C=CC=C2)N1CCCN(C)CC1	CCOCCN1C(=NC2=C1C=CC=C2)N1CCCN(C)CC1
J05AF09	emtricitabine	Approved Name	DTXSID0040129	Emtricitabine	DTXCID8020129	XQSPYNMVSIKCOC-NTSWFWBYSA-N	4-Amino-5-fluoro-1-[(2R,5S)-2-(hydroxymethyl)-1,3-oxathiolan-5-yl]pyrimidin-2(1H)-one	NC1=NC(=O)N(C=C1F)[C@@H]1CS[C@H](CO)O1	InChI=1S/C8H10FN3O3S/c9-4-1-12(8(14)11-7(4)10)5-3-16-6(2-13)15-5/h1,5-6,13H,2-3H2,(H2,10,11,14)/t5-,6+/m0/s1	C8H10FN3O3S	247.043	NC1=NC(=O)N(C=C1F)C1CSC(CO)O1	NC1=NC(=O)N(C=C1F)C1CSC(CO)O1
C09AA02	enalapril	Approved Name	DTXSID5022982	Enalapril	DTXCID202982	GBXSMTUPTTWBMN-XIRDDKMYSA-N	N-[(2S)-1-Ethoxy-1-oxo-4-phenylbutan-2-yl]-L-alanyl-L-proline	CCOC(=O)[C@H](CCC1=CC=CC=C1)N[C@@H](C)C(=O)N1CCC[C@H]1C(O)=O	InChI=1S/C20H28N2O5/c1-3-27-20(26)16(12-11-15-8-5-4-6-9-15)21-14(2)18(23)22-13-7-10-17(22)19(24)25/h4-6,8-9,14,16-17,21H,3,7,10-13H2,1-2H3,(H,24,25)/t14-,16-,17-/m0/s1	C20H28N2O5	376.2	CCOC(=O)C(CCC1=CC=CC=C1)NC(C)C(=O)N1CCCC1C(O)=O	CCOC(=O)C(CCC1=CC=CC=C1)NC(C)C(=O)N1CCCC1C(O)=O
N04BX02	entacapone	Approved Name	DTXSID5046439	Entacapone	DTXCID3026439	JRURYQJSLYLRLN-BJMVGYQFSA-N	(2E)-2-Cyano-3-(3,4-dihydroxy-5-nitrophenyl)-N,N-diethylprop-2-enamide	CCN(CC)C(=O)C(=C\C1=CC(=C(O)C(O)=C1)[N+]([O-])=O)\C#N	InChI=1S/C14H15N3O5/c1-3-16(4-2)14(20)10(8-15)5-9-6-11(17(21)22)13(19)12(18)7-9/h5-7,18-19H,3-4H2,1-2H3/b10-5+	C14H15N3O5	305.101	CCN(CC)C(=O)C(=CC1=CC(O)=C(O)C(=C1)[N+]([O-])=O)C#N	CCN(CC)C(=O)C(=CC1=CC(O)=C(O)C(=C1)[N+]([O-])=O)C#N
J05AF10	entecavir	Approved Name	DTXSID4046446	Entecavir	DTXCID2026446	QDGZDCVAUDNJFG-FXQIFTODSA-N	2-Amino-9-[(1S,3R,4S)-4-hydroxy-3-(hydroxymethyl)-2-methylidenecyclopentyl]-1,9-dihydro-6H-purin-6-one	NC1=NC2=C(N=CN2[C@H]2C[C@H](O)[C@@H](CO)C2=C)C(=O)N1	InChI=1S/C12H15N5O3/c1-5-6(3-18)8(19)2-7(5)17-4-14-9-10(17)15-12(13)16-11(9)20/h4,6-8,18-19H,1-3H2,(H3,13,15,16,20)/t6-,7-,8-/m0/s1	C12H15N5O3	277.117	NC1=NC2=C(N=CN2C2CC(O)C(CO)C2=C)C(=O)N1	NC1=NC2=C(N=CN2C2CC(O)C(CO)C2=C)C(=O)N1
L02BB04	enzalutamide	Approved Name	DTXSID10912307	Enzalutamide	DTXCID301341329	WXCXUHSOUPDCQV-UHFFFAOYSA-N	-	CNC(=O)C1=C(F)C=C(C=C1)N1C(=S)N(C(=O)C1(C)C)C1=CC(=C(C=C1)C#N)C(F)(F)F	InChI=1S/C21H16F4N4O2S/c1-20(2)18(31)28(12-5-4-11(10-26)15(8-12)21(23,24)25)19(32)29(20)13-6-7-14(16(22)9-13)17(30)27-3/h4-9H,1-3H3,(H,27,30)	C21H16F4N4O2S	464.093	CNC(=O)C1=C(F)C=C(C=C1)N1C(=S)N(C(=O)C1(C)C)C1=CC(=C(C=C1)C#N)C(F)(F)F	CNC(=O)C1=C(F)C=C(C=C1)N1C(=S)N(C(=O)C1(C)C)C1=CC(=C(C=C1)C#N)C(F)(F)F
C01CA26	ephedrine	Approved Name	DTXSID0022985	Ephedrine	DTXCID402985	KWGRBVOPPLSCSI-WPRPVWTQSA-N	(1R,2S)-2-(Methylamino)-1-phenylpropan-1-ol	CN[C@@H](C)[C@H](O)C1=CC=CC=C1	InChI=1S/C10H15NO/c1-8(11-2)10(12)9-6-4-3-5-7-9/h3-8,10-12H,1-2H3/t8-,10-/m0/s1	C10H15NO	165.115	CNC(C)C(O)C1=CC=CC=C1	CNC(C)C(O)C1=CC=CC=C1
S01GX10	epinastine	Approved Name	DTXSID2048371	Epinastine	DTXCID8028345	WHWZLSFABNNENI-UHFFFAOYSA-N	9,13b-Dihydro-1H-dibenzo[c,f]imidazo[1,5-a]azepin-3-amine	NC1=NCC2N1C1=CC=CC=C1CC1=CC=CC=C21	InChI=1/C16H15N3/c17-16-18-10-15-13-7-3-1-5-11(13)9-12-6-2-4-8-14(12)19(15)16/h1-8,15H,9-10H2,(H2,17,18)	C16H15N3	249.127	NC1=NCC2N1C1=CC=CC=C1CC1=CC=CC=C21	NC1=NCC2N1C1=CC=CC=C1CC1=CC=CC=C21
C01CA24	epinephrine	Approved Name	DTXSID5022986	Epinephrine	DTXCID802986	UCTWMZQNUQWSLP-VIFPVBQESA-N	4-[(1R)-1-Hydroxy-2-(methylamino)ethyl]benzene-1,2-diol	CNC[C@H](O)C1=CC=C(O)C(O)=C1	InChI=1S/C9H13NO3/c1-10-5-9(13)6-2-3-7(11)8(12)4-6/h2-4,9-13H,5H2,1H3/t9-/m0/s1	C9H13NO3	183.09	CNCC(O)C1=CC(O)=C(O)C=C1	CNCC(O)C1=CC(O)=C(O)C=C1
L01DB03	epirubicin	Approved Name	DTXSID0022987	Epirubicin	DTXCID202987	AOJJSUZBOXZQNB-VTZDEGQISA-N	(1S,3S)-3,5,12-Trihydroxy-3-(hydroxyacetyl)-10-methoxy-6,11-dioxo-1,2,3,4,6,11-hexahydrotetracen-1-yl 3-amino-2,3,6-trideoxy-alpha-L-arabino-hexopyranoside	COC1=C2C(=O)C3=C(C(O)=C4C[C@](O)(C[C@H](O[C@H]5C[C@H](N)[C@@H](O)[C@H](C)O5)C4=C3O)C(=O)CO)C(=O)C2=CC=C1	InChI=1S/C27H29NO11/c1-10-22(31)13(28)6-17(38-10)39-15-8-27(36,16(30)9-29)7-12-19(15)26(35)21-20(24(12)33)23(32)11-4-3-5-14(37-2)18(11)25(21)34/h3-5,10,13,15,17,22,29,31,33,35-36H,6-9,28H2,1-2H3/t10-,13-,15-,17-,22-,27-/m0/s1	C27H29NO11	543.174	COc1cccc2C(=O)c3c(O)c4CC(O)(CC(OC5CC(N)C(O)C(C)O5)c4c(O)c3C(=O)c12)C(=O)CO	COc1cccc2C(=O)c3c(O)c4CC(O)(CC(OC5CC(N)C(O)C(C)O5)c4c(O)c3C(=O)c12)C(=O)CO
C03DA04	eplerenone	Approved Name	DTXSID2046094	Eplerenone	DTXCID0026094	JUKPWJGBANNWMW-VWBFHTRKSA-N	Methyl (4aS,4bR,5aR,6aS,7R,9aS,9bR,10R)-4a,6a-dimethyl-2,5'-dioxo-2,4,4a,5a,6,6a,8,9,9a,9b,10,11-dodecahydro-3H-spiro[cyclopenta[7,8]phenanthro[4b,5-b]oxirene-7,2'-oxolane]-10-carboxylate	COC(=O)[C@@H]1CC2=CC(=O)CC[C@]2(C)[C@@]23O[C@@H]2C[C@@]2(C)[C@@H](CC[C@@]22CCC(=O)O2)[C@H]13	InChI=1S/C24H30O6/c1-21-7-4-14(25)10-13(21)11-15(20(27)28-3)19-16-5-8-23(9-6-18(26)30-23)22(16,2)12-17-24(19,21)29-17/h10,15-17,19H,4-9,11-12H2,1-3H3/t15-,16+,17-,19+,21+,22+,23-,24-/m1/s1	C24H30O6	414.204	COC(=O)C1CC2=CC(=O)CCC2(C)C23OC2CC2(C)C(CCC22CCC(=O)O2)C13	COC(=O)C1CC2=CC(=O)CCC2(C)C23OC2CC2(C)C(CCC22CCC(=O)O2)C13
B01AC09	epoprostenol	Approved Name	DTXSID5022988	Epoprostenol	DTXCID602988	KAQKFAOMNZTLHT-OZUDYXHBSA-N	(5Z,9alpha,11alpha,13E,15S)-11,15-Dihydroxy-6,9-epoxyprosta-5,13-dien-1-oic acid	CCCCC[C@H](O)\C=C\[C@H]1[C@H](O)C[C@@H]2O\C(C[C@H]12)=C/CCCC(O)=O	InChI=1S/C20H32O5/c1-2-3-4-7-14(21)10-11-16-17-12-15(8-5-6-9-20(23)24)25-19(17)13-18(16)22/h8,10-11,14,16-19,21-22H,2-7,9,12-13H2,1H3,(H,23,24)/b11-10+,15-8-/t14-,16+,17+,18+,19-/m0/s1	C20H32O5	352.225	CCCCCC(O)C=CC1C(O)CC2OC(CC12)=CCCCC(O)=O	CCCCCC(O)C=CC1C(O)CC2OC(CC12)=CCCCC(O)=O
C09CA02	eprosartan	Approved Name	DTXSID0022989	Eprosartan	DTXCID002989	OROAFUQRIXKEMV-LDADJPATSA-N	4-({2-Butyl-5-[(1E)-2-carboxy-3-(thiophen-2-yl)prop-1-en-1-yl]-1H-imidazol-1-yl}methyl)benzoic acid	CCCCC1=NC=C(\C=C(/CC2=CC=CS2)C(O)=O)N1CC1=CC=C(C=C1)C(O)=O	InChI=1S/C23H24N2O4S/c1-2-3-6-21-24-14-19(12-18(23(28)29)13-20-5-4-11-30-20)25(21)15-16-7-9-17(10-8-16)22(26)27/h4-5,7-12,14H,2-3,6,13,15H2,1H3,(H,26,27)(H,28,29)/b18-12+	C23H24N2O4S	424.146	CCCCC1=NC=C(C=C(CC2=CC=CS2)C(O)=O)N1CC1=CC=C(C=C1)C(O)=O	CCCCC1=NC=C(C=C(CC2=CC=CS2)C(O)=O)N1CC1=CC=C(C=C1)C(O)=O
B01AC16	eptifibatide	Approved Name	DTXSID7046673	Eptifibatide	DTXCID5026673	CZKPOZZJODAYPZ-LROMGURASA-N	{(3R,11S,17S,20S,25aS)-11-(4-Carbamimidamidobutyl)-3-carbamoyl-20-[(1H-indol-3-yl)methyl]-1,9,12,15,18,21-hexaoxodocosahydro-7H-pyrrolo[2,1-g][1,2,5,8,11,14,17,20]dithiahexaazacyclotricosin-17-yl}acetic acid	NC(=N)NCCCC[C@@H]1NC(=O)CCSSC[C@H](NC(=O)[C@@H]2CCCN2C(=O)[C@H](CC2=CNC3=C2C=CC=C3)NC(=O)[C@H](CC(O)=O)NC(=O)CNC1=O)C(N)=O	InChI=1S/C35H49N11O9S2/c36-30(51)25-18-57-56-13-10-27(47)42-22(8-3-4-11-39-35(37)38)31(52)41-17-28(48)43-23(15-29(49)50)32(53)44-24(14-19-16-40-21-7-2-1-6-20(19)21)34(55)46-12-5-9-26(46)33(54)45-25/h1-2,6-7,16,22-26,40H,3-5,8-15,17-18H2,(H2,36,51)(H,41,52)(H,42,47)(H,43,48)(H,44,53)(H,45,54)(H,49,50)(H4,37,38,39)/t22-,23-,24-,25-,26-/m0/s1	C35H49N11O9S2	831.316	NC(=N)NCCCCC1NC(=O)CCSSCC(NC(=O)C2CCCN2C(=O)C(CC2=CNC3=CC=CC=C23)NC(=O)C(CC(O)=O)NC(=O)CNC1=O)C(N)=O	NC(=N)NCCCCC1NC(=O)CCSSCC(NC(=O)C2CCCN2C(=O)C(CC2=CNC3=CC=CC=C23)NC(=O)C(CC(O)=O)NC(=O)CNC1=O)C(N)=O
R05CB15	erdosteine	Approved Name	DTXSID8048735	Erdosteine	DTXCID5028661	QGFORSXNKQLDNO-UHFFFAOYSA-N	({2-Oxo-2-[(2-oxothiolan-3-yl)amino]ethyl}sulfanyl)acetic acid	OC(=O)CSCC(=O)NC1CCSC1=O	InChI=1/C8H11NO4S2/c10-6(3-14-4-7(11)12)9-5-1-2-15-8(5)13/h5H,1-4H2,(H,9,10)(H,11,12)	C8H11NO4S2	249.013	OC(=O)CSCC(=O)NC1CCSC1=O	OC(=O)CSCC(=O)NC1CCSC1=O
L01XX41	eribulin	Approved Name	DTXSID101009321	Eribulin	DTXCID701436148	UFNVPOGXISZXJD-JBQZKEIOSA-N	-	[H][C@@]12CC(=C)[C@]([H])(CC[C@@]3([H])C[C@@H](C)C(=C)[C@@]([H])(C[C@]4([H])O[C@H](C[C@H](O)CN)[C@H](OC)[C@@]4([H])CC(=O)C[C@@]4([H])CC[C@]5([H])O[C@@]6([H])[C@@]7([H])O[C@@]8(C[C@@]7([H])O[C@@]6([H])[C@@]([H])(O8)[C@@]5([H])O4)CC1)O3)O2	InChI=1S/C40H59NO11/c1-19-11-24-5-7-28-20(2)12-26(45-28)9-10-40-17-33-36(51-40)37-38(50-33)39(52-40)35-29(49-37)8-6-25(47-35)13-22(42)14-27-31(16-30(46-24)21(19)3)48-32(34(27)44-4)15-23(43)18-41/h19,23-39,43H,2-3,5-18,41H2,1,4H3/t19-,23+,24+,25-,26+,27+,28+,29+,30-,31+,32-,33-,34-,35+,36+,37+,38-,39+,40+/m1/s1	C40H59NO11	729.409	COC1C(CC(O)CN)OC2CC3OC(CC(C)C3=C)CCC3OC(CC3=C)CCC34CC5OC6C(OC7CCC(CC(=O)CC12)OC7C6O3)C5O4	COC1C(CC(O)CN)OC2CC3OC(CC(C)C3=C)CCC3OC(CC3=C)CCC34CC5OC6C(OC7CCC(CC(=O)CC12)OC7C6O3)C5O4
L01XE03	erlotinib	Approved Name	DTXSID8046454	Erlotinib	DTXCID6026454	AAKJLRGGTJKAMG-UHFFFAOYSA-N	N-(3-Ethynylphenyl)-6,7-bis(2-methoxyethoxy)quinazolin-4-amine	COCCOC1=CC2=NC=NC(NC3=CC=CC(=C3)C#C)=C2C=C1OCCOC	InChI=1S/C22H23N3O4/c1-4-16-6-5-7-17(12-16)25-22-18-13-20(28-10-8-26-2)21(29-11-9-27-3)14-19(18)23-15-24-22/h1,5-7,12-15H,8-11H2,2-3H3,(H,23,24,25)	C22H23N3O4	393.169	COCCOC1=CC2=NC=NC(NC3=CC=CC(=C3)C#C)=C2C=C1OCCOC	COCCOC1=CC2=NC=NC(NC3=CC=CC(=C3)C#C)=C2C=C1OCCOC
J01DH03	ertapenem	Approved Name	DTXSID50165456	Ertapenem	DTXCID0087947	JUZNIMUFDBIJCM-ANEDZVCMSA-N	(4R,5S,6S)-3-({(3S,5S)-5-[(3-Carboxyphenyl)carbamoyl]pyrrolidin-3-yl}sulfanyl)-6-[(1R)-1-hydroxyethyl]-4-methyl-7-oxo-1-azabicyclo[3.2.0]hept-2-ene-2-carboxylic acid	C[C@@H](O)[C@@H]1[C@H]2[C@@H](C)C(S[C@@H]3CN[C@@H](C3)C(=O)NC3=CC=CC(=C3)C(O)=O)=C(N2C1=O)C(O)=O	InChI=1S/C22H25N3O7S/c1-9-16-15(10(2)26)20(28)25(16)17(22(31)32)18(9)33-13-7-14(23-8-13)19(27)24-12-5-3-4-11(6-12)21(29)30/h3-6,9-10,13-16,23,26H,7-8H2,1-2H3,(H,24,27)(H,29,30)(H,31,32)/t9-,10-,13+,14+,15-,16-/m1/s1	C22H25N3O7S	475.141	CC(O)C1C2C(C)C(SC3CNC(C3)C(=O)NC3=CC(=CC=C3)C(O)=O)=C(N2C1=O)C(O)=O	CC(O)C1C2C(C)C(SC3CNC(C3)C(=O)NC3=CC(=CC=C3)C(O)=O)=C(N2C1=O)C(O)=O
D10AF02	erythromycin	Approved Name	DTXSID4022991	Erythromycin	DTXCID102991	ULGZDMOVFRHVEP-RWJQBGPGSA-N	-	CC[C@H]1OC(=O)[C@H](C)[C@@H](O[C@H]2C[C@@](C)(OC)[C@@H](O)[C@H](C)O2)[C@H](C)[C@@H](O[C@@H]2O[C@H](C)C[C@@H]([C@H]2O)N(C)C)[C@](C)(O)C[C@@H](C)C(=O)[C@H](C)[C@@H](O)[C@]1(C)O	InChI=1S/C37H67NO13/c1-14-25-37(10,45)30(41)20(4)27(39)18(2)16-35(8,44)32(51-34-28(40)24(38(11)12)15-19(3)47-34)21(5)29(22(6)33(43)49-25)50-26-17-36(9,46-13)31(42)23(7)48-26/h18-26,28-32,34,40-42,44-45H,14-17H2,1-13H3/t18-,19-,20+,21+,22-,23+,24+,25-,26+,28-,29+,30-,31+,32-,34+,35-,36-,37-/m1/s1	C37H67NO13	733.461	CCC1OC(=O)C(C)C(OC2CC(C)(OC)C(O)C(C)O2)C(C)C(OC2OC(C)CC(C2O)N(C)C)C(C)(O)CC(C)C(=O)C(C)C(O)C1(C)O	CCC1OC(=O)C(C)C(OC2CC(C)(OC)C(O)C(C)O2)C(C)C(OC2OC(C)CC(C2O)N(C)C)C(C)(O)CC(C)C(=O)C(C)C(O)C1(C)O
N06AB10	escitalopram	Approved Name	DTXSID8048440	Escitalopram	DTXCID4028414	WSEQXVZVJXJVFP-FQEVSTJZSA-N	(1S)-1-[3-(Dimethylamino)propyl]-1-(4-fluorophenyl)-1,3-dihydro-2-benzofuran-5-carbonitrile	CN(C)CCC[C@]1(OCC2=CC(=CC=C12)C#N)C1=CC=C(F)C=C1	InChI=1S/C20H21FN2O/c1-23(2)11-3-10-20(17-5-7-18(21)8-6-17)19-9-4-15(13-22)12-16(19)14-24-20/h4-9,12H,3,10-11,14H2,1-2H3/t20-/m0/s1	C20H21FN2O	324.164	CN(C)CCCC1(OCC2=CC(=CC=C12)C#N)C1=CC=C(F)C=C1	CN(C)CCCC1(OCC2=CC(=CC=C12)C#N)C1=CC=C(F)C=C1
C07AB09	esmolol	Approved Name	DTXSID4022995	Esmolol	DTXCID702995	AQNDDEOPVVGCPG-UHFFFAOYSA-N	Methyl 3-(4-{2-hydroxy-3-[(propan-2-yl)amino]propoxy}phenyl)propanoate	COC(=O)CCC1=CC=C(OCC(O)CNC(C)C)C=C1	InChI=1/C16H25NO4/c1-12(2)17-10-14(18)11-21-15-7-4-13(5-8-15)6-9-16(19)20-3/h4-5,7-8,12,14,17-18H,6,9-11H2,1-3H3	C16H25NO4	295.178	COC(=O)CCC1=CC=C(OCC(O)CNC(C)C)C=C1	COC(=O)CCC1=CC=C(OCC(O)CNC(C)C)C=C1
A02BC05	esomeprazole	Approved Name	DTXSID4044292	Esomeprazole	DTXCID10196488	SUBDBMMJDZJVOS-DEOSSOPVSA-N	5-Methoxy-2-[(S)-(4-methoxy-3,5-dimethylpyridin-2-yl)methanesulfinyl]-1H-benzimidazole	COC1=CC2=C(NC(=N2)[S@@](=O)CC2=NC=C(C)C(OC)=C2C)C=C1	InChI=1S/C17H19N3O3S/c1-10-8-18-15(11(2)16(10)23-4)9-24(21)17-19-13-6-5-12(22-3)7-14(13)20-17/h5-8H,9H2,1-4H3,(H,19,20)/t24-/m0/s1	C17H19N3O3S	345.115	COC1=CC2=C(NC(=N2)S(=O)CC2=C(C)C(OC)=C(C)C=N2)C=C1	COC1=CC2=C(NC(=N2)S(=O)CC2=C(C)C(OC)=C(C)C=N2)C=C1
G03CA03	estradiol	Expert Validated Synonym	DTXSID0020573	17beta-Estradiol	DTXCID80573	VOXZDWNPVJITMN-ZBRFXRBCSA-N	(17beta)-Estra-1(10),2,4-triene-3,17-diol	[H][C@@]12CC[C@H](O)[C@@]1(C)CC[C@]1([H])C3=CC=C(O)C=C3CC[C@@]21[H]	InChI=1S/C18H24O2/c1-18-9-8-14-13-5-3-12(19)10-11(13)2-4-15(14)16(18)6-7-17(18)20/h3,5,10,14-17,19-20H,2,4,6-9H2,1H3/t14-,15-,16+,17+,18+/m1/s1	C18H24O2	272.178	CC12CCC3C(CCC4=C3C=CC(O)=C4)C1CCC2O	CC12CCC3C(CCC4=C3C=CC(O)=C4)C1CCC2O
L01XX11	estramustine	Approved Name	DTXSID8046458	Estramustine	DTXCID6026458	FRPJXPJMRWBBIH-RBRWEJTLSA-N	(17beta)-17-Hydroxyestra-1,3,5(10)-trien-3-yl bis(2-chloroethyl)carbamate	C[C@]12CC[C@H]3[C@@H](CCC4=C3C=CC(OC(=O)N(CCCl)CCCl)=C4)[C@@H]1CC[C@@H]2O	InChI=1S/C23H31Cl2NO3/c1-23-9-8-18-17-5-3-16(29-22(28)26(12-10-24)13-11-25)14-15(17)2-4-19(18)20(23)6-7-21(23)27/h3,5,14,18-21,27H,2,4,6-13H2,1H3/t18-,19-,20+,21+,23+/m1/s1	C23H31Cl2NO3	439.168	CC12CCC3C(CCC4=C3C=CC(OC(=O)N(CCCl)CCCl)=C4)C1CCC2O	CC12CCC3C(CCC4=C3C=CC(OC(=O)N(CCCl)CCCl)=C4)C1CCC2O
G03CA04	estriol	Approved Name	DTXSID9022366	Estriol	DTXCID002366	PROQIPRRNZUXQM-ZXXIGWHRSA-N	(16alpha,17beta)-Estra-1,3,5(10)-triene-3,16,17-triol	C[C@]12CC[C@H]3[C@@H](CCC4=C3C=CC(O)=C4)[C@@H]1C[C@@H](O)[C@@H]2O	InChI=1S/C18H24O3/c1-18-7-6-13-12-5-3-11(19)8-10(12)2-4-14(13)15(18)9-16(20)17(18)21/h3,5,8,13-17,19-21H,2,4,6-7,9H2,1H3/t13-,14-,15+,16-,17+,18+/m1/s1	C18H24O3	288.173	CC12CCC3C(CCC4=C3C=CC(O)=C4)C1CC(O)C2O	CC12CCC3C(CCC4=C3C=CC(O)=C4)C1CC(O)C2O
B02BX01	etamsylate	Integrated Source Name	DTXSID4045559	Ethamsylate	DTXCID2025559	HBGOLJKPSFNJSD-UHFFFAOYSA-N	2,5-Dihydroxybenzene-1-sulfonic acid--N-ethylethanamine (1/1)	CCNCC.OC1=CC(=C(O)C=C1)S(O)(=O)=O	InChI=1S/C6H6O5S.C4H11N/c7-4-1-2-5(8)6(3-4)12(9,10)11;1-3-5-4-2/h1-3,7-8H,(H,9,10,11);5H,3-4H2,1-2H3	C10H17NO5S	263.083	CCNCC,OC1=CC=C(O)C(=C1)S(O)(=O)=O	OC1=CC=C(O)C(=C1)S(O)(=O)=O
H05BX04	etelcalcetide	Integrated Source Name	DTXSID70155132	Velcalcetide	DTXCID2077623	ANIAZGVDEUQPRI-ZJQCGQFWSA-N	-	C[C@@H](NC(=O)[C@@H](CCCN=C(N)N)NC(=O)[C@@H](CCCN=C(N)N)NC(=O)[C@@H](CCCN=C(N)N)NC(=O)[C@@H](C)NC(=O)[C@@H](CSSC[C@H](N)C(O)=O)NC(C)=O)C(=O)N[C@H](CCCN=C(N)N)C(N)=O	InChI=1S/C38H73N21O10S2/c1-18(28(62)56-22(27(40)61)8-4-12-49-35(41)42)53-30(64)23(9-5-13-50-36(43)44)58-32(66)25(11-7-15-52-38(47)48)59-31(65)24(10-6-14-51-37(45)46)57-29(63)19(2)54-33(67)26(55-20(3)60)17-71-70-16-21(39)34(68)69/h18-19,21-26H,4-17,39H2,1-3H3,(H2,40,61)(H,53,64)(H,54,67)(H,55,60)(H,56,62)(H,57,63)(H,58,66)(H,59,65)(H,68,69)(H4,41,42,49)(H4,43,44,50)(H4,45,46,51)(H4,47,48,52)/t18-,…	C38H73N21O10S2	1047.53	CC(NC(=O)C(CCCN=C(N)N)NC(=O)C(CCCN=C(N)N)NC(=O)C(CCCN=C(N)N)NC(=O)C(C)NC(=O)C(CSSCC(N)C(O)=O)NC(C)=O)C(=O)NC(CCCN=C(N)N)C(N)=O	CC(NC(=O)C(CCCN=C(N)N)NC(=O)C(CCCN=C(N)N)NC(=O)C(CCCN=C(N)N)NC(=O)C(C)NC(=O)C(CSSCC(N)C(O)=O)NC(C)=O)C(=O)NC(CCCN=C(N)N)C(N)=O
J04AK02	ethambutol	Approved Name	DTXSID8023006	Ethambutol	DTXCID703006	AEUTYOVWOVBAKS-UWVGGRQHSA-N	(2S,2'S)-2,2'-(Ethane-1,2-diyldiazanediyl)di(butan-1-ol)	CC[C@@H](CO)NCCN[C@@H](CC)CO	InChI=1S/C10H24N2O2/c1-3-9(7-13)11-5-6-12-10(4-2)8-14/h9-14H,3-8H2,1-2H3/t9-,10-/m0/s1	C10H24N2O2	204.184	CCC(CO)NCCNC(CC)CO	CCC(CO)NCCNC(CC)CO
D08AX08	ethanol	Approved Name	DTXSID9020584	Ethanol	DTXCID30584	LFQSCWFLJHTTHZ-UHFFFAOYSA-N	Ethanol	CCO	InChI=1S/C2H6O/c1-2-3/h3H,2H2,1H3	C2H6O	46.0419	CCO	CCO
G03AA07	ethinylestradiol	Synonym from Valid Source	DTXSID5020576	17alpha-Ethinylestradiol	DTXCID70576	BFPYWIDHMRZLRN-SLHNCBLASA-N	(17alpha)-19-Norpregna-1,3,5(10)-trien-20-yne-3,17-diol	[H][C@@]12CC[C@@](O)(C#C)[C@@]1(C)CC[C@]1([H])C3=C(CC[C@@]21[H])C=C(O)C=C3	InChI=1S/C20H24O2/c1-3-20(22)11-9-18-17-6-4-13-12-14(21)5-7-15(13)16(17)8-10-19(18,20)2/h1,5,7,12,16-18,21-22H,4,6,8-11H2,2H3/t16-,17-,18+,19+,20+/m1/s1	C20H24O2	296.178	CC12CCC3C(CCC4=C3C=CC(O)=C4)C1CCC2(O)C#C	CC12CCC3C(CCC4=C3C=CC(O)=C4)C1CCC2(O)C#C
N03AD01	ethosuximide	Approved Name	DTXSID7023019	Ethosuximide	DTXCID203019	HAPOVYFOVVWLRS-UHFFFAOYSA-N	3-Ethyl-3-methylpyrrolidine-2,5-dione	CCC1(C)CC(=O)NC1=O	InChI=1/C7H11NO2/c1-3-7(2)4-5(9)8-6(7)10/h3-4H2,1-2H3,(H,8,9,10)	C7H11NO2	141.079	CCC1(C)CC(=O)NC1=O	CCC1(C)CC(=O)NC1=O
R05DA01	ethylmorphine	Approved Name	DTXSID1046760	Ethylmorphine	DTXCID9026760	OGDVEMNWJVYAJL-LEPYJNQMSA-N	(5alpha,6alpha)-3-Ethoxy-17-methyl-7,8-didehydro-4,5-epoxymorphinan-6-ol	CCOC1=C2O[C@H]3[C@@H](O)C=C[C@H]4[C@H]5CC(C=C1)=C2[C@@]34CCN5C	InChI=1S/C19H23NO3/c1-3-22-15-7-4-11-10-13-12-5-6-14(21)18-19(12,8-9-20(13)2)16(11)17(15)23-18/h4-7,12-14,18,21H,3,8-10H2,1-2H3/t12-,13+,14-,18-,19-/m0/s1	C19H23NO3	313.168	[H]C12CC3=C4C(OC5C(O)C=CC1C45CCN2C)=C(OCC)C=C3	[H]C12CC3=C4C(OC5C(O)C=CC1C45CCN2C)=C(OCC)C=C3
C01CA01	etilefrine	Approved Name	DTXSID1023029	Etilefrine	DTXCID503029	SQVIAVUSQAWMKL-UHFFFAOYSA-N	3-[2-(Ethylamino)-1-hydroxyethyl]phenol	CCNCC(O)C1=CC=CC(O)=C1	InChI=1/C10H15NO2/c1-2-11-7-10(13)8-4-3-5-9(12)6-8/h3-6,10-13H,2,7H2,1H3	C10H15NO2	181.11	CCNCC(O)C1=CC=CC(O)=C1	CCNCC(O)C1=CC=CC(O)=C1
M02AA06	etofenamate	Approved Name	DTXSID2045448	Etofenamate	DTXCID0025448	XILVEPYQJIOVNB-UHFFFAOYSA-N	2-(2-Hydroxyethoxy)ethyl 2-[3-(trifluoromethyl)anilino]benzoate	OCCOCCOC(=O)C1=C(NC2=CC=CC(=C2)C(F)(F)F)C=CC=C1	InChI=1S/C18H18F3NO4/c19-18(20,21)13-4-3-5-14(12-13)22-16-7-2-1-6-15(16)17(24)26-11-10-25-9-8-23/h1-7,12,22-23H,8-11H2	C18H18F3NO4	369.119	OCCOCCOC(=O)C1=C(NC2=CC=CC(=C2)C(F)(F)F)C=CC=C1	OCCOCCOC(=O)C1=C(NC2=CC=CC(=C2)C(F)(F)F)C=CC=C1
N01AX07	etomidate	Approved Name	DTXSID5023033	Etomidate	DTXCID403033	NPUKDXXFDDZOKR-UHFFFAOYSA-N	Ethyl 1-(1-phenylethyl)-1H-imidazole-5-carboxylate	CCOC(=O)C1=CN=CN1C(C)C1=CC=CC=C1	InChI=1/C14H16N2O2/c1-3-18-14(17)13-9-15-10-16(13)11(2)12-7-5-4-6-8-12/h4-11H,3H2,1-2H3	C14H16N2O2	244.121	CCOC(=O)C1=CN=CN1C(C)C1=CC=CC=C1	CCOC(=O)C1=CN=CN1C(C)C1=CC=CC=C1
G03AC08	etonogestrel	Approved Name	DTXSID9046782	Etonogestrel	DTXCID7026782	GCKFUYQCUCGESZ-BPIQYHPVSA-N	-	CC[C@]12CC(=C)[C@H]3[C@@H](CCC4=CC(=O)CC[C@H]34)[C@@H]1CC[C@@]2(O)C#C	InChI=1S/C22H28O2/c1-4-21-13-14(3)20-17-9-7-16(23)12-15(17)6-8-18(20)19(21)10-11-22(21,24)5-2/h2,12,17-20,24H,3-4,6-11,13H2,1H3/t17-,18-,19-,20+,21-,22-/m0/s1	C22H28O2	324.209	CCC12CC(=C)C3C(CCC4=CC(=O)CCC34)C1CCC2(O)C#C	CCC12CC(=C)C3C(CCC4=CC(=O)CCC34)C1CCC2(O)C#C
M01AH05	etoricoxib	Approved Name	DTXSID3046457	Etoricoxib	DTXCID1026457	MNJVRJDLRVPLFE-UHFFFAOYSA-N	5-Chloro-3-[4-(methanesulfonyl)phenyl]-6'-methyl-2,3'-bipyridine	CC1=NC=C(C=C1)C1=NC=C(Cl)C=C1C1=CC=C(C=C1)S(C)(=O)=O	InChI=1S/C18H15ClN2O2S/c1-12-3-4-14(10-20-12)18-17(9-15(19)11-21-18)13-5-7-16(8-6-13)24(2,22)23/h3-11H,1-2H3	C18H15ClN2O2S	358.054	CC1=NC=C(C=C1)C1=NC=C(Cl)C=C1C1=CC=C(C=C1)S(C)(=O)=O	CC1=NC=C(C=C1)C1=NC=C(Cl)C=C1C1=CC=C(C=C1)S(C)(=O)=O
J05AG04	etravirine	Approved Name	DTXSID30181412	Etravirine	DTXCID40103903	PYGWGZALEOIKDF-UHFFFAOYSA-N	4-{[6-Amino-5-bromo-2-(4-cyanoanilino)pyrimidin-4-yl]oxy}-3,5-dimethylbenzonitrile	CC1=CC(=CC(C)=C1OC1=NC(NC2=CC=C(C=C2)C#N)=NC(N)=C1Br)C#N	InChI=1S/C20H15BrN6O/c1-11-7-14(10-23)8-12(2)17(11)28-19-16(21)18(24)26-20(27-19)25-15-5-3-13(9-22)4-6-15/h3-8H,1-2H3,(H3,24,25,26,27)	C20H15BrN6O	434.049	CC1=CC(=CC(C)=C1OC1=NC(NC2=CC=C(C=C2)C#N)=NC(N)=C1Br)C#N	CC1=CC(=CC(C)=C1OC1=NC(NC2=CC=C(C=C2)C#N)=NC(N)=C1Br)C#N
L01XE10	everolimus	Approved Name	DTXSID0040599	Everolimus	DTXCID8020599	HKVAMNSJSFKALM-GKUWKFKPSA-N	(3S,6R,7E,9R,10R,12R,14S,15E,17E,19E,21S,23S,26R,27R,34aS)-9,27-Dihydroxy-3-{(2R)-1-[(1S,3R,4R)-4-(2-hydroxyethoxy)-3-methoxycyclohexyl]propan-2-yl}-10,21-dimethoxy-6,8,12,14,20,26-hexamethyl-9,10,12,13,14,21,22,23,24,25,26,27,32,33,34,34a-hexadecahydro-3H-23,27-epoxypyrido[2,1-c][1,4]oxazacyclohentriacontine-1,5,11,28,29(4H,6H,31H)-pentone	CO[C@@H]1C[C@H](C[C@@H](C)[C@@H]2CC(=O)[C@H](C)\C=C(C)\[C@@H](O)[C@@H](OC)C(=O)[C@H](C)C[C@H](C)\C=C\C=C\C=C(C)\[C@H](C[C@@H]3CC[C@@H](C)[C@@](O)(O3)C(=O)C(=O)N3CCCC[C@H]3C(=O)O2)OC)CC[C@H]1OCCO	InChI=1S/C53H83NO14/c1-32-16-12-11-13-17-33(2)44(63-8)30-40-21-19-38(7)53(62,68-40)50(59)51(60)54-23-15-14-18-41(54)52(61)67-45(35(4)28-39-20-22-43(66-25-24-55)46(29-39)64-9)31-42(56)34(3)27-37(6)48(58)49(65-10)47(57)36(5)26-32/h11-13,16-17,27,32,34-36,38-41,43-46,48-49,55,58,62H,14-15,18-26,28-31H2,1-10H3/b13-11+,16-12+,33-17+,37-27+/t32-,34-,35-,36-,38-,39+,40+,41+,43-,44+,45+,46-,48-,49+,53-/m…	C53H83NO14	957.581	COC1CC(CC(C)C2CC(=O)C(C)C=C(C)C(O)C(OC)C(=O)C(C)CC(C)C=CC=CC=C(C)C(CC3CCC(C)C(O)(O3)C(=O)C(=O)N3CCCCC3C(=O)O2)OC)CCC1OCCO	COC1CC(CC(C)C2CC(=O)C(C)C=C(C)C(O)C(OC)C(=O)C(C)CC(C)C=CC=CC=C(C)C(CC3CCC(C)C(O)(O3)C(=O)C(=O)N3CCCCC3C(=O)O2)OC)CCC1OCCO
L02BG06	exemestane	Approved Name	DTXSID5023037	Exemestane	DTXCID003037	BFYIZQONLCFLEV-DAELLWKTSA-N	6-Methylideneandrosta-1,4-diene-3,17-dione	C[C@]12CC[C@H]3[C@@H](CC(=C)C4=CC(=O)C=C[C@]34C)[C@@H]1CCC2=O	InChI=1S/C20H24O2/c1-12-10-14-15-4-5-18(22)20(15,3)9-7-16(14)19(2)8-6-13(21)11-17(12)19/h6,8,11,14-16H,1,4-5,7,9-10H2,2-3H3/t14-,15-,16-,19+,20-/m0/s1	C20H24O2	296.178	CC12CCC3C(CC(=C)C4=CC(=O)C=CC34C)C1CCC2=O	CC12CCC3C(CC(=C)C4=CC(=O)C=CC34C)C1CCC2=O
A10BJ01	exenatide	Approved Name	DTXSID9040475	Exenatide	DTXCID001323055	HTQBXNHDCUEHJF-JHBIHAKISA-N	-	CC[C@H](C)[C@H](NC(=O)[C@H](CC1=CC=CC=C1)NC(=O)[C@H](CC(C)C)NC(=O)[C@H](CCCNC(N)=N)NC(=O)[C@@H](NC(=O)[C@H](C)NC(=O)[C@H](CCC(O)=O)NC(=O)[C@H](CCC(O)=O)NC(=O)[C@H](CCC(O)=O)NC(=O)[C@H](CCSC)NC(=O)[C@H](CCC(N)=O)NC(=O)[C@@H](CCCCN)NC(=O)[C@H](CO)NC(=O)[C@H](CC(C)C)NC(=O)[C@H](CC(O)=O)NC(=O)[C@H](CO)NC(=O)[C@@H](NC(=O)[C@H](CC1=CC=CC=C1)NC(=O)[C@@H](NC(=O)CNC(=O)[C@H](CCC(O)=O)NC(=O)CNC(=O)[C@@H](N…	InChI=1/C184H282N50O60S/c1-16-94(10)147(178(289)213-114(52-58-144(257)258)163(274)218-121(73-101-77-195-105-39-24-23-38-103(101)105)168(279)215-116(68-90(2)3)165(276)205-107(41-26-28-61-186)158(269)219-122(75-134(189)243)154(265)198-79-135(244)196-83-139(248)231-63-30-43-129(231)175(286)225-127(87-238)174(285)223-125(85-236)155(266)200-80-136(245)202-96(12)181(292)233-65-32-45-131(233)183(294)234…	C184H282N50O60S	4184.03	CCC(C)C(NC(=O)C(CC1=CC=CC=C1)NC(=O)C(CC(C)C)NC(=O)C(CCCNC(N)=N)NC(=O)C(NC(=O)C(C)NC(=O)C(CCC(O)=O)NC(=O)C(CCC(O)=O)NC(=O)C(CCC(O)=O)NC(=O)C(CCSC)NC(=O)C(CCC(N)=O)NC(=O)C(CCCCN)NC(=O)C(CO)NC(=O)C(CC(C)C)NC(=O)C(CC(O)=O)NC(=O)C(CO)NC(=O)C(NC(=O)C(CC1=CC=CC=C1)NC(=O)C(NC(=O)CNC(=O)C(CCC(O)=O)NC(=O)CNC(=O)C(N)CC1=CNC=N1)C(C)O)C(C)O)C(C)C)C(=O)NC(CCC(O)=O)C(=O)NC(CC1=CNC2=CC=CC=C12)C(=O)NC(CC(C)C)C(=O…	CCC(C)C(NC(=O)C(CC1=CC=CC=C1)NC(=O)C(CC(C)C)NC(=O)C(CCCNC(N)=N)NC(=O)C(NC(=O)C(C)NC(=O)C(CCC(O)=O)NC(=O)C(CCC(O)=O)NC(=O)C(CCC(O)=O)NC(=O)C(CCSC)NC(=O)C(CCC(N)=O)NC(=O)C(CCCCN)NC(=O)C(CO)NC(=O)C(CC(C)C)NC(=O)C(CC(O)=O)NC(=O)C(CO)NC(=O)C(NC(=O)C(CC1=CC=CC=C1)NC(=O)C(NC(=O)CNC(=O)C(CCC(O)=O)NC(=O)CNC(=O)C(N)CC1=CNC=N1)C(C)O)C(C)O)C(C)C)C(=O)NC(CCC(O)=O)C(=O)NC(CC1=CNC2=CC=CC=C12)C(=O)NC(CC(C)C)C(=O…
C10AX09	ezetimibe	Approved Name	DTXSID1044223	Ezetimibe	DTXCID9024223	OLNTVTPDXPETLC-XPWALMASSA-N	(3R,4S)-1-(4-Fluorophenyl)-3-[(3S)-3-(4-fluorophenyl)-3-hydroxypropyl]-4-(4-hydroxyphenyl)azetidin-2-one	O[C@@H](CC[C@@H]1[C@H](N(C1=O)C1=CC=C(F)C=C1)C1=CC=C(O)C=C1)C1=CC=C(F)C=C1	InChI=1S/C24H21F2NO3/c25-17-5-1-15(2-6-17)22(29)14-13-21-23(16-3-11-20(28)12-4-16)27(24(21)30)19-9-7-18(26)8-10-19/h1-12,21-23,28-29H,13-14H2/t21-,22+,23-/m1/s1	C24H21F2NO3	409.149	OC(CCC1C(N(C1=O)C1=CC=C(F)C=C1)C1=CC=C(O)C=C1)C1=CC=C(F)C=C1	OC(CCC1C(N(C1=O)C1=CC=C(F)C=C1)C1=CC=C(O)C=C1)C1=CC=C(F)C=C1
N07XX07	fampridine	Synonym from Valid Source	DTXSID0023870	4-Aminopyridine	DTXCID003870	NUKYPUAOHBNCPY-UHFFFAOYSA-N	Pyridin-4-amine	NC1=CC=NC=C1	InChI=1S/C5H6N2/c6-5-1-3-7-4-2-5/h1-4H,(H2,6,7)	C5H6N2	94.0531	NC1=CC=NC=C1	NC1=CC=NC=C1
M04AA03	febuxostat	Approved Name	DTXSID8048650	Febuxostat	DTXCID1028576	BQSJTQLCZDPROO-UHFFFAOYSA-N	2-[3-Cyano-4-(2-methylpropoxy)phenyl]-4-methyl-1,3-thiazole-5-carboxylic acid	CC(C)COC1=CC=C(C=C1C#N)C1=NC(C)=C(S1)C(O)=O	InChI=1S/C16H16N2O3S/c1-9(2)8-21-13-5-4-11(6-12(13)7-17)15-18-10(3)14(22-15)16(19)20/h4-6,9H,8H2,1-3H3,(H,19,20)	C16H16N2O3S	316.088	CC(C)COC1=CC=C(C=C1C#N)C1=NC(C)=C(S1)C(O)=O	CC(C)COC1=CC=C(C=C1C#N)C1=NC(C)=C(S1)C(O)=O
N03AX10	felbamate	Approved Name	DTXSID9023041	Felbamate	DTXCID903041	WKGXYQFOCVYPAC-UHFFFAOYSA-N	2-Phenylpropane-1,3-diyl dicarbamate	NC(=O)OCC(COC(N)=O)C1=CC=CC=C1	InChI=1S/C11H14N2O4/c12-10(14)16-6-9(7-17-11(13)15)8-4-2-1-3-5-8/h1-5,9H,6-7H2,(H2,12,14)(H2,13,15)	C11H14N2O4	238.095	NC(=O)OCC(COC(N)=O)C1=CC=CC=C1	NC(=O)OCC(COC(N)=O)C1=CC=CC=C1
M02AA08	felbinac	Approved Name	DTXSID0045389	Felbinac	DTXCID8025389	QRZAKQDHEVVFRX-UHFFFAOYSA-N	([1,1'-Biphenyl]-4-yl)acetic acid	OC(=O)CC1=CC=C(C=C1)C1=CC=CC=C1	InChI=1S/C14H12O2/c15-14(16)10-11-6-8-13(9-7-11)12-4-2-1-3-5-12/h1-9H,10H2,(H,15,16)	C14H12O2	212.084	OC(=O)CC1=CC=C(C=C1)C1=CC=CC=C1	OC(=O)CC1=CC=C(C=C1)C1=CC=CC=C1
C08CA02	felodipine	Approved Name	DTXSID4023042	Felodipine	DTXCID303042	RZTAMFZIAATZDJ-UHFFFAOYSA-N	Ethyl methyl 4-(2,3-dichlorophenyl)-2,6-dimethyl-1,4-dihydropyridine-3,5-dicarboxylate	CCOC(=O)C1=C(C)NC(C)=C(C1C1=CC=CC(Cl)=C1Cl)C(=O)OC	InChI=1/C18H19Cl2NO4/c1-5-25-18(23)14-10(3)21-9(2)13(17(22)24-4)15(14)11-7-6-8-12(19)16(11)20/h6-8,15,21H,5H2,1-4H3	C18H19Cl2NO4	383.069	CCOC(=O)C1C(C2=CC=CC(Cl)=C2Cl)C(C(=O)OC)=C(C)N=C1C	CCOC(=O)C1C(C2=CC=CC(Cl)=C2Cl)C(C(=O)OC)=C(C)N=C1C
C10AB05	fenofibrate	Approved Name	DTXSID2029874	Fenofibrate	DTXCID209874	YMTINGFKWWXKFG-UHFFFAOYSA-N	Propan-2-yl 2-[4-(4-chlorobenzoyl)phenoxy]-2-methylpropanoate	CC(C)OC(=O)C(C)(C)OC1=CC=C(C=C1)C(=O)C1=CC=C(Cl)C=C1	InChI=1S/C20H21ClO4/c1-13(2)24-19(23)20(3,4)25-17-11-7-15(8-12-17)18(22)14-5-9-16(21)10-6-14/h5-13H,1-4H3	C20H21ClO4	360.113	CC(C)OC(=O)C(C)(C)OC1=CC=C(C=C1)C(=O)C1=CC=C(Cl)C=C1	CC(C)OC(=O)C(C)(C)OC1=CC=C(C=C1)C(=O)C1=CC=C(Cl)C=C1
R03AL01	fenoterol	Approved Name	DTXSID4023046	Fenoterol	DTXCID903046	LSLYOANBFKQKPT-UHFFFAOYSA-N	5-(1-Hydroxy-2-{[1-(4-hydroxyphenyl)propan-2-yl]amino}ethyl)benzene-1,3-diol	CC(CC1=CC=C(O)C=C1)NCC(O)C1=CC(O)=CC(O)=C1	InChI=1/C17H21NO4/c1-11(6-12-2-4-14(19)5-3-12)18-10-17(22)13-7-15(20)9-16(21)8-13/h2-5,7-9,11,17-22H,6,10H2,1H3	C17H21NO4	303.147	CC(CC1=CC=C(O)C=C1)NCC(O)C1=CC(O)=CC(O)=C1	CC(CC1=CC=C(O)C=C1)NCC(O)C1=CC(O)=CC(O)=C1
N02AB03	fentanyl	Approved Name	DTXSID9023049	Fentanyl	DTXCID103049	PJMPHNIQZUBGLI-UHFFFAOYSA-N	N-Phenyl-N-[1-(2-phenylethyl)piperidin-4-yl]propanamide	CCC(=O)N(C1CCN(CCC2=CC=CC=C2)CC1)C1=CC=CC=C1	InChI=1S/C22H28N2O/c1-2-22(25)24(20-11-7-4-8-12-20)21-14-17-23(18-15-21)16-13-19-9-5-3-6-10-19/h3-12,21H,2,13-18H2,1H3	C22H28N2O	336.22	CCC(=O)N(C1CCN(CCC2=CC=CC=C2)CC1)C1=CC=CC=C1	CCC(=O)N(C1CCN(CCC2=CC=CC=C2)CC1)C1=CC=CC=C1
G01AF12	fenticonazole	Approved Name	DTXSID7057812	Fenticonazole	DTXCID8031601	ZCJYUTQZBAIHBS-UHFFFAOYSA-N	1-[2-(2,4-Dichlorophenyl)-2-{[4-(phenylsulfanyl)phenyl]methoxy}ethyl]-1H-imidazole	ClC1=CC(Cl)=C(C=C1)C(CN1C=CN=C1)OCC1=CC=C(SC2=CC=CC=C2)C=C1	InChI=1/C24H20Cl2N2OS/c25-19-8-11-22(23(26)14-19)24(15-28-13-12-27-17-28)29-16-18-6-9-21(10-7-18)30-20-4-2-1-3-5-20/h1-14,17,24H,15-16H2	C24H20Cl2N2OS	454.067	ClC1=CC(Cl)=C(C=C1)C(CN1C=CN=C1)OCC1=CC=C(SC2=CC=CC=C2)C=C1	ClC1=CC(Cl)=C(C=C1)C(CN1C=CN=C1)OCC1=CC=C(SC2=CC=CC=C2)C=C1
G04BD11	fesoterodine	Approved Name	DTXSID80182853	Fesoterodine	DTXCID20105344	DCCSDBARQIPTGU-HSZRJFAPSA-N	2-{(1R)-3-[Di(propan-2-yl)amino]-1-phenylpropyl}-4-(hydroxymethyl)phenyl 2-methylpropanoate	CC(C)N(CC[C@H](C1=CC=CC=C1)C1=C(OC(=O)C(C)C)C=CC(CO)=C1)C(C)C	InChI=1S/C26H37NO3/c1-18(2)26(29)30-25-13-12-21(17-28)16-24(25)23(22-10-8-7-9-11-22)14-15-27(19(3)4)20(5)6/h7-13,16,18-20,23,28H,14-15,17H2,1-6H3/t23-/m1/s1	C26H37NO3	411.277	CC(C)N(CCC(C1=CC=CC=C1)C1=C(OC(=O)C(C)C)C=CC(CO)=C1)C(C)C	CC(C)N(CCC(C1=CC=CC=C1)C1=C(OC(=O)C(C)C)C=CC(CO)=C1)C(C)C
G04CB01	finasteride	Approved Name	DTXSID3020625	Finasteride	DTXCID50625	DBEPLOCGEIEOCV-WSBQPABSSA-N	(4aR,4bS,6aS,7S,9aS,9bS,11aR)-N-tert-Butyl-4a,6a-dimethyl-2-oxo-2,4a,4b,5,6,6a,7,8,9,9a,9b,10,11,11a-tetradecahydro-1H-indeno[5,4-f]quinoline-7-carboxamide	CC(C)(C)NC(=O)[C@H]1CC[C@H]2[C@@H]3CC[C@H]4NC(=O)C=C[C@]4(C)[C@H]3CC[C@]12C	InChI=1S/C23H36N2O2/c1-21(2,3)25-20(27)17-8-7-15-14-6-9-18-23(5,13-11-19(26)24-18)16(14)10-12-22(15,17)4/h11,13-18H,6-10,12H2,1-5H3,(H,24,26)(H,25,27)/t14-,15-,16-,17+,18+,22-,23+/m0/s1	C23H36N2O2	372.278	CC(C)(C)NC(=O)C1CCC2C3CCC4NC(=O)C=CC4(C)C3CCC12C	CC(C)(C)NC(=O)C1CCC2C3CCC4NC(=O)C=CC4(C)C3CCC12C
L04AA27	fingolimod	Approved Name	DTXSID40167363	Fingolimod	DTXCID0089854	KKGQTZUTZRNORY-UHFFFAOYSA-N	2-Amino-2-[2-(4-octylphenyl)ethyl]propane-1,3-diol	CCCCCCCCC1=CC=C(CCC(N)(CO)CO)C=C1	InChI=1S/C19H33NO2/c1-2-3-4-5-6-7-8-17-9-11-18(12-10-17)13-14-19(20,15-21)16-22/h9-12,21-22H,2-8,13-16,20H2,1H3	C19H33NO2	307.251	CCCCCCCCC1=CC=C(CCC(N)(CO)CO)C=C1	CCCCCCCCC1=CC=C(CCC(N)(CO)CO)C=C1
G04BD02	flavoxate	Approved Name	DTXSID3023053	Flavoxate	DTXCID003053	SPIUTQOUKAMGCX-UHFFFAOYSA-N	2-(Piperidin-1-yl)ethyl 3-methyl-4-oxo-2-phenyl-4H-1-benzopyran-8-carboxylate	CC1=C(OC2=C(C=CC=C2C1=O)C(=O)OCCN1CCCCC1)C1=CC=CC=C1	InChI=1S/C24H25NO4/c1-17-21(26)19-11-8-12-20(23(19)29-22(17)18-9-4-2-5-10-18)24(27)28-16-15-25-13-6-3-7-14-25/h2,4-5,8-12H,3,6-7,13-16H2,1H3	C24H25NO4	391.178	CC1=C(OC2=C(C=CC=C2C1=O)C(=O)OCCN1CCCCC1)C1=CC=CC=C1	CC1=C(OC2=C(C=CC=C2C1=O)C(=O)OCCN1CCCCC1)C1=CC=CC=C1
C01BC04	flecainide	Approved Name	DTXSID8023054	Flecainide	DTXCID403054	DJBNUMBKLMJRSA-UHFFFAOYSA-N	N-[(Piperidin-2-yl)methyl]-2,5-bis(2,2,2-trifluoroethoxy)benzamide	FC(F)(F)COC1=CC(C(=O)NCC2CCCCN2)=C(OCC(F)(F)F)C=C1	InChI=1/C17H20F6N2O3/c18-16(19,20)9-27-12-4-5-14(28-10-17(21,22)23)13(7-12)15(26)25-8-11-3-1-2-6-24-11/h4-5,7,11,24H,1-3,6,8-10H2,(H,25,26)	C17H20F6N2O3	414.138	FC(F)(F)COC1=CC(C(=O)NCC2CCCCN2)=C(OCC(F)(F)F)C=C1	FC(F)(F)COC1=CC(C(=O)NCC2CCCCN2)=C(OCC(F)(F)F)C=C1
J01CF05	flucloxacillin	Synonym from Valid Source	DTXSID8023056	Floxacillin	DTXCID203056	UIOFUWFRIANQPC-JKIFEVAISA-N	(2S,5R,6R)-6-{[3-(2-Chloro-6-fluorophenyl)-5-methyl-1,2-oxazole-4-carbonyl]amino}-3,3-dimethyl-7-oxo-4-thia-1-azabicyclo[3.2.0]heptane-2-carboxylic acid	CC1=C(C(=O)N[C@H]2[C@H]3SC(C)(C)[C@@H](N3C2=O)C(O)=O)C(=NO1)C1=C(F)C=CC=C1Cl	InChI=1S/C19H17ClFN3O5S/c1-7-10(12(23-29-7)11-8(20)5-4-6-9(11)21)15(25)22-13-16(26)24-14(18(27)28)19(2,3)30-17(13)24/h4-6,13-14,17H,1-3H3,(H,22,25)(H,27,28)/t13-,14+,17-/m1/s1	C19H17ClFN3O5S	453.056	CC1=C(C(=O)NC2C3SC(C)(C)C(N3C2=O)C(O)=O)C(=NO1)C1=C(Cl)C=CC=C1F	CC1=C(C(=O)NC2C3SC(C)(C)C(N3C2=O)C(O)=O)C(=NO1)C1=C(Cl)C=CC=C1F
J02AC01	fluconazole	Approved Name	DTXSID3020627	Fluconazole	DTXCID10627	RFHAOTPXVQNOHP-UHFFFAOYSA-N	2-(2,4-Difluorophenyl)-1,3-bis(1H-1,2,4-triazol-1-yl)propan-2-ol	OC(CN1C=NC=N1)(CN1C=NC=N1)C1=C(F)C=C(F)C=C1	InChI=1S/C13H12F2N6O/c14-10-1-2-11(12(15)3-10)13(22,4-20-8-16-6-18-20)5-21-9-17-7-19-21/h1-3,6-9,22H,4-5H2	C13H12F2N6O	306.104	OC(CN1C=NC=N1)(CN1C=NC=N1)C1=C(F)C=C(F)C=C1	OC(CN1C=NC=N1)(CN1C=NC=N1)C1=C(F)C=C(F)C=C1
L01BB05	fludarabine	Approved Name	DTXSID4039657	Fludarabine	DTXCID2019657	HBUBKKRHXORPQB-FJFJXFQQSA-N	9-beta-D-Arabinofuranosyl-2-fluoro-9H-purin-6-amine	NC1=NC(F)=NC2=C1N=CN2[C@@H]1O[C@H](CO)[C@@H](O)[C@@H]1O	InChI=1S/C10H12FN5O4/c11-10-14-7(12)4-8(15-10)16(2-13-4)9-6(19)5(18)3(1-17)20-9/h2-3,5-6,9,17-19H,1H2,(H2,12,14,15)/t3-,5-,6+,9-/m1/s1	C10H12FN5O4	285.087	NC1=C2N=CN(C3OC(CO)C(O)C3O)C2=NC(F)=N1	NC1=C2N=CN(C3OC(CO)C(O)C3O)C2=NC(F)=N1
H02AA02	fludrocortisone	Approved Name	DTXSID7023061	Fludrocortisone	DTXCID503061	AAXVEMMRQDVLJB-BULBTXNYSA-N	(11beta)-9-Fluoro-11,17,21-trihydroxypregn-4-ene-3,20-dione	C[C@]12C[C@H](O)[C@@]3(F)[C@@H](CCC4=CC(=O)CC[C@]34C)[C@@H]1CC[C@]2(O)C(=O)CO	InChI=1S/C21H29FO5/c1-18-7-5-13(24)9-12(18)3-4-15-14-6-8-20(27,17(26)11-23)19(14,2)10-16(25)21(15,18)22/h9,14-16,23,25,27H,3-8,10-11H2,1-2H3/t14-,15-,16-,18-,19-,20-,21-/m0/s1	C21H29FO5	380.2	CC12CC(O)C3(F)C(CCC4=CC(=O)CCC34C)C1CCC2(O)C(=O)CO	CC12CC(O)C3(F)C(CCC4=CC(=O)CCC34C)C1CCC2(O)C(=O)CO
N07CA03	flunarizine	Approved Name	DTXSID6045616	Flunarizine	DTXCID4025616	SMANXXCATUTDDT-QPJJXVBHSA-N	1-[Bis(4-fluorophenyl)methyl]-4-[(2E)-3-phenylprop-2-en-1-yl]piperazine	FC1=CC=C(C=C1)C(N1CCN(C\C=C\C2=CC=CC=C2)CC1)C1=CC=C(F)C=C1	InChI=1S/C26H26F2N2/c27-24-12-8-22(9-13-24)26(23-10-14-25(28)15-11-23)30-19-17-29(18-20-30)16-4-7-21-5-2-1-3-6-21/h1-15,26H,16-20H2/b7-4+	C26H26F2N2	404.206	FC1=CC=C(C=C1)C(N1CCN(CC=CC2=CC=CC=C2)CC1)C1=CC=C(F)C=C1	FC1=CC=C(C=C1)C(N1CCN(CC=CC2=CC=CC=C2)CC1)C1=CC=C(F)C=C1
N05CD03	flunitrazepam	Approved Name	DTXSID7023065	Flunitrazepam	DTXCID103065	PPTYJKAXVCCBDU-UHFFFAOYSA-N	5-(2-Fluorophenyl)-1-methyl-7-nitro-1,3-dihydro-2H-1,4-benzodiazepin-2-one	CN1C2=C(C=C(C=C2)[N+]([O-])=O)C(=NCC1=O)C1=CC=CC=C1F	InChI=1S/C16H12FN3O3/c1-19-14-7-6-10(20(22)23)8-12(14)16(18-9-15(19)21)11-4-2-3-5-13(11)17/h2-8H,9H2,1H3	C16H12FN3O3	313.086	CN1C2=C(C=C(C=C2)[N+]([O-])=O)C(=NCC1=O)C1=CC=CC=C1F	CN1C2=C(C=C(C=C2)[N+]([O-])=O)C(=NCC1=O)C1=CC=CC=C1F
S01JA01	fluorescein	Approved Name	DTXSID0038887	Fluorescein	DTXCID8018887	GNBHRKFJIUUOQI-UHFFFAOYSA-N	3',6'-Dihydroxy-3H-spiro[2-benzofuran-1,9'-xanthen]-3-one	OC1=CC2=C(C=C1)C1(OC(=O)C3=C1C=CC=C3)C1=C(O2)C=C(O)C=C1	InChI=1S/C20H12O5/c21-11-5-7-15-17(9-11)24-18-10-12(22)6-8-16(18)20(15)14-4-2-1-3-13(14)19(23)25-20/h1-10,21-22H	C20H12O5	332.068	OC1=CC2=C(C=C1)C1(OC(=O)C3=C1C=CC=C3)C1=C(O2)C=C(O)C=C1	OC1=CC2=C(C=C1)C1(OC(=O)C3=C1C=CC=C3)C1=C(O2)C=C(O)C=C1
V09IX05	fluorodopa	Approved Name	DTXSID90226257	Fluorodopa	DTXCID90148748	PAXWQORCRCBOCU-LURJTMIESA-N	2-Fluoro-5-hydroxy-L-tyrosine	N[C@@H](CC1=CC(O)=C(O)C=C1F)C(O)=O	InChI=1S/C9H10FNO4/c10-5-3-8(13)7(12)2-4(5)1-6(11)9(14)15/h2-3,6,12-13H,1,11H2,(H,14,15)/t6-/m0/s1	C9H10FNO4	215.059	NC(CC1=C(F)C=C(O)C(O)=C1)C(O)=O	NC(CC1=C(F)C=C(O)C(O)=C1)C(O)=O
S01BA07	fluorometholone	Approved Name	DTXSID7047435	Fluorometholone	DTXCID5027435	FAOZLTXFLGPHNG-KNAQIMQKSA-N	(6alpha,11beta)-9-Fluoro-11,17-dihydroxy-6-methylpregna-1,4-diene-3,20-dione	C[C@H]1C[C@H]2[C@@H]3CC[C@](O)(C(C)=O)[C@@]3(C)C[C@H](O)[C@]2(F)[C@@]2(C)C=CC(=O)C=C12	InChI=1S/C22H29FO4/c1-12-9-17-15-6-8-21(27,13(2)24)20(15,4)11-18(26)22(17,23)19(3)7-5-14(25)10-16(12)19/h5,7,10,12,15,17-18,26-27H,6,8-9,11H2,1-4H3/t12-,15-,17-,18-,19-,20-,21-,22-/m0/s1	C22H29FO4	376.205	CC1CC2C3CCC(O)(C(C)=O)C3(C)CC(O)C2(F)C2(C)C=CC(=O)C=C12	CC1CC2C3CCC(O)(C(C)=O)C3(C)CC(O)C2(F)C2(C)C=CC(=O)C=C12
L01BC02	fluorouracil	Synonym from Valid Source	DTXSID2020634	5-Fluorouracil	DTXCID40634	GHASVSINZRGABV-UHFFFAOYSA-N	5-Fluoropyrimidine-2,4(1H,3H)-dione	FC1=CNC(=O)NC1=O	InChI=1S/C4H3FN2O2/c5-2-1-6-4(9)7-3(2)8/h1H,(H2,6,7,8,9)	C4H3FN2O2	130.018	FC1C=NC(=O)NC1=O	FC1C=NC(=O)NC1=O
N06AB03	fluoxetine	Approved Name	DTXSID7023067	Fluoxetine	DTXCID903067	RTHCYVBBDHJXIQ-UHFFFAOYSA-N	N-Methyl-3-phenyl-3-[4-(trifluoromethyl)phenoxy]propan-1-amine	CNCCC(OC1=CC=C(C=C1)C(F)(F)F)C1=CC=CC=C1	InChI=1/C17H18F3NO/c1-21-12-11-16(13-5-3-2-4-6-13)22-15-9-7-14(8-10-15)17(18,19)20/h2-10,16,21H,11-12H2,1H3	C17H18F3NO	309.134	CNCCC(OC1=CC=C(C=C1)C(F)(F)F)C1=CC=CC=C1	CNCCC(OC1=CC=C(C=C1)C(F)(F)F)C1=CC=CC=C1
N05AF01	flupentixol	Synonym from Valid Source	DTXSID3058749	Flupenthixol	DTXCID0032441	NJMYODHXAKYRHW-UHFFFAOYSA-N	2-(4-{3-[2-(Trifluoromethyl)-9H-thioxanthen-9-ylidene]propyl}piperazin-1-yl)ethan-1-ol	OCCN1CCN(CCC=C2C3=C(SC4=C2C=C(C=C4)C(F)(F)F)C=CC=C3)CC1	InChI=1S/C23H25F3N2OS/c24-23(25,26)17-7-8-22-20(16-17)18(19-4-1-2-6-21(19)30-22)5-3-9-27-10-12-28(13-11-27)14-15-29/h1-2,4-8,16,29H,3,9-15H2	C23H25F3N2OS	434.164	OCCN1CCN(CCC=C2C3=C(SC4=C2C=C(C=C4)C(F)(F)F)C=CC=C3)CC1	OCCN1CCN(CCC=C2C3=C(SC4=C2C=C(C=C4)C(F)(F)F)C=CC=C3)CC1
D07AB07	fluprednidene	Approved Name	DTXSID30176343	Fluprednidene	DTXCID1098834	YVHXHNGGPURVOS-SBTDHBFYSA-N	(11beta)-9-Fluoro-11,17,21-trihydroxy-16-methylidenepregna-1,4-diene-3,20-dione	C[C@]12C[C@H](O)[C@@]3(F)[C@@H](CCC4=CC(=O)C=C[C@]34C)[C@@H]1CC(=C)[C@]2(O)C(=O)CO	InChI=1S/C22H27FO5/c1-12-8-16-15-5-4-13-9-14(25)6-7-19(13,2)21(15,23)17(26)10-20(16,3)22(12,28)18(27)11-24/h6-7,9,15-17,24,26,28H,1,4-5,8,10-11H2,2-3H3/t15-,16-,17-,19-,20-,21-,22-/m0/s1	C22H27FO5	390.184	CC12CC(O)C3(F)C(CCC4=CC(=O)C=CC34C)C1CC(=C)C2(O)C(=O)CO	CC12CC(O)C3(F)C(CCC4=CC(=O)C=CC34C)C1CC(=C)C2(O)C(=O)CO
R02AX01	flurbiprofen	Approved Name	DTXSID0037231	Flurbiprofen	DTXCID8017231	SYTBZMRGLBWNTM-UHFFFAOYSA-N	2-(2-Fluoro[1,1'-biphenyl]-4-yl)propanoic acid	CC(C(O)=O)C1=CC=C(C(F)=C1)C1=CC=CC=C1	InChI=1/C15H13FO2/c1-10(15(17)18)12-7-8-13(14(16)9-12)11-5-3-2-4-6-11/h2-10H,1H3,(H,17,18)	C15H13FO2	244.09	CC(C(O)=O)C1=CC=C(C(F)=C1)C1=CC=CC=C1	CC(C(O)=O)C1=CC=C(C(F)=C1)C1=CC=CC=C1
N05AG01	fluspirilene	Approved Name	DTXSID7045152	Fluspirilene	DTXCID5025152	QOYHHIBFXOOADH-UHFFFAOYSA-N	8-[4,4-Bis(4-fluorophenyl)butyl]-1-phenyl-1,3,8-triazaspiro[4.5]decan-4-one	FC1=CC=C(C=C1)C(CCCN1CCC2(CC1)N(CNC2=O)C1=CC=CC=C1)C1=CC=C(F)C=C1	InChI=1S/C29H31F2N3O/c30-24-12-8-22(9-13-24)27(23-10-14-25(31)15-11-23)7-4-18-33-19-16-29(17-20-33)28(35)32-21-34(29)26-5-2-1-3-6-26/h1-3,5-6,8-15,27H,4,7,16-21H2,(H,32,35)	C29H31F2N3O	475.244	FC1=CC=C(C=C1)C(CCCN1CCC2(CC1)N(CNC2=O)C1=CC=CC=C1)C1=CC=C(F)C=C1	FC1=CC=C(C=C1)C(CCCN1CCC2(CC1)N(CNC2=O)C1=CC=CC=C1)C1=CC=C(F)C=C1
L02BB01	flutamide	Approved Name	DTXSID7032004	Flutamide	DTXCID9011121	MKXKFYHWDHIYRV-UHFFFAOYSA-N	2-Methyl-N-[4-nitro-3-(trifluoromethyl)phenyl]propanamide	CC(C)C(=O)NC1=CC(=C(C=C1)[N+]([O-])=O)C(F)(F)F	InChI=1S/C11H11F3N2O3/c1-6(2)10(17)15-7-3-4-9(16(18)19)8(5-7)11(12,13)14/h3-6H,1-2H3,(H,15,17)	C11H11F3N2O3	276.072	CC(C)C(=O)NC1=CC(=C(C=C1)[N+]([O-])=O)C(F)(F)F	CC(C)C(=O)NC1=CC(=C(C=C1)[N+]([O-])=O)C(F)(F)F
V09AX04	flutemetamol	Synonym	DTXSID80227394	Flutemetamol F 18	DTXCID80149885	VVECGOCJFKTUAX-HUYCHCPVSA-N	2-[3-(~18~F)Fluoro-4-(methylamino)phenyl]-1,3-benzothiazol-6-ol	CNC1=C([18F])C=C(C=C1)C1=NC2=C(S1)C=C(O)C=C2	InChI=1S/C14H11FN2OS/c1-16-11-4-2-8(6-10(11)15)14-17-12-5-3-9(18)7-13(12)19-14/h2-7,16,18H,1H3/i15-1	C14H11[18F]N2OS	273.06	CNc1ccc(cc1F)-c1nc2ccc(O)cc2s1	CNc1ccc(cc1F)-c1nc2ccc(O)cc2s1
D07AC17	fluticasone	Approved Name	DTXSID0044022	Fluticasone	DTXCID60820064	MGNNYOODZCAHBA-GQKYHHCASA-N	S-(Fluoromethyl) (6alpha,11beta,16alpha,17alpha)-6,9-difluoro-11,17-dihydroxy-16-methyl-3-oxoandrosta-1,4-diene-17-carbothioate	C[C@@H]1C[C@H]2[C@@H]3C[C@H](F)C4=CC(=O)C=C[C@]4(C)[C@@]3(F)[C@@H](O)C[C@]2(C)[C@@]1(O)C(=O)SCF	InChI=1S/C22H27F3O4S/c1-11-6-13-14-8-16(24)15-7-12(26)4-5-19(15,2)21(14,25)17(27)9-20(13,3)22(11,29)18(28)30-10-23/h4-5,7,11,13-14,16-17,27,29H,6,8-10H2,1-3H3/t11-,13+,14+,16+,17+,19+,20+,21+,22+/m1/s1	C22H27F3O4S	444.158	CC1CC2C3CC(F)C4=CC(=O)C=CC4(C)C3(F)C(O)CC2(C)C1(O)C(=O)SCF	CC1CC2C3CC(F)C4=CC(=O)C=CC4(C)C3(F)C(O)CC2(C)C1(O)C(=O)SCF
C10AA04	fluvastatin	Approved Name	DTXSID2020636	Fluvastatin	DTXCID0065309	FJLGEFLZQAZZCD-MCBHFWOFSA-N	-	CC(C)N1C(\C=C\[C@@H](O)C[C@@H](O)CC(O)=O)=C(C2=C1C=CC=C2)C1=CC=C(F)C=C1	InChI=1/C24H26FNO4/c1-15(2)26-21-6-4-3-5-20(21)24(16-7-9-17(25)10-8-16)22(26)12-11-18(27)13-19(28)14-23(29)30/h3-12,15,18-19,27-28H,13-14H2,1-2H3,(H,29,30)/b12-11+/t18-,19-/s2	C24H26FNO4	411.185	CC(C)N1C(C=CC(O)CC(O)CC(O)=O)=C(C2=CC=CC=C12)C1=CC=C(F)C=C1	CC(C)N1C(C=CC(O)CC(O)CC(O)=O)=C(C2=CC=CC=C12)C1=CC=C(F)C=C1
N06AB08	fluvoxamine	Approved Name	DTXSID2044002	Fluvoxamine	DTXCID0024002	CJOFXWAVKWHTFT-XSFVSMFZSA-N	2-{[(E)-{5-Methoxy-1-[4-(trifluoromethyl)phenyl]pentylidene}amino]oxy}ethan-1-amine	COCCCC\C(=N/OCCN)C1=CC=C(C=C1)C(F)(F)F	InChI=1S/C15H21F3N2O2/c1-21-10-3-2-4-14(20-22-11-9-19)12-5-7-13(8-6-12)15(16,17)18/h5-8H,2-4,9-11,19H2,1H3/b20-14+	C15H21F3N2O2	318.156	COCCCCC(=NOCCN)C1=CC=C(C=C1)C(F)(F)F	COCCCCC(=NOCCN)C1=CC=C(C=C1)C(F)(F)F
B03BB01	folic acid	Approved Name	DTXSID0022519	Folic acid	DTXCID102519	OVBPIULPVIDEAO-LBPRGKRZSA-N	N-(4-{[(2-Amino-4-oxo-1,4-dihydropteridin-6-yl)methyl]amino}benzoyl)-L-glutamic acid	NC1=NC(=O)C2=C(N1)N=CC(CNC1=CC=C(C=C1)C(=O)N[C@@H](CCC(O)=O)C(O)=O)=N2	InChI=1S/C19H19N7O6/c20-19-25-15-14(17(30)26-19)23-11(8-22-15)7-21-10-3-1-9(2-4-10)16(29)24-12(18(31)32)5-6-13(27)28/h1-4,8,12,21H,5-7H2,(H,24,29)(H,27,28)(H,31,32)(H3,20,22,25,26,30)/t12-/m0/s1	C19H19N7O6	441.14	NC1=NC(=O)C2=C(N1)N=CC(CNC1=CC=C(C=C1)C(=O)NC(CCC(O)=O)C(O)=O)=N2	NC1=NC(=O)C2=C(N1)N=CC(CNC1=CC=C(C=C1)C(=O)NC(CCC(O)=O)C(O)=O)=N2
B01AX05	fondaparinux	Approved Name	DTXSID10146903	Fondaparinux	DTXCID9069394	KANJSNBRCNMZMV-ABRZTLGGSA-N	Methyl 2-deoxy-6-O-sulfo-2-(sulfoamino)-alpha-D-glucopyranosyl-(1->4)-beta-D-glucopyranuronosyl-(1->4)-2-deoxy-3,6-di-O-sulfo-2-(sulfoamino)-alpha-D-glucopyranosyl-(1->4)-2-O-sulfo-alpha-L-idopyranuronosyl-(1->4)-2-deoxy-6-O-sulfo-2-(sulfoamino)-alpha-D-glucopyranoside	CO[C@H]1O[C@H](COS(O)(=O)=O)[C@@H](O[C@@H]2O[C@H]([C@@H](O[C@H]3O[C@H](COS(O)(=O)=O)[C@@H](O[C@@H]4O[C@@H]([C@@H](O[C@H]5O[C@H](COS(O)(=O)=O)[C@@H](O)[C@H](O)[C@H]5NS(O)(=O)=O)[C@H](O)[C@H]4O)C(O)=O)[C@H](OS(O)(=O)=O)[C@H]3NS(O)(=O)=O)[C@H](O)[C@H]2OS(O)(=O)=O)C(O)=O)[C@H](O)[C@H]1NS(O)(=O)=O	InChI=1S/C31H53N3O49S8/c1-69-27-9(33-85(48,49)50)13(37)17(6(74-27)3-71-88(57,58)59)76-31-22(83-91(66,67)68)16(40)21(24(81-31)26(43)44)79-29-10(34-86(51,52)53)19(82-90(63,64)65)18(7(75-29)4-72-89(60,61)62)77-30-15(39)14(38)20(23(80-30)25(41)42)78-28-8(32-84(45,46)47)12(36)11(35)5(73-28)2-70-87(54,55)56/h5-24,27-40H,2-4H2,1H3,(H,41,42)(H,43,44)(H,45,46,47)(H,48,49,50)(H,51,52,53)(H,54,55,56)(H,57,5…	C31H53N3O49S8	1506.95	COC1OC(COS(O)(=O)=O)C(OC2OC(C(OC3OC(COS(O)(=O)=O)C(OC4OC(C(OC5OC(COS(O)(=O)=O)C(O)C(O)C5NS(O)(=O)=O)C(O)C4O)C(O)=O)C(OS(O)(=O)=O)C3NS(O)(=O)=O)C(O)C2OS(O)(=O)=O)C(O)=O)C(O)C1NS(O)(=O)=O	COC1OC(COS(O)(=O)=O)C(OC2OC(C(OC3OC(COS(O)(=O)=O)C(OC4OC(C(OC5OC(COS(O)(=O)=O)C(O)C(O)C5NS(O)(=O)=O)C(O)C4O)C(O)=O)C(OS(O)(=O)=O)C3NS(O)(=O)=O)C(O)C2OS(O)(=O)=O)C(O)=O)C(O)C1NS(O)(=O)=O
R03AC13	formoterol	Approved Name	DTXSID1023077	Formoterol	DTXCID4065311	BPZSYCZIITTYBL-YJYMSZOUSA-N	N-{2-Hydroxy-5-[(1R)-1-hydroxy-2-{[(2R)-1-(4-methoxyphenyl)propan-2-yl]amino}ethyl]phenyl}formamide	COC1=CC=C(C[C@@H](C)NC[C@H](O)C2=CC(NC=O)=C(O)C=C2)C=C1	InChI=1/C19H24N2O4/c1-13(9-14-3-6-16(25-2)7-4-14)20-11-19(24)15-5-8-18(23)17(10-15)21-12-22/h3-8,10,12-13,19-20,23-24H,9,11H2,1-2H3,(H,21,22)/t13-,19+/s2	C19H24N2O4	344.174	COC1=CC=C(CC(C)NCC(O)C2=CC=C(O)C(NC=O)=C2)C=C1	COC1=CC=C(CC(C)NCC(O)C2=CC=C(O)C(NC=O)=C2)C=C1
J05AE07	fosamprenavir	Approved Name	DTXSID2048296	Fosamprenavir	DTXCID7028271	MLBVMOWEQCZNCC-OEMFJLHTSA-N	(3S)-Oxolan-3-yl [(2S,3R)-4-[(4-aminobenzene-1-sulfonyl)(2-methylpropyl)amino]-1-phenyl-3-(phosphonooxy)butan-2-yl]carbamate	CC(C)CN(C[C@@H](OP(O)(O)=O)[C@H](CC1=CC=CC=C1)NC(=O)O[C@H]1CCOC1)S(=O)(=O)C1=CC=C(N)C=C1	InChI=1S/C25H36N3O9PS/c1-18(2)15-28(39(33,34)22-10-8-20(26)9-11-22)16-24(37-38(30,31)32)23(14-19-6-4-3-5-7-19)27-25(29)36-21-12-13-35-17-21/h3-11,18,21,23-24H,12-17,26H2,1-2H3,(H,27,29)(H2,30,31,32)/t21-,23-,24+/m0/s1	C25H36N3O9PS	585.191	CC(C)CN(CC(OP(O)(O)=O)C(CC1=CC=CC=C1)NC(=O)OC1CCOC1)S(=O)(=O)C1=CC=C(N)C=C1	CC(C)CN(CC(OP(O)(O)=O)C(CC1=CC=CC=C1)NC(=O)OC1CCOC1)S(=O)(=O)C1=CC=C(N)C=C1
J05AD01	foscarnet	Approved Name	DTXSID0048478	Foscarnet	DTXCID0028452	ZJAOAACCNHFJAH-UHFFFAOYSA-N	Dihydroxy(oxo)-lambda~5~-phosphanecarboxylic acid	OC(=O)P(O)(O)=O	InChI=1S/CH3O5P/c2-1(3)7(4,5)6/h(H,2,3)(H2,4,5,6)	CH3O5P	125.972	OC(=O)P(O)(O)=O	OC(=O)P(O)(O)=O
J01XX01	fosfomycin	Approved Name	DTXSID4048480	Fosfomycin	DTXCID0028454	YMDXZJFXQJVXBF-STHAYSLISA-N	[(2R,3S)-3-Methyloxiran-2-yl]phosphonic acid	C[C@@H]1O[C@@H]1P(O)(O)=O	InChI=1S/C3H7O4P/c1-2-3(7-2)8(4,5)6/h2-3H,1H3,(H2,4,5,6)/t2-,3+/m0/s1	C3H7O4P	138.008	CC1OC1P(O)(O)=O	CC1OC1P(O)(O)=O
C09AA09	fosinopril	Approved Name	DTXSID1023079	Fosinopril	DTXCID003079	BIDNLKIUORFRQP-FKDWWROVSA-N	(4S)-4-Cyclohexyl-1-({[2-methyl-1-(propanoyloxy)propoxy](4-phenylbutyl)phosphoryl}acetyl)-L-proline	CCC(=O)OC(OP(=O)(CCCCC1=CC=CC=C1)CC(=O)N1C[C@@H](C[C@H]1C(O)=O)C1CCCCC1)C(C)C	InChI=1S/C30H46NO7P/c1-4-28(33)37-30(22(2)3)38-39(36,18-12-11-15-23-13-7-5-8-14-23)21-27(32)31-20-25(19-26(31)29(34)35)24-16-9-6-10-17-24/h5,7-8,13-14,22,24-26,30H,4,6,9-12,15-21H2,1-3H3,(H,34,35)/t25-,26+,30?,39?/m1/s1	C30H46NO7P	563.301	CCC(=O)OC(OP(=O)(CCCCC1=CC=CC=C1)CC(=O)N1CC(CC1C(O)=O)C1CCCCC1)C(C)C	CCC(=O)OC(OP(=O)(CCCCC1=CC=CC=C1)CC(=O)N1CC(CC1C(O)=O)C1CCCCC1)C(C)C
R01AX08	framycetin	Synonym from Valid Source	DTXSID2023359	Neomycin B	DTXCID003359	PGBHMTALBVVCIT-VCIWKGPPSA-N	(1R,2R,3S,4R,6S)-4,6-Diamino-2-{[3-O-(2,6-diamino-2,6-dideoxy-beta-L-idopyranosyl)-beta-D-ribofuranosyl]oxy}-3-hydroxycyclohexyl 2,6-diamino-2,6-dideoxy-alpha-D-glucopyranoside	NC[C@@H]1O[C@H](O[C@@H]2[C@@H](CO)O[C@@H](O[C@@H]3[C@@H](O)[C@H](N)C[C@H](N)[C@H]3O[C@H]3O[C@H](CN)[C@@H](O)[C@H](O)[C@H]3N)[C@@H]2O)[C@H](N)[C@@H](O)[C@@H]1O	InChI=1S/C23H46N6O13/c24-2-7-13(32)15(34)10(28)21(37-7)40-18-6(27)1-5(26)12(31)20(18)42-23-17(36)19(9(4-30)39-23)41-22-11(29)16(35)14(33)8(3-25)38-22/h5-23,30-36H,1-4,24-29H2/t5-,6+,7-,8+,9-,10-,11-,12+,13-,14-,15-,16-,17-,18-,19-,20-,21-,22-,23+/m1/s1	C23H46N6O13	614.312	NCC1OC(OC2C(CO)OC(OC3C(O)C(N)CC(N)C3OC3OC(CN)C(O)C(O)C3N)C2O)C(N)C(O)C1O	NCC1OC(OC2C(CO)OC(OC3C(O)C(N)CC(N)C3OC3OC(CN)C(O)C(O)C3N)C2O)C(N)C(O)C1O
N02CC07	frovatriptan	Approved Name	DTXSID0023080	Frovatriptan	DTXCID703080	XPSQPHWEGNHMSK-SECBINFHSA-N	(3R)-3-(Methylamino)-2,3,4,9-tetrahydro-1H-carbazole-6-carboxamide	CN[C@@H]1CCC2=C(C1)C1=C(N2)C=CC(=C1)C(N)=O	InChI=1S/C14H17N3O/c1-16-9-3-5-13-11(7-9)10-6-8(14(15)18)2-4-12(10)17-13/h2,4,6,9,16-17H,3,5,7H2,1H3,(H2,15,18)/t9-/m1/s1	C14H17N3O	243.137	CNC1CCC2=C(C1)C1=CC(=CC=C1N2)C(N)=O	CNC1CCC2=C(C1)C1=CC(=CC=C1N2)C(N)=O
L02BA03	fulvestrant	Approved Name	DTXSID4022369	Fulvestrant	DTXCID202369	VWUXBMIQPBEWFH-WCCTWKNTSA-N	(7alpha,17beta)-7-[9-(4,4,5,5,5-Pentafluoropentane-1-sulfinyl)nonyl]estra-1,3,5(10)-triene-3,17-diol	C[C@]12CC[C@H]3[C@H]([C@@H]1CC[C@@H]2O)[C@H](CCCCCCCCCS(=O)CCCC(F)(F)C(F)(F)F)CC1=C3C=CC(O)=C1	InChI=1S/C32H47F5O3S/c1-30-17-15-26-25-12-11-24(38)21-23(25)20-22(29(26)27(30)13-14-28(30)39)10-7-5-3-2-4-6-8-18-41(40)19-9-16-31(33,34)32(35,36)37/h11-12,21-22,26-29,38-39H,2-10,13-20H2,1H3/t22-,26-,27+,28+,29-,30+,41?/m1/s1	C32H47F5O3S	606.317	CC12CCC3C(C1CCC2O)C(CCCCCCCCCS(=O)CCCC(F)(F)C(F)(F)F)CC1=CC(O)=CC=C31	CC12CCC3C(C1CCC2O)C(CCCCCCCCCS(=O)CCCC(F)(F)C(F)(F)F)CC1=CC(O)=CC=C31
C03CA01	furosemide	Approved Name	DTXSID6020648	Furosemide	DTXCID80648	ZZUFCTLCJUWOSV-UHFFFAOYSA-N	4-Chloro-2-{[(furan-2-yl)methyl]amino}-5-sulfamoylbenzoic acid	NS(=O)(=O)C1=C(Cl)C=C(NCC2=CC=CO2)C(=C1)C(O)=O	InChI=1S/C12H11ClN2O5S/c13-9-5-10(15-6-7-2-1-3-20-7)8(12(16)17)4-11(9)21(14,18)19/h1-5,15H,6H2,(H,16,17)(H2,14,18,19)	C12H11ClN2O5S	330.008	NS(=O)(=O)C1=C(Cl)C=C(NCC2=CC=CO2)C(=C1)C(O)=O	NS(=O)(=O)C1=C(Cl)C=C(NCC2=CC=CO2)C(=C1)C(O)=O
D06AX01	fusidic acid	Approved Name	DTXSID0023086	Fusidic acid	DTXCID103086	IECPWNUMDGFDKC-MZJAQBGESA-N	(3alpha,4alpha,5alpha,8alpha,9beta,11alpha,13alpha,14beta,16beta,17Z)-16-(Acetyloxy)-3,11-dihydroxy-4,8,14-trimethyl-18-norcholesta-17,24-dien-21-oic acid	C[C@@H]1[C@H](O)CC[C@@]2(C)[C@H]1CC[C@@]1(C)[C@H]2[C@H](O)C[C@H]2\C([C@H](C[C@]12C)OC(C)=O)=C(/CCC=C(C)C)C(O)=O	InChI=1S/C31H48O6/c1-17(2)9-8-10-20(28(35)36)26-22-15-24(34)27-29(5)13-12-23(33)18(3)21(29)11-14-30(27,6)31(22,7)16-25(26)37-19(4)32/h9,18,21-25,27,33-34H,8,10-16H2,1-7H3,(H,35,36)/b26-20-/t18-,21-,22-,23+,24+,25-,27-,29-,30-,31-/m0/s1	C31H48O6	516.345	CC1C(O)CCC2(C)C1CCC1(C)C2C(O)CC2C(C(CC12C)OC(C)=O)=C(CCC=C(C)C)C(O)=O	CC1C(O)CCC2(C)C1CCC1(C)C2C(O)CC2C(C(CC12C)OC(C)=O)=C(CCC=C(C)C)C(O)=O
N03AX12	gabapentin	Approved Name	DTXSID0020074	Gabapentin	DTXCID5074	UGJMXCAKCUNAIE-UHFFFAOYSA-N	[1-(Aminomethyl)cyclohexyl]acetic acid	NCC1(CC(O)=O)CCCCC1	InChI=1S/C9H17NO2/c10-7-9(6-8(11)12)4-2-1-3-5-9/h1-7,10H2,(H,11,12)	C9H17NO2	171.126	NCC1(CC(O)=O)CCCCC1	NCC1(CC(O)=O)CCCCC1
V08CA04	gadoteridol	Approved Name	DTXSID2048662	Gadoteridol	DTXCID5028588	DPNNNPAKRZOSMO-UHFFFAOYSA-K	Gadolinium 2,2',2''-[10-(2-hydroxypropyl)-1,4,7,10-tetraazacyclododecane-1,4,7-triyl]triacetate	[Gd+3].CC(O)CN1CCN(CC([O-])=O)CCN(CC([O-])=O)CCN(CC([O-])=O)CC1	InChI=1/C17H32N4O7.Gd/c1-14(22)10-18-2-4-19(11-15(23)24)6-8-21(13-17(27)28)9-7-20(5-3-18)12-16(25)26;/h14,22H,2-13H2,1H3,(H,23,24)(H,25,26)(H,27,28);/q;+3/p-3	C17H29GdN4O7	559.128	CC(O)CN1CCN(CC(O)=O)CCN(CC(O)=O)CCN(CC(O)=O)CC1	CC(O)CN1CCN(CC(O)=O)CCN(CC(O)=O)CCN(CC(O)=O)CC1
N06DA04	galantamine	Integrated Source Name	DTXSID2045606	Galanthamine	DTXCID0025606	ASUTZQLVASHGKV-JDFRZJQESA-N	Galanthamine	COC1=C2O[C@H]3C[C@@H](O)C=C[C@]33CCN(C)CC(C=C1)=C23	InChI=1S/C17H21NO3/c1-18-8-7-17-6-5-12(19)9-14(17)21-16-13(20-2)4-3-11(10-18)15(16)17/h3-6,12,14,19H,7-10H2,1-2H3/t12-,14-,17-/m0/s1	C17H21NO3	287.152	COC1=C2OC3CC(O)C=CC33CCN(C)CC(C=C1)=C23	COC1=C2OC3CC(O)C=CC33CCN(C)CC(C=C1)=C23
J05AB06	ganciclovir	Approved Name	DTXSID8041032	Ganciclovir	DTXCID6021032	IRSCQMHQWWYFCW-UHFFFAOYSA-N	2-Amino-9-{[(1,3-dihydroxypropan-2-yl)oxy]methyl}-1,9-dihydro-6H-purin-6-one	NC1=NC2=C(N=CN2COC(CO)CO)C(=O)N1	InChI=1S/C9H13N5O4/c10-9-12-7-6(8(17)13-9)11-3-14(7)4-18-5(1-15)2-16/h3,5,15-16H,1-2,4H2,(H3,10,12,13,17)	C9H13N5O4	255.097	NC1=NC2=C(N=CN2COC(CO)CO)C(=O)N1	NC1=NC2=C(N=CN2COC(CO)CO)C(=O)N1
L01XE02	gefitinib	Approved Name	DTXSID8041034	Gefitinib	DTXCID6021034	XGALLCVXEZPNRQ-UHFFFAOYSA-N	N-(3-Chloro-4-fluorophenyl)-7-methoxy-6-[3-(morpholin-4-yl)propoxy]quinazolin-4-amine	COC1=C(OCCCN2CCOCC2)C=C2C(NC3=CC(Cl)=C(F)C=C3)=NC=NC2=C1	InChI=1S/C22H24ClFN4O3/c1-29-20-13-19-16(12-21(20)31-8-2-5-28-6-9-30-10-7-28)22(26-14-25-19)27-15-3-4-18(24)17(23)11-15/h3-4,11-14H,2,5-10H2,1H3,(H,25,26,27)	C22H24ClFN4O3	446.152	COC1=C(OCCCN2CCOCC2)C=C2C(NC3=CC(Cl)=C(F)C=C3)=NC=NC2=C1	COC1=C(OCCCN2CCOCC2)C=C2C(NC3=CC(Cl)=C(F)C=C3)=NC=NC2=C1
L01BC05	gemcitabine	Approved Name	DTXSID3040487	Gemcitabine	DTXCID1020487	SDUQYLNIPVEERB-QPPQHZFASA-N	2'-Deoxy-2',2'-difluorocytidine	NC1=NC(=O)N(C=C1)[C@@H]1O[C@H](CO)[C@@H](O)C1(F)F	InChI=1S/C9H11F2N3O4/c10-9(11)6(16)4(3-15)18-7(9)14-2-1-5(12)13-8(14)17/h1-2,4,6-7,15-16H,3H2,(H2,12,13,17)/t4-,6-,7-/m1/s1	C9H11F2N3O4	263.072	NC1=NC(=O)N(C=C1)C1OC(CO)C(O)C1(F)F	NC1=NC(=O)N(C=C1)C1OC(CO)C(O)C1(F)F
G03AA10	gestodene	Approved Name	DTXSID6046478	Gestodene	DTXCID4026478	SIGSPDASOTUPFS-XUDSTZEESA-N	-	CC[C@]12CC[C@H]3[C@@H](CCC4=CC(=O)CC[C@H]34)[C@@H]1C=C[C@@]2(O)C#C	InChI=1S/C21H26O2/c1-3-20-11-9-17-16-8-6-15(22)13-14(16)5-7-18(17)19(20)10-12-21(20,23)4-2/h2,10,12-13,16-19,23H,3,5-9,11H2,1H3/t16-,17+,18+,19-,20-,21-/m0/s1	C21H26O2	310.193	CCC12CCC3C(CCC4=CC(=O)CCC34)C1C=CC2(O)C#C	CCC12CCC3C(CCC4=CC(=O)CCC34)C1C=CC2(O)C#C
L03AX13	glatiramer acetate	Approved Name	DTXSID30163637	Glatiramer acetate	DTXCID1086128	FHEAIOHRHQGZPC-KIWGSFCNSA-N	-	CC(O)=O.C[C@H](N)C(O)=O.NCCCC[C@H](N)C(O)=O.N[C@@H](CCC(O)=O)C(O)=O.N[C@@H](CC1=CC=C(O)C=C1)C(O)=O	InChI=1S/C9H11NO3.C6H14N2O2.C5H9NO4.C3H7NO2.C2H4O2/c10-8(9(12)13)5-6-1-3-7(11)4-2-6;7-4-2-1-3-5(8)6(9)10;6-3(5(9)10)1-2-4(7)8;1-2(4)3(5)6;1-2(3)4/h1-4,8,11H,5,10H2,(H,12,13);5H,1-4,7-8H2,(H,9,10);3H,1-2,6H2,(H,7,8)(H,9,10);2H,4H2,1H3,(H,5,6);1H3,(H,3,4)/t8-;5-;3-;2-;/m0000./s1	C25H45N5O13	623.301	CC(N)C(O)=O,CC(O)=O,NC(CC1=CC=C(O)C=C1)C(O)=O,NC(CCC(O)=O)C(O)=O,NCCCCC(N)C(O)=O	-
A10BB01	glibenclamide	Synonym from Valid Source	DTXSID0037237	Glybenclamide	DTXCID8017237	ZNNLBTZKUZBEKO-UHFFFAOYSA-N	5-Chloro-N-(2-{4-[(cyclohexylcarbamoyl)sulfamoyl]phenyl}ethyl)-2-methoxybenzamide	COC1=C(C=C(Cl)C=C1)C(=O)NCCC1=CC=C(C=C1)S(=O)(=O)NC(=O)NC1CCCCC1	InChI=1S/C23H28ClN3O5S/c1-32-21-12-9-17(24)15-20(21)22(28)25-14-13-16-7-10-19(11-8-16)33(30,31)27-23(29)26-18-5-3-2-4-6-18/h7-12,15,18H,2-6,13-14H2,1H3,(H,25,28)(H2,26,27,29)	C23H28ClN3O5S	493.144	COC1=C(C=C(Cl)C=C1)C(=O)NCCC1=CC=C(C=C1)S(=O)(=O)NC(=O)NC1CCCCC1	COC1=C(C=C(Cl)C=C1)C(=O)NCCC1=CC=C(C=C1)S(=O)(=O)NC(=O)NC1CCCCC1
A10BB09	gliclazide	Approved Name	DTXSID9023095	Gliclazide	DTXCID003095	BOVGTQGAOIONJV-UHFFFAOYSA-N	N-[(Hexahydrocyclopenta[c]pyrrol-2(1H)-yl)carbamoyl]-4-methylbenzene-1-sulfonamide	CC1=CC=C(C=C1)S(=O)(=O)NC(=O)NN1CC2CCCC2C1	InChI=1/C15H21N3O3S/c1-11-5-7-14(8-6-11)22(20,21)17-15(19)16-18-9-12-3-2-4-13(12)10-18/h5-8,12-13H,2-4,9-10H2,1H3,(H2,16,17,19)	C15H21N3O3S	323.13	CC1=CC=C(C=C1)S(=O)(=O)NC(=O)NN1CC2CCCC2C1	CC1=CC=C(C=C1)S(=O)(=O)NC(=O)NN1CC2CCCC2C1
A10BB12	glimepiride	Approved Name	DTXSID5040675	Glimepiride	DTXCID3020675	WIGIZIANZCJQQY-RUCARUNLSA-N	3-Ethyl-4-methyl-N-{2-[4-({[(1r,4r)-4-methylcyclohexyl]carbamoyl}sulfamoyl)phenyl]ethyl}-2-oxo-2,5-dihydro-1H-pyrrole-1-carboxamide	CCC1=C(C)CN(C(=O)NCCC2=CC=C(C=C2)S(=O)(=O)NC(=O)N[C@H]2CC[C@H](C)CC2)C1=O	InChI=1S/C24H34N4O5S/c1-4-21-17(3)15-28(22(21)29)24(31)25-14-13-18-7-11-20(12-8-18)34(32,33)27-23(30)26-19-9-5-16(2)6-10-19/h7-8,11-12,16,19H,4-6,9-10,13-15H2,1-3H3,(H,25,31)(H2,26,27,30)/t16-,19-	C24H34N4O5S	490.225	CCC1=C(C)CN(C(=O)NCCC2=CC=C(C=C2)S(=O)(=O)NC(=O)NC2CCC(C)CC2)C1=O	CCC1=C(C)CN(C(=O)NCCC2=CC=C(C=C2)S(=O)(=O)NC(=O)NC2CCC(C)CC2)C1=O
A10BB07	glipizide	Approved Name	DTXSID0040676	Glipizide	DTXCID8020676	ZJJXGWJIGJFDTL-UHFFFAOYSA-N	N-(2-{4-[(Cyclohexylcarbamoyl)sulfamoyl]phenyl}ethyl)-5-methylpyrazine-2-carboxamide	CC1=NC=C(N=C1)C(=O)NCCC1=CC=C(C=C1)S(=O)(=O)NC(=O)NC1CCCCC1	InChI=1S/C21H27N5O4S/c1-15-13-24-19(14-23-15)20(27)22-12-11-16-7-9-18(10-8-16)31(29,30)26-21(28)25-17-5-3-2-4-6-17/h7-10,13-14,17H,2-6,11-12H2,1H3,(H,22,27)(H2,25,26,28)	C21H27N5O4S	445.178	CC1=NC=C(N=C1)C(=O)NCCC1=CC=C(C=C1)S(=O)(=O)NC(=O)NC1CCCCC1	CC1=NC=C(N=C1)C(=O)NCCC1=CC=C(C=C1)S(=O)(=O)NC(=O)NC1CCCCC1
A10BB08	gliquidone	Approved Name	DTXSID4023096	Gliquidone	DTXCID403096	LLJFMFZYVVLQKT-UHFFFAOYSA-N	N-(Cyclohexylcarbamoyl)-4-[2-(7-methoxy-4,4-dimethyl-1,3-dioxo-3,4-dihydroisoquinolin-2(1H)-yl)ethyl]benzene-1-sulfonamide	COC1=CC=C2C(=C1)C(=O)N(CCC1=CC=C(C=C1)S(=O)(=O)NC(=O)NC1CCCCC1)C(=O)C2(C)C	InChI=1S/C27H33N3O6S/c1-27(2)23-14-11-20(36-3)17-22(23)24(31)30(25(27)32)16-15-18-9-12-21(13-10-18)37(34,35)29-26(33)28-19-7-5-4-6-8-19/h9-14,17,19H,4-8,15-16H2,1-3H3,(H2,28,29,33)	C27H33N3O6S	527.209	COC1=CC=C2C(=C1)C(=O)N(CCC1=CC=C(C=C1)S(=O)(=O)NC(=O)NC1CCCCC1)C(=O)C2(C)C	COC1=CC=C2C(=C1)C(=O)N(CCC1=CC=C(C=C1)S(=O)(=O)NC(=O)NC1CCCCC1)C(=O)C2(C)C
M01AX05	glucosamine	Approved Name	DTXSID4023098	Glucosamine	DTXCID203098	MSWZFWKMSRAUBD-QZABAPFNSA-N	2-Amino-2-deoxy-beta-D-glucopyranose	N[C@H]1[C@H](O)O[C@H](CO)[C@@H](O)[C@@H]1O	InChI=1S/C6H13NO5/c7-3-5(10)4(9)2(1-8)12-6(3)11/h2-6,8-11H,1,7H2/t2-,3-,4-,5-,6-/m1/s1	C6H13NO5	179.079	NC1C(O)OC(CO)C(O)C1O	NC1C(O)OC(CO)C(O)C1O
C01DA02	glyceryl trinitrate	Synonym from Valid Source	DTXSID1021407	Trinitroglycerin	DTXCID701407	SNIOPGDIGTZGOP-UHFFFAOYSA-N	Propane-1,2,3-triyl trinitrate	[O-][N+](=O)OCC(CO[N+]([O-])=O)O[N+]([O-])=O	InChI=1S/C3H5N3O9/c7-4(8)13-1-3(15-6(11)12)2-14-5(9)10/h3H,1-2H2	C3H5N3O9	227.003	[O-][N+](=O)OCC(CO[N+]([O-])=O)O[N+]([O-])=O	[O-][N+](=O)OCC(CO[N+]([O-])=O)O[N+]([O-])=O
A03AB02	glycopyrronium bromide	Expert Validated Synonym	DTXSID6023109	Glycopyrrolate bromide	DTXCID103109	VPNYRYCIDCJBOM-UHFFFAOYSA-M	3-{[Cyclopentyl(hydroxy)phenylacetyl]oxy}-1,1-dimethylpyrrolidin-1-ium bromide	[Br-].C[N+]1(C)CCC(C1)OC(=O)C(O)(C1CCCC1)C1=CC=CC=C1	InChI=1/C19H28NO3.BrH/c1-20(2)13-12-17(14-20)23-18(21)19(22,16-10-6-7-11-16)15-8-4-3-5-9-15;/h3-5,8-9,16-17,22H,6-7,10-14H2,1-2H3;1H/q+1;/p-1	C19H28BrNO3	397.125	C[N+]1(C)CCC(C1)OC(=O)C(O)(C1CCCC1)C1=CC=CC=C1	C[N+]1(C)CCC(C1)OC(=O)C(O)(C1CCCC1)C1=CC=CC=C1
L02AE03	goserelin	Approved Name	DTXSID7048297	Goserelin	DTXCID2028272	BLCLNMBMMGCOAS-URPVMXJPSA-N	-	CC(C)C[C@H](NC(=O)[C@@H](COC(C)(C)C)NC(=O)[C@H](CC1=CC=C(O)C=C1)NC(=O)[C@H](CO)NC(=O)[C@H](CC1=CNC2=C1C=CC=C2)NC(=O)[C@H](CC1=CNC=N1)NC(=O)[C@@H]1CCC(=O)N1)C(=O)N[C@@H](CCCNC(N)=N)C(=O)N1CCC[C@H]1C(=O)NNC(N)=O	InChI=1S/C59H84N18O14/c1-31(2)22-40(49(82)68-39(12-8-20-64-57(60)61)56(89)77-21-9-13-46(77)55(88)75-76-58(62)90)69-54(87)45(29-91-59(3,4)5)74-50(83)41(23-32-14-16-35(79)17-15-32)70-53(86)44(28-78)73-51(84)42(24-33-26-65-37-11-7-6-10-36(33)37)71-52(85)43(25-34-27-63-30-66-34)72-48(81)38-18-19-47(80)67-38/h6-7,10-11,14-17,26-27,30-31,38-46,65,78-79H,8-9,12-13,18-25,28-29H2,1-5H3,(H,63,66)(H,67,80)(…	C59H84N18O14	1268.64	CC(C)CC(NC(=O)C(COC(C)(C)C)NC(=O)C(Cc1ccc(O)cc1)NC(=O)C(CO)NC(=O)C(Cc1c[nH]c2ccccc12)NC(=O)C(Cc1c[nH]cn1)NC(=O)C1CCC(=O)N1)C(=O)NC(CCCNC(N)=N)C(=O)N1CCCC1C(=O)NNC(N)=O	CC(C)CC(NC(=O)C(COC(C)(C)C)NC(=O)C(Cc1ccc(O)cc1)NC(=O)C(CO)NC(=O)C(Cc1c[nH]c2ccccc12)NC(=O)C(Cc1c[nH]cn1)NC(=O)C1CCC(=O)N1)C(=O)NC(CCCNC(N)=N)C(=O)N1CCCC1C(=O)NNC(N)=O
R05CA03	guaifenesin	Approved Name	DTXSID5023114	Guaifenesin	DTXCID403114	HSRJKNPTNIJEKV-UHFFFAOYSA-N	3-(2-Methoxyphenoxy)propane-1,2-diol	COC1=CC=CC=C1OCC(O)CO	InChI=1/C10H14O4/c1-13-9-4-2-3-5-10(9)14-7-8(12)6-11/h2-5,8,11-12H,6-7H2,1H3	C10H14O4	198.089	COC1=CC=CC=C1OCC(O)CO	COC1=CC=CC=C1OCC(O)CO
C02AC02	guanfacine	Approved Name	DTXSID9046944	Guanfacine	DTXCID7026944	INJOMKTZOLKMBF-UHFFFAOYSA-N	N-Carbamimidoyl-2-(2,6-dichlorophenyl)acetamide	NC(=N)NC(=O)CC1=C(Cl)C=CC=C1Cl	InChI=1S/C9H9Cl2N3O/c10-6-2-1-3-7(11)5(6)4-8(15)14-9(12)13/h1-3H,4H2,(H4,12,13,14,15)	C9H9Cl2N3O	245.012	NC(=N)NC(=O)CC1=C(Cl)C=CC=C1Cl	NC(=N)NC(=O)CC1=C(Cl)C=CC=C1Cl
N05AD01	haloperidol	Approved Name	DTXSID4034150	Haloperidol	DTXCID2014150	LNEPOXFFQSENCJ-UHFFFAOYSA-N	4-[4-(4-Chlorophenyl)-4-hydroxypiperidin-1-yl]-1-(4-fluorophenyl)butan-1-one	OC1(CCN(CCCC(=O)C2=CC=C(F)C=C2)CC1)C1=CC=C(Cl)C=C1	InChI=1S/C21H23ClFNO2/c22-18-7-5-17(6-8-18)21(26)11-14-24(15-12-21)13-1-2-20(25)16-3-9-19(23)10-4-16/h3-10,26H,1-2,11-15H2	C21H23ClFNO2	375.14	OC1(CCN(CCCC(=O)C2=CC=C(F)C=C2)CC1)C1=CC=C(Cl)C=C1	OC1(CCN(CCCC(=O)C2=CC=C(F)C=C2)CC1)C1=CC=C(Cl)C=C1
S01AX08	hexamidine	Approved Name	DTXSID60191524	Hexamidine	DTXCID00114015	OQLKNTOKMBVBKV-UHFFFAOYSA-N	4,4'-[Hexane-1,6-diylbis(oxy)]di(benzene-1-carboximidamide)	NC(=N)C1=CC=C(OCCCCCCOC2=CC=C(C=C2)C(N)=N)C=C1	InChI=1S/C20H26N4O2/c21-19(22)15-5-9-17(10-6-15)25-13-3-1-2-4-14-26-18-11-7-16(8-12-18)20(23)24/h5-12H,1-4,13-14H2,(H3,21,22)(H3,23,24)	C20H26N4O2	354.206	NC(=N)C1=CC=C(OCCCCCCOC2=CC=C(C=C2)C(N)=N)C=C1	NC(=N)C1=CC=C(OCCCCCCOC2=CC=C(C=C2)C(N)=N)C=C1
A01AB12	hexetidine	Approved Name	DTXSID1045297	Hexetidine	DTXCID9025297	DTOUUUZOYKYHEP-UHFFFAOYSA-N	1,3-Bis(2-ethylhexyl)-5-methyl-1,3-diazinan-5-amine	CCCCC(CC)CN1CN(CC(CC)CCCC)CC(C)(N)C1	InChI=1/C21H45N3/c1-6-10-12-19(8-3)14-23-16-21(5,22)17-24(18-23)15-20(9-4)13-11-7-2/h19-20H,6-18,22H2,1-5H3	C21H45N3	339.361	CCCCC(CC)CN1CN(CC(CC)CCCC)CC(C)(N)C1	CCCCC(CC)CN1CN(CC(CC)CCCC)CC(C)(N)C1
C09DX03	hydrochlorothiazide	Approved Name	DTXSID2020713	Hydrochlorothiazide	DTXCID80713	JZUFKLXOESDKRF-UHFFFAOYSA-N	6-Chloro-1,1-dioxo-1,2,3,4-tetrahydro-1lambda~6~,2,4-benzothiadiazine-7-sulfonamide	NS(=O)(=O)C1=CC2=C(NCNS2(=O)=O)C=C1Cl	InChI=1S/C7H8ClN3O4S2/c8-4-1-5-7(2-6(4)16(9,12)13)17(14,15)11-3-10-5/h1-2,10-11H,3H2,(H2,9,12,13)	C7H8ClN3O4S2	296.964	NS(=O)(=O)C1=CC2=C(NCNS2(=O)=O)C=C1Cl	NS(=O)(=O)C1=CC2=C(NCNS2(=O)=O)C=C1Cl
D07AA02	hydrocortisone	Approved Name	DTXSID7020714	Hydrocortisone	DTXCID10714	JYGXADMDTFJGBT-VWUMJDOOSA-N	(11beta)-11,17,21-Trihydroxypregn-4-ene-3,20-dione	C[C@]12C[C@H](O)[C@H]3[C@@H](CCC4=CC(=O)CC[C@]34C)[C@@H]1CC[C@]2(O)C(=O)CO	InChI=1S/C21H30O5/c1-19-7-5-13(23)9-12(19)3-4-14-15-6-8-21(26,17(25)11-22)20(15,2)10-16(24)18(14)19/h9,14-16,18,22,24,26H,3-8,10-11H2,1-2H3/t14-,15-,16-,18+,19-,20-,21-/m0/s1	C21H30O5	362.209	CC12CC(O)C3C(CCC4=CC(=O)CCC34C)C1CCC2(O)C(=O)CO	CC12CC(O)C3C(CCC4=CC(=O)CCC34C)C1CCC2(O)C(=O)CO
D07AA02	hydrocortisone butyrate	Expert Validated Synonym	DTXSID4045896	Hydrocortisone 17-butyrate	DTXCID2025896	BMCQMVFGOVHVNG-TUFAYURCSA-N	(11beta)-11,21-Dihydroxy-3,20-dioxopregn-4-en-17-yl butanoate	[H][C@@]12CC[C@](OC(=O)CCC)(C(=O)CO)[C@@]1(C)C[C@H](O)[C@@]1([H])[C@@]2([H])CCC2=CC(=O)CC[C@]12C	InChI=1S/C25H36O6/c1-4-5-21(30)31-25(20(29)14-26)11-9-18-17-7-6-15-12-16(27)8-10-23(15,2)22(17)19(28)13-24(18,25)3/h12,17-19,22,26,28H,4-11,13-14H2,1-3H3/t17-,18-,19-,22+,23-,24-,25-/m0/s1	C25H36O6	432.251	CCCC(=O)OC1(CCC2C3CCC4=CC(=O)CCC4(C)C3C(O)CC12C)C(=O)CO	CCCC(=O)OC1(CCC2C3CCC4=CC(=O)CCC4(C)C3C(O)CC12C)C(=O)CO
N02AA03	hydromorphone	Approved Name	DTXSID8023133	Hydromorphone	DTXCID603133	WVLOADHCBXTIJK-YNHQPCIGSA-N	(5alpha)-3-Hydroxy-17-methyl-4,5-epoxymorphinan-6-one	CN1CC[C@]23[C@H]4OC5=C(O)C=CC(C[C@@H]1[C@@H]2CCC4=O)=C35	InChI=1S/C17H19NO3/c1-18-7-6-17-10-3-5-13(20)16(17)21-15-12(19)4-2-9(14(15)17)8-11(10)18/h2,4,10-11,16,19H,3,5-8H2,1H3/t10-,11+,16-,17-/m0/s1	C17H19NO3	285.136	[H]C12CC3=C4C(OC5C(=O)CCC1C45CCN2C)=C(O)C=C3	[H]C12CC3=C4C(OC5C(=O)CCC1C45CCN2C)=C(O)C=C3
V03AB33	hydroxocobalamin	Approved Name	DTXSID60897433	Hydroxocobalamin	DTXCID201326774	LEQOJXIJRQBBQU-TXAVSEIZSA-K	-	[OH-].[CoH3+3].[H][C@]1(CO)O[C@@]([H])([C@H](O)[C@]1([H])OP([O-])(=O)O[C@H](C)CNC(=O)CC[C@@]1(C)\C2=C(C)\C3=N\C(=C/C4=N/C(=C(C)\C5=N[C@@](C)([C@]([H])([N-]2)[C@]1([H])CC(N)=O)[C@@](C)(CC(N)=O)[C@]5([H])CCC(N)=O)/[C@@](C)(CC(N)=O)[C@]4([H])CCC(N)=O)\C(C)(C)[C@]3([H])CCC(N)=O)N1C=NC2=C1C=C(C)C(C)=C2	InChI=1S/C62H90N13O14P.Co.H2O.3H/c1-29-20-39-40(21-30(29)2)75(28-70-39)57-52(84)53(41(27-76)87-57)89-90(85,86)88-31(3)26-69-49(83)18-19-59(8)37(22-46(66)80)56-62(11)61(10,25-48(68)82)36(14-17-45(65)79)51(74-62)33(5)55-60(9,24-47(67)81)34(12-15-43(63)77)38(71-55)23-42-58(6,7)35(13-16-44(64)78)50(72-42)32(4)54(59)73-56;;;;;/h20-21,23,28,31,34-37,41,52-53,56-57,76,84H,12-19,22,24-27H2,1-11H3,(H15,63…	C62H92CoN13O15P	1348.59	CC(CN=C(O)CCC1(C)C(CC(O)=N)C2N=C1C(C)C1=NC(=CC3=NC(=C(C)C4=NC2(C)C(C)(CC(O)=N)C4CCC(O)=N)C(C)(CC(O)=N)C3CCC(O)=N)C(C)(C)C1CCC(O)=N)OP(O)(=O)OC1C(CO)OC(C1O)N1C=NC2=CC(C)=C(C)C=C12	-
L01XX05	hydroxycarbamide	Synonym from Valid Source	DTXSID6025438	Hydroxyurea	DTXCID405438	VSNHCAURESNICA-UHFFFAOYSA-N	N-Hydroxyurea	NC(=O)NO	InChI=1S/CH4N2O2/c2-1(4)3-5/h5H,(H3,2,3,4)	CH4N2O2	76.0273	NC(=O)NO	NC(=O)NO
P01BA02	hydroxychloroquine	Approved Name	DTXSID8023135	Hydroxychloroquine	DTXCID403135	XXSMGPRMXLTPCZ-UHFFFAOYSA-N	2-[{4-[(7-Chloroquinolin-4-yl)amino]pentyl}(ethyl)amino]ethan-1-ol	CCN(CCO)CCCC(C)NC1=CC=NC2=CC(Cl)=CC=C12	InChI=1/C18H26ClN3O/c1-3-22(11-12-23)10-4-5-14(2)21-17-8-9-20-18-13-15(19)6-7-16(17)18/h6-9,13-14,23H,3-5,10-12H2,1-2H3,(H,20,21)	C18H26ClN3O	335.176	CCN(CCO)CCCC(C)NC1=CC=NC2=CC(Cl)=CC=C12	CCN(CCO)CCCC(C)NC1=CC=NC2=CC(Cl)=CC=C12
N05BB01	hydroxyzine	Approved Name	DTXSID8023137	Hydroxyzine	DTXCID203137	ZQDWXGKKHFNSQK-UHFFFAOYSA-N	2-(2-{4-[(4-Chlorophenyl)(phenyl)methyl]piperazin-1-yl}ethoxy)ethan-1-ol	OCCOCCN1CCN(CC1)C(C1=CC=CC=C1)C1=CC=C(Cl)C=C1	InChI=1/C21H27ClN2O2/c22-20-8-6-19(7-9-20)21(18-4-2-1-3-5-18)24-12-10-23(11-13-24)14-16-26-17-15-25/h1-9,21,25H,10-17H2	C21H27ClN2O2	374.176	OCCOCCN1CCN(CC1)C(C1=CC=CC=C1)C1=CC=C(Cl)C=C1	OCCOCCN1CCN(CC1)C(C1=CC=CC=C1)C1=CC=C(Cl)C=C1
L01XE27	ibrutinib	Approved Name	DTXSID60893450	Ibrutinib	DTXCID601323465	XYFPWWZEPKGCCK-GOSISDBHSA-N	1-{(3R)-3-[4-Amino-3-(4-phenoxyphenyl)-1H-pyrazolo[3,4-d]pyrimidin-1-yl]piperidin-1-yl}prop-2-en-1-one	NC1=NC=NC2=C1C(=NN2[C@@H]1CCCN(C1)C(=O)C=C)C1=CC=C(OC2=CC=CC=C2)C=C1	InChI=1S/C25H24N6O2/c1-2-21(32)30-14-6-7-18(15-30)31-25-22(24(26)27-16-28-25)23(29-31)17-10-12-20(13-11-17)33-19-8-4-3-5-9-19/h2-5,8-13,16,18H,1,6-7,14-15H2,(H2,26,27,28)/t18-/m1/s1	C25H24N6O2	440.196	NC1=NC=NC2=C1C(=NN2C1CCCN(C1)C(=O)C=C)C1=CC=C(OC2=CC=CC=C2)C=C1	NC1=NC=NC2=C1C(=NN2C1CCCN(C1)C(=O)C=C)C1=CC=C(OC2=CC=CC=C2)C=C1
M01AE01	ibuprofen	Approved Name	DTXSID5020732	Ibuprofen	DTXCID90732	HEFNNWSXXWATRW-UHFFFAOYSA-N	2-[4-(2-Methylpropyl)phenyl]propanoic acid	CC(C)CC1=CC=C(C=C1)C(C)C(O)=O	InChI=1/C13H18O2/c1-9(2)8-11-4-6-12(7-5-11)10(3)13(14)15/h4-7,9-10H,8H2,1-3H3,(H,14,15)	C13H18O2	206.131	CC(C)CC1=CC=C(C=C1)C(C)C(O)=O	CC(C)CC1=CC=C(C=C1)C(C)C(O)=O
B06AC02	icatibant	Approved Name	DTXSID20903963	Icatibant	DTXCID901331902	QURWXBZNHXJZBE-SKXRKSCCSA-N	-	[H][C@]12C[C@]([H])(N(C(=O)[C@@]3([H])CC4=C(CN3C(=O)[C@H](CO)NC(=O)[C@H](CC3=CC=CS3)NC(=O)CNC(=O)[C@]3([H])C[C@@H](O)CN3C(=O)[C@@H]3CCCN3C(=O)[C@H](CCCNC(N)=N)NC(=O)[C@H](N)CCCNC(N)=N)C=CC=C4)[C@@]1([H])CCCC2)C(=O)N[C@@H](CCCNC(N)=N)C(O)=O	InChI=1S/C59H89N19O13S/c60-37(14-5-19-67-57(61)62)48(82)72-38(15-6-20-68-58(63)64)52(86)75-22-8-18-43(75)54(88)77-30-35(80)26-44(77)50(84)70-28-47(81)71-40(27-36-13-9-23-92-36)49(83)74-41(31-79)53(87)76-29-34-12-2-1-10-32(34)24-46(76)55(89)78-42-17-4-3-11-33(42)25-45(78)51(85)73-39(56(90)91)16-7-21-69-59(65)66/h1-2,9-10,12-13,23,33,35,37-46,79-80H,3-8,11,14-22,24-31,60H2,(H,70,84)(H,71,81)(H,72,8…	C59H89N19O13S	1303.66	NC(CCCNC(N)=N)C(=O)NC(CCCNC(N)=N)C(=O)N1CCCC1C(=O)N1CC(O)CC1C(=O)NCC(=O)NC(CC1=CC=CS1)C(=O)NC(CO)C(=O)N1CC2=C(CC1C(=O)N1C3CCCCC3CC1C(=O)NC(CCCNC(N)=N)C(O)=O)C=CC=C2	NC(CCCNC(N)=N)C(=O)NC(CCCNC(N)=N)C(=O)N1CCCC1C(=O)N1CC(O)CC1C(=O)NCC(=O)NC(CC1=CC=CS1)C(=O)NC(CO)C(=O)N1CC2=C(CC1C(=O)N1C3CCCCC3CC1C(=O)NC(CCCNC(N)=N)C(O)=O)C=CC=C2
L01DB06	idarubicin	Approved Name	DTXSID7023142	Idarubicin	DTXCID503142	XDXDZDZNSLXDNA-TZNDIEGXSA-N	(1S,3S)-3-Acetyl-3,5,12-trihydroxy-6,11-dioxo-1,2,3,4,6,11-hexahydrotetracen-1-yl 3-amino-2,3,6-trideoxy-alpha-L-lyxo-hexopyranoside	C[C@@H]1O[C@H](C[C@H](N)[C@@H]1O)O[C@H]1C[C@@](O)(CC2=C(O)C3=C(C(O)=C12)C(=O)C1=C(C=CC=C1)C3=O)C(C)=O	InChI=1S/C26H27NO9/c1-10-21(29)15(27)7-17(35-10)36-16-9-26(34,11(2)28)8-14-18(16)25(33)20-19(24(14)32)22(30)12-5-3-4-6-13(12)23(20)31/h3-6,10,15-17,21,29,32-34H,7-9,27H2,1-2H3/t10-,15-,16-,17-,21+,26-/m0/s1	C26H27NO9	497.169	CC1OC(CC(N)C1O)OC1CC(O)(CC2=C(O)C3=C(C(O)=C12)C(=O)C1=CC=CC=C1C3=O)C(C)=O	CC1OC(CC(N)C1O)OC1CC(O)(CC2=C(O)C3=C(C(O)=C12)C(=O)C1=CC=CC=C1C3=O)C(C)=O
N06BX13	idebenone	Approved Name	DTXSID0040678	Idebenone	DTXCID8020678	JGPMMRGNQUBGND-UHFFFAOYSA-N	2-(10-Hydroxydecyl)-5,6-dimethoxy-3-methylcyclohexa-2,5-diene-1,4-dione	COC1=C(OC)C(=O)C(CCCCCCCCCCO)=C(C)C1=O	InChI=1S/C19H30O5/c1-14-15(12-10-8-6-4-5-7-9-11-13-20)17(22)19(24-3)18(23-2)16(14)21/h20H,4-13H2,1-3H3	C19H30O5	338.209	COC1=C(OC)C(=O)C(CCCCCCCCCCO)=C(C)C1=O	COC1=C(OC)C(=O)C(CCCCCCCCCCO)=C(C)C1=O
L01AA06	ifosfamide	Approved Name	DTXSID7020760	Ifosfamide	DTXCID90760	HOMGKSMUEGBAAB-UHFFFAOYSA-N	3-(2-Chloroethyl)-2-[(2-chloroethyl)amino]-1,3,2lambda~5~-oxazaphosphinan-2-one	ClCCNP1(=O)OCCCN1CCCl	InChI=1/C7H15Cl2N2O2P/c8-2-4-10-14(12)11(6-3-9)5-1-7-13-14/h1-7H2,(H,10,12)	C7H15Cl2N2O2P	260.025	ClCCNP1(=O)OCCCN1CCCl	ClCCNP1(=O)OCCCN1CCCl
B01AC11	iloprost	Approved Name	DTXSID2041046	Iloprost	DTXCID001333799	HIFJCPQKFCZDDL-ACWOEMLNSA-N	(5E)-5-[(3aS,5R,6aS)-5-Hydroxy-4-[(1E,3S)-3-hydroxy-4-methyloct-1-en-6-yn-1-yl]hexahydropentalen-2(1H)-ylidene]pentanoic acid	[H][C@]12C[C@@H](O)[C@H](\C=C\[C@@H](O)C(C)CC#CC)[C@@]1([H])C\C(C2)=C\CCCC(O)=O	InChI=1S/C22H32O4/c1-3-4-7-15(2)20(23)11-10-18-19-13-16(8-5-6-9-22(25)26)12-17(19)14-21(18)24/h8,10-11,15,17-21,23-24H,5-7,9,12-14H2,1-2H3,(H,25,26)/b11-10+,16-8+/t15?,17-,18+,19-,20+,21+/m0/s1	C22H32O4	360.23	CC#CCC(C)C(O)C=CC1C(O)CC2CC(CC12)=CCCCC(O)=O	CC#CCC(C)C(O)C=CC1C(O)CC2CC(CC12)=CCCCC(O)=O
L01XE01	imatinib	Approved Name	DTXSID3037125	Imatinib	DTXCID1017125	KTUFNOKKBVMGRW-UHFFFAOYSA-N	4-[(4-Methylpiperazin-1-yl)methyl]-N-(4-methyl-3-{[4-(pyridin-3-yl)pyrimidin-2-yl]amino}phenyl)benzamide	CN1CCN(CC2=CC=C(C=C2)C(=O)NC2=CC(NC3=NC=CC(=N3)C3=CC=CN=C3)=C(C)C=C2)CC1	InChI=1S/C29H31N7O/c1-21-5-10-25(18-27(21)34-29-31-13-11-26(33-29)24-4-3-12-30-19-24)32-28(37)23-8-6-22(7-9-23)20-36-16-14-35(2)15-17-36/h3-13,18-19H,14-17,20H2,1-2H3,(H,32,37)(H,31,33,34)	C29H31N7O	493.259	CN1CCN(CC2=CC=C(C=C2)C(=O)NC2=CC(NC3=NC=CC(=N3)C3=CC=CN=C3)=C(C)C=C2)CC1	CN1CCN(CC2=CC=C(C=C2)C(=O)NC2=CC(NC3=NC=CC(=N3)C3=CC=CN=C3)=C(C)C=C2)CC1
J01DH51	imipenem	Approved Name	DTXSID2023143	Imipenem	DTXCID903143	ZSKVGTPCRGIANV-ZXFLCMHBSA-N	(5R,6S)-6-[(1R)-1-Hydroxyethyl]-3-({2-[(iminomethyl)amino]ethyl}sulfanyl)-7-oxo-1-azabicyclo[3.2.0]hept-2-ene-2-carboxylic acid	[H][C@]12CC(SCCNC=N)=C(N1C(=O)[C@]2([H])[C@@H](C)O)C(O)=O	InChI=1S/C12H17N3O4S/c1-6(16)9-7-4-8(20-3-2-14-5-13)10(12(18)19)15(7)11(9)17/h5-7,9,16H,2-4H2,1H3,(H2,13,14)(H,18,19)/t6-,7-,9-/m1/s1	C12H17N3O4S	299.094	CC(O)C1C2CC(SCCNC=N)=C(N2C1=O)C(O)=O	CC(O)C1C2CC(SCCNC=N)=C(N2C1=O)C(O)=O
D06BB10	imiquimod	Approved Name	DTXSID7041047	Imiquimod	DTXCID5021047	DOUYETYNHWVLEO-UHFFFAOYSA-N	1-(2-Methylpropyl)-1H-imidazo[4,5-c]quinolin-4-amine	CC(C)CN1C=NC2=C(N)N=C3C=CC=CC3=C12	InChI=1S/C14H16N4/c1-9(2)7-18-8-16-12-13(18)10-5-3-4-6-11(10)17-14(12)15/h3-6,8-9H,7H2,1-2H3,(H2,15,17)	C14H16N4	240.137	CC(C)CN1C=NC2=C(N)N=C3C=CC=CC3=C12	CC(C)CN1C=NC2=C(N)N=C3C=CC=CC3=C12
R03AC18	indacaterol	Approved Name	DTXSID90185198	Indacaterol	DTXCID00107689	QZZUEBNBZAPZLX-QFIPXVFZSA-N	5-{(1R)-2-[(5,6-Diethyl-2,3-dihydro-1H-inden-2-yl)amino]-1-hydroxyethyl}-8-hydroxyquinolin-2(1H)-one	CCC1=C(CC)C=C2CC(CC2=C1)NC[C@H](O)C1=C2C=CC(=O)NC2=C(O)C=C1	InChI=1S/C24H28N2O3/c1-3-14-9-16-11-18(12-17(16)10-15(14)4-2)25-13-22(28)19-5-7-21(27)24-20(19)6-8-23(29)26-24/h5-10,18,22,25,27-28H,3-4,11-13H2,1-2H3,(H,26,29)/t22-/m0/s1	C24H28N2O3	392.21	CCC1=CC2=C(CC(C2)NCC(O)C2=C3C=CC(=O)NC3=C(O)C=C2)C=C1CC	CCC1=CC2=C(CC(C2)NCC(O)C2=C3C=CC(=O)NC3=C(O)C=C2)C=C1CC
C03BA11	indapamide	Approved Name	DTXSID7044633	Indapamide	DTXCID5024633	NDDAHWYSQHTHNT-UHFFFAOYSA-N	4-Chloro-N-(2-methyl-2,3-dihydro-1H-indol-1-yl)-3-sulfamoylbenzamide	CC1CC2=C(C=CC=C2)N1NC(=O)C1=CC(=C(Cl)C=C1)S(N)(=O)=O	InChI=1/C16H16ClN3O3S/c1-10-8-11-4-2-3-5-14(11)20(10)19-16(21)12-6-7-13(17)15(9-12)24(18,22)23/h2-7,9-10H,8H2,1H3,(H,19,21)(H2,18,22,23)	C16H16ClN3O3S	365.06	CC1CC2=C(C=CC=C2)N1NC(=O)C1=CC(=C(Cl)C=C1)S(N)(=O)=O	CC1CC2=C(C=CC=C2)N1NC(=O)C1=CC(=C(Cl)C=C1)S(N)(=O)=O
M01AB01	indometacin	Synonym from Valid Source	DTXSID9020740	Indomethacin	DTXCID50740	CGIGDMFJXJATDK-UHFFFAOYSA-N	[1-(4-Chlorobenzoyl)-5-methoxy-2-methyl-1H-indol-3-yl]acetic acid	COC1=CC2=C(C=C1)N(C(=O)C1=CC=C(Cl)C=C1)C(C)=C2CC(O)=O	InChI=1S/C19H16ClNO4/c1-11-15(10-18(22)23)16-9-14(25-2)7-8-17(16)21(11)19(24)12-3-5-13(20)6-4-12/h3-9H,10H2,1-2H3,(H,22,23)	C19H16ClNO4	357.077	COC1=CC2=C(C=C1)N(C(=O)C1=CC=C(Cl)C=C1)C(C)=C2CC(O)=O	COC1=CC2=C(C=C1)N(C(=O)C1=CC=C(Cl)C=C1)C(C)=C2CC(O)=O
V08AB11	iobitridol	Approved Name	DTXSID90869865	Iobitridol	DTXCID30817769	YLPBXIKWXNRACS-UHFFFAOYSA-N	N~1~,N~3~-Bis(2,3-dihydroxypropyl)-5-[3-hydroxy-2-(hydroxymethyl)propanamido]-2,4,6-triiodo-N~1~,N~3~-dimethylbenzene-1,3-dicarboxamide	CN(CC(O)CO)C(=O)C1=C(I)C(C(=O)N(C)CC(O)CO)=C(I)C(NC(=O)C(CO)CO)=C1I	InChI=1/C20H28I3N3O9/c1-25(3-10(31)7-29)19(34)12-14(21)13(20(35)26(2)4-11(32)8-30)16(23)17(15(12)22)24-18(33)9(5-27)6-28/h9-11,27-32H,3-8H2,1-2H3,(H,24,33)	C20H28I3N3O9	834.896	CN(CC(O)CO)C(=O)C1=C(I)C(C(=O)N(C)CC(O)CO)=C(I)C(NC(=O)C(CO)CO)=C1I	CN(CC(O)CO)C(=O)C1=C(I)C(C(=O)N(C)CC(O)CO)=C(I)C(NC(=O)C(CO)CO)=C1I
V08AB09	iodixanol	Approved Name	DTXSID2045523	Iodixanol	DTXCID0025523	NBQNWMBBSKPBAY-UHFFFAOYSA-N	5,5'-[(2-Hydroxypropane-1,3-diyl)bis(acetylazanediyl)]bis[N~1~,N~3~-bis(2,3-dihydroxypropyl)-2,4,6-triiodobenzene-1,3-dicarboxamide]	CC(=O)N(CC(O)CN(C(C)=O)C1=C(I)C(C(=O)NCC(O)CO)=C(I)C(C(=O)NCC(O)CO)=C1I)C1=C(I)C(C(=O)NCC(O)CO)=C(I)C(C(=O)NCC(O)CO)=C1I	InChI=1/C35H44I6N6O15/c1-13(52)46(30-26(38)20(32(59)42-3-15(54)9-48)24(36)21(27(30)39)33(60)43-4-16(55)10-49)7-19(58)8-47(14(2)53)31-28(40)22(34(61)44-5-17(56)11-50)25(37)23(29(31)41)35(62)45-6-18(57)12-51/h15-19,48-51,54-58H,3-12H2,1-2H3,(H,42,59)(H,43,60)(H,44,61)(H,45,62)	C35H44I6N6O15	1549.71	CC(=O)N(CC(O)CN(C(C)=O)C1=C(I)C(C(=O)NCC(O)CO)=C(I)C(C(=O)NCC(O)CO)=C1I)C1=C(I)C(C(=O)NCC(O)CO)=C(I)C(C(=O)NCC(O)CO)=C1I	CC(=O)N(CC(O)CN(C(C)=O)C1=C(I)C(C(=O)NCC(O)CO)=C(I)C(C(=O)NCC(O)CO)=C1I)C1=C(I)C(C(=O)NCC(O)CO)=C(I)C(C(=O)NCC(O)CO)=C1I
V08AB02	iohexol	Approved Name	DTXSID6023157	Iohexol	DTXCID803157	NTHXOOBQLCIOLC-UHFFFAOYSA-N	5-[Acetyl(2,3-dihydroxypropyl)amino]-N~1~,N~3~-bis(2,3-dihydroxypropyl)-2,4,6-triiodobenzene-1,3-dicarboxamide	CC(=O)N(CC(O)CO)C1=C(I)C(C(=O)NCC(O)CO)=C(I)C(C(=O)NCC(O)CO)=C1I	InChI=1/C19H26I3N3O9/c1-8(29)25(4-11(32)7-28)17-15(21)12(18(33)23-2-9(30)5-26)14(20)13(16(17)22)19(34)24-3-10(31)6-27/h9-11,26-28,30-32H,2-7H2,1H3,(H,23,33)(H,24,34)	C19H26I3N3O9	820.88	CC(=O)N(CC(O)CO)C1=C(I)C(C(=O)NCC(O)CO)=C(I)C(C(=O)NCC(O)CO)=C1I	CC(=O)N(CC(O)CO)C1=C(I)C(C(=O)NCC(O)CO)=C(I)C(C(=O)NCC(O)CO)=C1I
V08AB10	iomeprol	Approved Name	DTXSID1049061	Iomeprol	DTXCID2028987	NJKDOADNQSYQEV-UHFFFAOYSA-N	N~1~,N~3~-Bis(2,3-dihydroxypropyl)-5-[(hydroxyacetyl)(methyl)amino]-2,4,6-triiodobenzene-1,3-dicarboxamide	CN(C(=O)CO)C1=C(I)C(C(=O)NCC(O)CO)=C(I)C(C(=O)NCC(O)CO)=C1I	InChI=1/C17H22I3N3O8/c1-23(9(29)6-26)15-13(19)10(16(30)21-2-7(27)4-24)12(18)11(14(15)20)17(31)22-3-8(28)5-25/h7-8,24-28H,2-6H2,1H3,(H,21,30)(H,22,31)	C17H22I3N3O8	776.854	CN(C(=O)CO)C1=C(I)C(C(=O)NCC(O)CO)=C(I)C(C(=O)NCC(O)CO)=C1I	CN(C(=O)CO)C1=C(I)C(C(=O)NCC(O)CO)=C(I)C(C(=O)NCC(O)CO)=C1I
V08AB05	iopromide	Approved Name	DTXSID0023163	Iopromide	DTXCID503163	DGAIEPBNLOQYER-UHFFFAOYSA-N	N~1~,N~3~-Bis(2,3-dihydroxypropyl)-2,4,6-triiodo-5-(2-methoxyacetamido)-N~1~-methylbenzene-1,3-dicarboxamide	COCC(=O)NC1=C(I)C(C(=O)NCC(O)CO)=C(I)C(C(=O)N(C)CC(O)CO)=C1I	InChI=1/C18H24I3N3O8/c1-24(4-9(28)6-26)18(31)12-13(19)11(17(30)22-3-8(27)5-25)14(20)16(15(12)21)23-10(29)7-32-2/h8-9,25-28H,3-7H2,1-2H3,(H,22,30)(H,23,29)	C18H24I3N3O8	790.87	COCC(=O)NC1=C(I)C(C(=O)NCC(O)CO)=C(I)C(C(=O)N(C)CC(O)CO)=C1I	COCC(=O)NC1=C(I)C(C(=O)NCC(O)CO)=C(I)C(C(=O)N(C)CC(O)CO)=C1I
V08AB07	ioversol	Approved Name	DTXSID2045521	Ioversol	DTXCID0025521	AMDBBAQNWSUWGN-UHFFFAOYSA-N	N~1~,N~3~-Bis(2,3-dihydroxypropyl)-5-[(hydroxyacetyl)(2-hydroxyethyl)amino]-2,4,6-triiodobenzene-1,3-dicarboxamide	OCCN(C(=O)CO)C1=C(I)C(C(=O)NCC(O)CO)=C(I)C(C(=O)NCC(O)CO)=C1I	InChI=1/C18H24I3N3O9/c19-13-11(17(32)22-3-8(29)5-26)14(20)16(24(1-2-25)10(31)7-28)15(21)12(13)18(33)23-4-9(30)6-27/h8-9,25-30H,1-7H2,(H,22,32)(H,23,33)	C18H24I3N3O9	806.865	OCCN(C(=O)CO)C1=C(I)C(C(=O)NCC(O)CO)=C(I)C(C(=O)NCC(O)CO)=C1I	OCCN(C(=O)CO)C1=C(I)C(C(=O)NCC(O)CO)=C(I)C(C(=O)NCC(O)CO)=C1I
V08AA05	ioxitalamic acid	Approved Name	DTXSID60182457	Ioxitalamic acid	DTXCID70104948	OLAOYPRJVHUHCF-UHFFFAOYSA-N	3-Acetamido-5-[(2-hydroxyethyl)carbamoyl]-2,4,6-triiodobenzoic acid	CC(=O)NC1=C(I)C(C(=O)NCCO)=C(I)C(C(O)=O)=C1I	InChI=1S/C12H11I3N2O5/c1-4(19)17-10-8(14)5(11(20)16-2-3-18)7(13)6(9(10)15)12(21)22/h18H,2-3H2,1H3,(H,16,20)(H,17,19)(H,21,22)	C12H11I3N2O5	643.78	CC(=O)NC1=C(I)C(C(=O)NCCO)=C(I)C(C(O)=O)=C1I	CC(=O)NC1=C(I)C(C(=O)NCCO)=C(I)C(C(O)=O)=C1I
R03BB01	ipratropium bromide	Approved Name	DTXSID60858923	Ipratropium bromide	DTXCID60809612	LHLMOSXCXGLMMN-WDTICOSOSA-M	(1R,3r,5S)-3-[(3-Hydroxy-2-phenylpropanoyl)oxy]-8-methyl-8-(propan-2-yl)-8-azabicyclo[3.2.1]octan-8-ium bromide	[Br-].CC(C)[N+]1(C)[C@H]2CC[C@@H]1C[C@@H](C2)OC(=O)C(CO)C1=CC=CC=C1	InChI=1/C20H30NO3.BrH/c1-14(2)21(3)16-9-10-17(21)12-18(11-16)24-20(23)19(13-22)15-7-5-4-6-8-15;/h4-8,14,16-19,22H,9-13H2,1-3H3;1H/q+1;/p-1/t16-,17+,18+,19?,21?;	C20H30BrNO3	411.141	CC(C)[N+]1(C)C2CCC1CC(C2)OC(=O)C(CO)C1=CC=CC=C1	CC(C)[N+]1(C)C2CCC1CC(C2)OC(=O)C(CO)C1=CC=CC=C1
C09CA04	irbesartan	Approved Name	DTXSID0023169	Irbesartan	DTXCID903169	YOSHYTLCDANDAN-UHFFFAOYSA-N	2-Butyl-3-{[2'-(1H-tetrazol-5-yl)[1,1'-biphenyl]-4-yl]methyl}-1,3-diazaspiro[4.4]non-1-en-4-one	CCCCC1=NC2(CCCC2)C(=O)N1CC1=CC=C(C=C1)C1=CC=CC=C1C1=NN=NN1	InChI=1S/C25H28N6O/c1-2-3-10-22-26-25(15-6-7-16-25)24(32)31(22)17-18-11-13-19(14-12-18)20-8-4-5-9-21(20)23-27-29-30-28-23/h4-5,8-9,11-14H,2-3,6-7,10,15-17H2,1H3,(H,27,28,29,30)	C25H28N6O	428.232	CCCCC1=NC2(CCCC2)C(=O)N1CC1=CC=C(C=C1)C1=CC=CC=C1C1=NN=NN1	CCCCC1=NC2(CCCC2)C(=O)N1CC1=CC=C(C=C1)C1=CC=CC=C1C1=NN=NN1
L01XX19	irinotecan	Approved Name	DTXSID1041051	Irinotecan	DTXCID9021051	UWKQSNNFCGGAFS-XIFFEERXSA-N	(4S)-4,11-Diethyl-4-hydroxy-3,14-dioxo-3,4,12,14-tetrahydro-1H-pyrano[3',4':6,7]indolizino[1,2-b]quinolin-9-yl [1,4'-bipiperidine]-1'-carboxylatato	CCC1=C2C=C(OC(=O)N3CCC(CC3)N3CCCCC3)C=CC2=NC2=C1CN1C2=CC2=C(COC(=O)[C@]2(O)CC)C1=O	InChI=1S/C33H38N4O6/c1-3-22-23-16-21(43-32(40)36-14-10-20(11-15-36)35-12-6-5-7-13-35)8-9-27(23)34-29-24(22)18-37-28(29)17-26-25(30(37)38)19-42-31(39)33(26,41)4-2/h8-9,16-17,20,41H,3-7,10-15,18-19H2,1-2H3/t33-/m0/s1	C33H38N4O6	586.279	CCC1=C2C=C(OC(=O)N3CCC(CC3)N3CCCCC3)C=CC2=NC2=C1CN1C2=CC2=C(COC(=O)C2(O)CC)C1=O	CCC1=C2C=C(OC(=O)N3CCC(CC3)N3CCCCC3)C=CC2=NC2=C1CN1C2=CC2=C(COC(=O)C2(O)CC)C1=O
J02AC05	isavuconazole	Approved Name	DTXSID2058251	Isavuconazole	DTXCID6032069	DDFOUSQFMYRUQK-RCDICMHDSA-N	4-{2-[(2R,3R)-3-(2,5-Difluorophenyl)-3-hydroxy-4-(1H-1,2,4-triazol-1-yl)butan-2-yl]-1,3-thiazol-4-yl}benzonitrile	C[C@@H](C1=NC(=CS1)C1=CC=C(C=C1)C#N)[C@](O)(CN1C=NC=N1)C1=CC(F)=CC=C1F	InChI=1S/C22H17F2N5OS/c1-14(21-28-20(10-31-21)16-4-2-15(9-25)3-5-16)22(30,11-29-13-26-12-27-29)18-8-17(23)6-7-19(18)24/h2-8,10,12-14,30H,11H2,1H3/t14-,22+/m0/s1	C22H17F2N5OS	437.112	CC(c1nc(cs1)-c1ccc(cc1)C#N)C(O)(Cn1cncn1)c1cc(F)ccc1F	CC(c1nc(cs1)-c1ccc(cc1)C#N)C(O)(Cn1cncn1)c1cc(F)ccc1F
D01AC05	isoconazole	Approved Name	DTXSID7045447	Isoconazole	DTXCID5025447	MPIPASJGOJYODL-UHFFFAOYSA-N	1-{2-(2,4-Dichlorophenyl)-2-[(2,6-dichlorophenyl)methoxy]ethyl}-1H-imidazole	ClC1=CC(Cl)=C(C=C1)C(CN1C=CN=C1)OCC1=C(Cl)C=CC=C1Cl	InChI=1/C18H14Cl4N2O/c19-12-4-5-13(17(22)8-12)18(9-24-7-6-23-11-24)25-10-14-15(20)2-1-3-16(14)21/h1-8,11,18H,9-10H2	C18H14Cl4N2O	413.986	ClC1=CC(Cl)=C(C=C1)C(CN1C=CN=C1)OCC1=C(Cl)C=CC=C1Cl	ClC1=CC(Cl)=C(C=C1)C(CN1C=CN=C1)OCC1=C(Cl)C=CC=C1Cl
J04AC01	isoniazid	Approved Name	DTXSID8020755	Isoniazid	DTXCID20755	QRXWMOHMRWLFEY-UHFFFAOYSA-N	Pyridine-4-carbohydrazide	NNC(=O)C1=CC=NC=C1	InChI=1S/C6H7N3O/c7-9-6(10)5-1-3-8-4-2-5/h1-4H,7H2,(H,9,10)	C6H7N3O	137.059	NNC(=O)C1=CC=NC=C1	NNC(=O)C1=CC=NC=C1
C01CA02	isoprenaline	Expert Validated Synonym	DTXSID4023175	Isoproterenol	DTXCID603175	JWZZKOKVBUJMES-UHFFFAOYSA-N	4-{1-Hydroxy-2-[(propan-2-yl)amino]ethyl}benzene-1,2-diol	CC(C)NCC(O)C1=CC=C(O)C(O)=C1	InChI=1/C11H17NO3/c1-7(2)12-6-11(15)8-3-4-9(13)10(14)5-8/h3-5,7,11-15H,6H2,1-2H3	C11H17NO3	211.121	CC(C)NCC(O)C1=CC=C(O)C(O)=C1	CC(C)NCC(O)C1=CC=C(O)C(O)=C1
C01DA08	isosorbide dinitrate	Expert Validated Synonym	DTXSID0045832	Isosorbide 2,5-dinitrate	DTXCID8025832	MOYKHGMNXAOIAT-JGWLITMVSA-N	1,4:3,6-Dianhydro-2,5-di-O-nitro-D-glucitol	[H][C@]12OC[C@H](O[N+]([O-])=O)[C@@]1([H])OC[C@H]2O[N+]([O-])=O	InChI=1S/C6H8N2O8/c9-7(10)15-3-1-13-6-4(16-8(11)12)2-14-5(3)6/h3-6H,1-2H2/t3-,4+,5-,6-/m1/s1	C6H8N2O8	236.028	[O-][N+](=O)OC1COC2C(COC12)O[N+]([O-])=O	[O-][N+](=O)OC1COC2C(COC12)O[N+]([O-])=O
D04AA22	isothipendyl	Approved Name	DTXSID5048267	Isothipendyl	DTXCID0028242	OQJBSDFFQWMKBQ-UHFFFAOYSA-N	N,N-Dimethyl-1-(10H-pyrido[3,2-b][1,4]benzothiazin-10-yl)propan-2-amine	CC(CN1C2=C(SC3=C1N=CC=C3)C=CC=C2)N(C)C	InChI=1/C16H19N3S/c1-12(18(2)3)11-19-13-7-4-5-8-14(13)20-15-9-6-10-17-16(15)19/h4-10,12H,11H2,1-3H3	C16H19N3S	285.13	CC(CN1C2=C(SC3=C1N=CC=C3)C=CC=C2)N(C)C	CC(CN1C2=C(SC3=C1N=CC=C3)C=CC=C2)N(C)C
D10BA01	isotretinoin	Expert Validated Synonym	DTXSID4023177	13-cis Retinoic acid	DTXCID403177	SHGAZHPCJJPHSC-XFYACQKRSA-N	(13cis)-Retinoic acid	C\C(\C=C\C1=C(C)CCCC1(C)C)=C/C=C/C(/C)=C\C(O)=O	InChI=1S/C20H28O2/c1-15(8-6-9-16(2)14-19(21)22)11-12-18-17(3)10-7-13-20(18,4)5/h6,8-9,11-12,14H,7,10,13H2,1-5H3,(H,21,22)/b9-6+,12-11+,15-8+,16-14-	C20H28O2	300.209	CC(C=CC1=C(C)CCCC1(C)C)=CC=CC(C)=CC(O)=O	CC(C=CC1=C(C)CCCC1(C)C)=CC=CC(C)=CC(O)=O
J02AC02	itraconazole	Approved Name	DTXSID3023180	Itraconazole	DTXCID903180	VHVPQPYKVGDNFY-ZPGVKDDISA-N	2-(Butan-2-yl)-4-(4-{4-[4-({(2R,4S)-2-(2,4-dichlorophenyl)-2-[(1H-1,2,4-triazol-1-yl)methyl]-1,3-dioxolan-4-yl}methoxy)phenyl]piperazin-1-yl}phenyl)-2,4-dihydro-3H-1,2,4-triazol-3-one	CCC(C)N1N=CN(C1=O)C1=CC=C(C=C1)N1CCN(CC1)C1=CC=C(OC[C@H]2CO[C@@](CN3C=NC=N3)(O2)C2=C(Cl)C=C(Cl)C=C2)C=C1	InChI=1S/C35H38Cl2N8O4/c1-3-25(2)45-34(46)44(24-40-45)29-7-5-27(6-8-29)41-14-16-42(17-15-41)28-9-11-30(12-10-28)47-19-31-20-48-35(49-31,21-43-23-38-22-39-43)32-13-4-26(36)18-33(32)37/h4-13,18,22-25,31H,3,14-17,19-21H2,1-2H3/t25?,31-,35-/m0/s1	C35H38Cl2N8O4	704.239	CCC(C)N1N=CN(C1=O)C1=CC=C(C=C1)N1CCN(CC1)C1=CC=C(OCC2COC(CN3C=NC=N3)(O2)C2=C(Cl)C=C(Cl)C=C2)C=C1	CCC(C)N1N=CN(C1=O)C1=CC=C(C=C1)N1CCN(CC1)C1=CC=C(OCC2COC(CN3C=NC=N3)(O2)C2=C(Cl)C=C(Cl)C=C2)C=C1
C01EB17	ivabradine	Approved Name	DTXSID2048240	Ivabradine	DTXCID3028215	ACRHBAYQBXXRTO-OAQYLSRUSA-N	3-{3-[{[(7S)-3,4-Dimethoxybicyclo[4.2.0]octa-1,3,5-trien-7-yl]methyl}(methyl)amino]propyl}-7,8-dimethoxy-1,3,4,5-tetrahydro-2H-3-benzazepin-2-one	COC1=C(OC)C=C2[C@@H](CN(C)CCCN3CCC4=CC(OC)=C(OC)C=C4CC3=O)CC2=C1	InChI=1S/C27H36N2O5/c1-28(17-21-11-20-14-25(33-4)26(34-5)16-22(20)21)8-6-9-29-10-7-18-12-23(31-2)24(32-3)13-19(18)15-27(29)30/h12-14,16,21H,6-11,15,17H2,1-5H3/t21-/m1/s1	C27H36N2O5	468.262	COC1=CC2=C(C=C1OC)C(CN(C)CCCN1CCC3=CC(OC)=C(OC)C=C3CC1=O)C2	COC1=CC2=C(C=C1OC)C(CN(C)CCCN1CCC3=CC(OC)=C(OC)C=C3CC1=O)C2
R07AX30	ivacaftor	Approved Name	DTXSID00236281	Ivacaftor	DTXCID00158772	PURKAOJPTOLRMP-UHFFFAOYSA-N	N-(2,4-Di-tert-butyl-5-hydroxyphenyl)-4-oxo-1,4-dihydroquinoline-3-carboxamide	CC(C)(C)C1=CC(=C(O)C=C1NC(=O)C1=CNC2=CC=CC=C2C1=O)C(C)(C)C	InChI=1S/C24H28N2O3/c1-23(2,3)16-11-17(24(4,5)6)20(27)12-19(16)26-22(29)15-13-25-18-10-8-7-9-14(18)21(15)28/h7-13,27H,1-6H3,(H,25,28)(H,26,29)	C24H28N2O3	392.21	CC(C)(C)c1cc(c(NC(=O)C2C=Nc3ccccc3C2=O)cc1O)C(C)(C)C	CC(C)(C)c1cc(c(NC(=O)C2C=Nc3ccccc3C2=O)cc1O)C(C)(C)C
N01AX03	ketamine	Approved Name	DTXSID8023187	Ketamine	DTXCID703187	YQEZLKZALYSWHR-UHFFFAOYSA-N	2-(2-Chlorophenyl)-2-(methylamino)cyclohexan-1-one	CNC1(CCCCC1=O)C1=C(Cl)C=CC=C1	InChI=1/C13H16ClNO/c1-15-13(9-5-4-8-12(13)16)10-6-2-3-7-11(10)14/h2-3,6-7,15H,4-5,8-9H2,1H3	C13H16ClNO	237.092	CNC1(CCCCC1=O)C1=C(Cl)C=CC=C1	CNC1(CCCCC1=O)C1=C(Cl)C=CC=C1
D01AC08	ketoconazole	Approved Name	DTXSID7029879	Ketoconazole	DTXCID209879	XMAYWYJOQHXEEK-OZXSUGGESA-N	1-{4-[4-({(2R,4S)-2-(2,4-Dichlorophenyl)-2-[(1H-imidazol-1-yl)methyl]-1,3-dioxolan-4-yl}methoxy)phenyl]piperazin-1-yl}ethan-1-one	CC(=O)N1CCN(CC1)C1=CC=C(OC[C@H]2CO[C@@](CN3C=CN=C3)(O2)C2=CC=C(Cl)C=C2Cl)C=C1	InChI=1S/C26H28Cl2N4O4/c1-19(33)31-10-12-32(13-11-31)21-3-5-22(6-4-21)34-15-23-16-35-26(36-23,17-30-9-8-29-18-30)24-7-2-20(27)14-25(24)28/h2-9,14,18,23H,10-13,15-17H2,1H3/t23-,26-/m0/s1	C26H28Cl2N4O4	530.149	CC(=O)N1CCN(CC1)C1=CC=C(OCC2COC(CN3C=CN=C3)(O2)C2=CC=C(Cl)C=C2Cl)C=C1	CC(=O)N1CCN(CC1)C1=CC=C(OCC2COC(CN3C=CN=C3)(O2)C2=CC=C(Cl)C=C2Cl)C=C1
M02AA10	ketoprofen	Approved Name	DTXSID6020771	Ketoprofen	DTXCID40771	DKYWVDODHFEZIM-UHFFFAOYSA-N	2-(3-Benzoylphenyl)propanoic acid	CC(C(O)=O)C1=CC(=CC=C1)C(=O)C1=CC=CC=C1	InChI=1/C16H14O3/c1-11(16(18)19)13-8-5-9-14(10-13)15(17)12-6-3-2-4-7-12/h2-11H,1H3,(H,18,19)	C16H14O3	254.094	CC(C(O)=O)C1=CC(=CC=C1)C(=O)C1=CC=CC=C1	CC(C(O)=O)C1=CC(=CC=C1)C(=O)C1=CC=CC=C1
S01BC05	ketorolac	Approved Name	DTXSID8023189	Ketorolac	DTXCID503189	OZWKMVRBQXNZKK-UHFFFAOYSA-N	5-Benzoyl-2,3-dihydro-1H-pyrrolizine-1-carboxylic acid	OC(=O)C1CCN2C1=CC=C2C(=O)C1=CC=CC=C1	InChI=1/C15H13NO3/c17-14(10-4-2-1-3-5-10)13-7-6-12-11(15(18)19)8-9-16(12)13/h1-7,11H,8-9H2,(H,18,19)	C15H13NO3	255.09	OC(=O)C1CCN2C1=CC=C2C(=O)C1=CC=CC=C1	OC(=O)C1CCN2C1=CC=C2C(=O)C1=CC=CC=C1
S01GX08	ketotifen	Approved Name	DTXSID7023190	Ketotifen	DTXCID203190	ZCVMWBYGMWKGHF-UHFFFAOYSA-N	4-(1-Methylpiperidin-4-ylidene)-4,9-dihydro-10H-benzo[4,5]cyclohepta[1,2-b]thiophen-10-one	CN1CCC(CC1)=C1C2=C(SC=C2)C(=O)CC2=CC=CC=C12	InChI=1S/C19H19NOS/c1-20-9-6-13(7-10-20)18-15-5-3-2-4-14(15)12-17(21)19-16(18)8-11-22-19/h2-5,8,11H,6-7,9-10,12H2,1H3	C19H19NOS	309.119	CN1CCC(CC1)=C1C2=C(SC=C2)C(=O)CC2=CC=CC=C12	CN1CCC(CC1)=C1C2=C(SC=C2)C(=O)CC2=CC=CC=C12
C07AG01	labetalol	Approved Name	DTXSID2023191	Labetalol	DTXCID603191	SGUAFYQXFOLMHL-UHFFFAOYSA-N	2-Hydroxy-5-{1-hydroxy-2-[(4-phenylbutan-2-yl)amino]ethyl}benzamide	CC(CCC1=CC=CC=C1)NCC(O)C1=CC=C(O)C(=C1)C(N)=O	InChI=1/C19H24N2O3/c1-13(7-8-14-5-3-2-4-6-14)21-12-18(23)15-9-10-17(22)16(11-15)19(20)24/h2-6,9-11,13,18,21-23H,7-8,12H2,1H3,(H2,20,24)	C19H24N2O3	328.179	CC(CCC1=CC=CC=C1)NCC(O)C1=CC=C(O)C(=C1)C(N)=O	CC(CCC1=CC=CC=C1)NCC(O)C1=CC=C(O)C(=C1)C(N)=O
N03AX18	lacosamide	Approved Name	DTXSID1057666	Lacosamide	DTXCID2031455	VPPJLAIAVCUEMN-GFCCVEGCSA-N	N~2~-Acetyl-N-benzyl-O-methyl-D-serinamide	COC[C@@H](NC(C)=O)C(=O)NCC1=CC=CC=C1	InChI=1S/C13H18N2O3/c1-10(16)15-12(9-18-2)13(17)14-8-11-6-4-3-5-7-11/h3-7,12H,8-9H2,1-2H3,(H,14,17)(H,15,16)/t12-/m1/s1	C13H18N2O3	250.132	COCC(NC(C)=O)C(=O)NCC1=CC=CC=C1	COCC(NC(C)=O)C(=O)NCC1=CC=CC=C1
A06AD12	lactitol	Approved Name	DTXSID9044247	Lactitol	DTXCID7024247	VQHSOMBJVWLPSR-JVCRWLNRSA-N	4-O-beta-D-Galactopyranosyl-D-glucitol	OC[C@H](O)[C@@H](O)[C@H](O[C@@H]1O[C@H](CO)[C@H](O)[C@H](O)[C@H]1O)[C@H](O)CO	InChI=1S/C12H24O11/c13-1-4(16)7(18)11(5(17)2-14)23-12-10(21)9(20)8(19)6(3-15)22-12/h4-21H,1-3H2/t4-,5+,6+,7+,8-,9-,10+,11+,12-/m0/s1	C12H24O11	344.132	OCC(O)C(O)C(OC1OC(CO)C(O)C(O)C1O)C(O)CO	OCC(O)C(O)C(OC1OC(CO)C(O)C(O)C1O)C(O)CO
A06AD11	lactulose	Approved Name	DTXSID5045833	Lactulose	DTXCID3025833	JCQLYHFGKNRPGE-FCVZTGTOSA-N	4-O-beta-D-Galactopyranosyl-beta-D-fructofuranose	OC[C@H]1O[C@](O)(CO)[C@@H](O)[C@@H]1O[C@@H]1O[C@H](CO)[C@H](O)[C@H](O)[C@H]1O	InChI=1S/C12H22O11/c13-1-4-6(16)7(17)8(18)11(21-4)22-9-5(2-14)23-12(20,3-15)10(9)19/h4-11,13-20H,1-3H2/t4-,5-,6+,7+,8-,9-,10+,11+,12-/m1/s1	C12H22O11	342.116	OCC1OC(O)(CO)C(O)C1OC1OC(CO)C(O)C(O)C1O	OCC1OC(O)(CO)C(O)C1OC1OC(CO)C(O)C(O)C1O
J05AF05	lamivudine	Approved Name	DTXSID7023194	Lamivudine	DTXCID803194	JTEGQNOMFQHVDC-RQJHMYQMSA-N	4-Amino-1-[(2S,5R)-2-(hydroxymethyl)-1,3-oxathiolan-5-yl]pyrimidin-2(1H)-one	NC1=NC(=O)N(C=C1)[C@H]1CS[C@@H](CO)O1	InChI=1S/C8H11N3O3S/c9-5-1-2-11(8(13)10-5)6-4-15-7(3-12)14-6/h1-2,6-7,12H,3-4H2,(H2,9,10,13)/t6-,7+/m1/s1	C8H11N3O3S	229.052	NC1=NC(=O)N(C=C1)C1CSC(CO)O1	NC1=NC(=O)N(C=C1)C1CSC(CO)O1
N03AX09	lamotrigine	Approved Name	DTXSID2023195	Lamotrigine	DTXCID203195	PYZRQGJRPPTADH-UHFFFAOYSA-N	6-(2,3-Dichlorophenyl)-1,2,4-triazine-3,5-diamine	NC1=NC(N)=C(N=N1)C1=CC=CC(Cl)=C1Cl	InChI=1S/C9H7Cl2N5/c10-5-3-1-2-4(6(5)11)7-8(12)14-9(13)16-15-7/h1-3H,(H4,12,13,14,16)	C9H7Cl2N5	255.008	NC1=NC(N)=C(N=N1)C1=CC=CC(Cl)=C1Cl	NC1=NC(N)=C(N=N1)C1=CC=CC(Cl)=C1Cl
H01CB03	lanreotide	Approved Name	DTXSID60897514	Lanreotide	DTXCID601326869	PUDHBTGHUJUUFI-SCTWWAJVSA-N	(4R,7S,10S,13R,16S,19R)-10-(4-Aminobutyl)-N-[(2S,3R)-1-amino-3-hydroxy-1-oxobutan-2-yl]-16-[(4-hydroxyphenyl)methyl]-13-[(1H-indol-3-yl)methyl]-19-{[3-(naphthalen-2-yl)-D-alanyl]amino}-6,9,12,15,18-pe ntaoxo-7-(propan-2-yl)-1,2-dithia-5,8,11,14,17-pentaazacycloicosane-4-carboxamide	CC(C)[C@@H]1NC(=O)[C@H](CCCCN)NC(=O)[C@@H](CC2=CNC3=C2C=CC=C3)NC(=O)[C@H](CC2=CC=C(O)C=C2)NC(=O)[C@H](CSSC[C@H](NC1=O)C(=O)N[C@@H]([C@@H](C)O)C(N)=O)NC(=O)[C@H](N)CC1=CC2=CC=CC=C2C=C1	InChI=1S/C54H69N11O10S2/c1-29(2)45-54(75)63-44(53(74)65-46(30(3)66)47(57)68)28-77-76-27-43(62-48(69)38(56)23-32-15-18-33-10-4-5-11-34(33)22-32)52(73)60-41(24-31-16-19-36(67)20-17-31)50(71)61-42(25-35-26-58-39-13-7-6-12-37(35)39)51(72)59-40(49(70)64-45)14-8-9-21-55/h4-7,10-13,15-20,22,26,29-30,38,40-46,58,66-67H,8-9,14,21,23-25,27-28,55-56H2,1-3H3,(H2,57,68)(H,59,72)(H,60,73)(H,61,71)(H,62,69)(H,6…	C54H69N11O10S2	1095.47	CC(C)C1NC(=O)C(CCCCN)NC(=O)C(CC2=CNC3=C2C=CC=C3)NC(=O)C(CC2=CC=C(O)C=C2)NC(=O)C(CSSCC(NC1=O)C(=O)NC(C(C)O)C(N)=O)NC(=O)C(N)CC1=CC2=CC=CC=C2C=C1	CC(C)C1NC(=O)C(CCCCN)NC(=O)C(CC2=CNC3=C2C=CC=C3)NC(=O)C(CC2=CC=C(O)C=C2)NC(=O)C(CSSCC(NC1=O)C(=O)NC(C(C)O)C(N)=O)NC(=O)C(N)CC1=CC2=CC=CC=C2C=C1
A02BC03	lansoprazole	Approved Name	DTXSID4023200	Lansoprazole	DTXCID703200	MJIHNNLFOKEZEW-UHFFFAOYSA-N	2-{[3-Methyl-4-(2,2,2-trifluoroethoxy)pyridin-2-yl]methanesulfinyl}-1H-benzimidazole	CC1=C(OCC(F)(F)F)C=CN=C1CS(=O)C1=NC2=CC=CC=C2N1	InChI=1/C16H14F3N3O2S/c1-10-13(20-7-6-14(10)24-9-16(17,18)19)8-25(23)15-21-11-4-2-3-5-12(11)22-15/h2-7H,8-9H2,1H3,(H,21,22)	C16H14F3N3O2S	369.076	CC1=C(OCC(F)(F)F)C=CN=C1CS(=O)C1=NC2=CC=CC=C2N1	CC1=C(OCC(F)(F)F)C=CN=C1CS(=O)C1=NC2=CC=CC=C2N1
L01XE07	lapatinib	Approved Name	DTXSID7046675	Lapatinib	DTXCID5026675	BCFGMOOMADDAQU-UHFFFAOYSA-N	N-{3-Chloro-4-[(3-fluorophenyl)methoxy]phenyl}-6-[5-({[2-(methanesulfonyl)ethyl]amino}methyl)furan-2-yl]quinazolin-4-amine	CS(=O)(=O)CCNCC1=CC=C(O1)C1=CC2=C(NC3=CC=C(OCC4=CC(F)=CC=C4)C(Cl)=C3)N=CN=C2C=C1	InChI=1S/C29H26ClFN4O4S/c1-40(36,37)12-11-32-16-23-7-10-27(39-23)20-5-8-26-24(14-20)29(34-18-33-26)35-22-6-9-28(25(30)15-22)38-17-19-3-2-4-21(31)13-19/h2-10,13-15,18,32H,11-12,16-17H2,1H3,(H,33,34,35)	C29H26ClFN4O4S	580.135	CS(=O)(=O)CCNCC1=CC=C(O1)C1=CC2=C(NC3=CC=C(OCC4=CC(F)=CC=C4)C(Cl)=C3)N=CN=C2C=C1	CS(=O)(=O)CCNCC1=CC=C(O1)C1=CC2=C(NC3=CC=C(OCC4=CC(F)=CC=C4)C(Cl)=C3)N=CN=C2C=C1
S01EE01	latanoprost	Approved Name	DTXSID1041057	Latanoprost	DTXCID9021057	GGXICVAJURFBLW-CEYXHVGTSA-N	Propan-2-yl (5Z)-7-{(1R,2R,3R,5S)-3,5-dihydroxy-2-[(3R)-3-hydroxy-5-phenylpentyl]cyclopentyl}hept-5-enoate	CC(C)OC(=O)CCC\C=C/C[C@H]1[C@@H](O)C[C@@H](O)[C@@H]1CC[C@@H](O)CCC1=CC=CC=C1	InChI=1S/C26H40O5/c1-19(2)31-26(30)13-9-4-3-8-12-22-23(25(29)18-24(22)28)17-16-21(27)15-14-20-10-6-5-7-11-20/h3,5-8,10-11,19,21-25,27-29H,4,9,12-18H2,1-2H3/b8-3-/t21-,22+,23+,24-,25+/m0/s1	C26H40O5	432.288	CC(C)OC(=O)CCCC=CCC1C(O)CC(O)C1CCC(O)CCC1=CC=CC=C1	CC(C)OC(=O)CCCC=CCC1C(O)CC(O)C1CCC(O)CCC1=CC=CC=C1
L04AA13	leflunomide	Approved Name	DTXSID9023201	Leflunomide	DTXCID103201	VHOGYURTWQBHIL-UHFFFAOYSA-N	5-Methyl-N-[4-(trifluoromethyl)phenyl]-1,2-oxazole-4-carboxamide	CC1=C(C=NO1)C(=O)NC1=CC=C(C=C1)C(F)(F)F	InChI=1S/C12H9F3N2O2/c1-7-10(6-16-19-7)11(18)17-9-4-2-8(3-5-9)12(13,14)15/h2-6H,1H3,(H,17,18)	C12H9F3N2O2	270.062	CC1=C(C=NO1)C(=O)NC1=CC=C(C=C1)C(F)(F)F	CC1=C(C=NO1)C(=O)NC1=CC=C(C=C1)C(F)(F)F
L04AX04	lenalidomide	Approved Name	DTXSID8046664	Lenalidomide	DTXCID6026664	GOTYRUGSSMKFNF-UHFFFAOYSA-N	3-(4-Amino-1-oxo-1,3-dihydro-2H-isoindol-2-yl)piperidine-2,6-dione	NC1=C2CN(C3CCC(=O)NC3=O)C(=O)C2=CC=C1	InChI=1/C13H13N3O3/c14-9-3-1-2-7-8(9)6-16(13(7)19)10-4-5-11(17)15-12(10)18/h1-3,10H,4-6,14H2,(H,15,17,18)	C13H13N3O3	259.096	NC1=C2CN(C3CCC(=O)NC3=O)C(=O)C2=CC=C1	NC1=C2CN(C3CCC(=O)NC3=O)C(=O)C2=CC=C1
L01XE29	lenvatinib	Approved Name	DTXSID50194605	Lenvatinib	DTXCID50117096	WOSKHXYHFSIKNG-UHFFFAOYSA-N	4-{3-Chloro-4-[(cyclopropylcarbamoyl)amino]phenoxy}-7-methoxyquinoline-6-carboxamide	COC1=CC2=NC=CC(OC3=CC(Cl)=C(NC(=O)NC4CC4)C=C3)=C2C=C1C(N)=O	InChI=1S/C21H19ClN4O4/c1-29-19-10-17-13(9-14(19)20(23)27)18(6-7-24-17)30-12-4-5-16(15(22)8-12)26-21(28)25-11-2-3-11/h4-11H,2-3H2,1H3,(H2,23,27)(H2,25,26,28)	C21H19ClN4O4	426.109	COC1=CC2=NC=CC(OC3=CC(Cl)=C(NC(=O)NC4CC4)C=C3)=C2C=C1C(N)=O	COC1=CC2=NC=CC(OC3=CC(Cl)=C(NC(=O)NC4CC4)C=C3)=C2C=C1C(N)=O
C08CA13	lercanidipine	Approved Name	DTXSID2048327	Lercanidipine	DTXCID7028302	ZDXUKAKRHYTAKV-UHFFFAOYSA-N	1-[(3,3-Diphenylpropyl)(methyl)amino]-2-methylpropan-2-yl methyl 2,6-dimethyl-4-(3-nitrophenyl)-1,4-dihydropyridine-3,5-dicarboxylate	COC(=O)C1=C(C)NC(C)=C(C1C1=CC(=CC=C1)[N+]([O-])=O)C(=O)OC(C)(C)CN(C)CCC(C1=CC=CC=C1)C1=CC=CC=C1	InChI=1/C36H41N3O6/c1-24-31(34(40)44-6)33(28-18-13-19-29(22-28)39(42)43)32(25(2)37-24)35(41)45-36(3,4)23-38(5)21-20-30(26-14-9-7-10-15-26)27-16-11-8-12-17-27/h7-19,22,30,33,37H,20-21,23H2,1-6H3	C36H41N3O6	611.3	COC(=O)C1=C(C)N=C(C)C(C1C1=CC(=CC=C1)[N+]([O-])=O)C(=O)OC(C)(C)CN(C)CCC(C1=CC=CC=C1)C1=CC=CC=C1	COC(=O)C1C(C2=CC(=CC=C2)[N+]([O-])=O)C(C(=O)OC(C)(C)CN(C)CCC(C2=CC=CC=C2)C2=CC=CC=C2)=C(C)N=C1C
L02BG04	letrozole	Approved Name	DTXSID4023202	Letrozole	DTXCID503202	HPJKCIUCZWXJDR-UHFFFAOYSA-N	4,4'-[(1H-1,2,4-Triazol-1-yl)methylene]dibenzonitrile	N#CC1=CC=C(C=C1)C(N1C=NC=N1)C1=CC=C(C=C1)C#N	InChI=1S/C17H11N5/c18-9-13-1-5-15(6-2-13)17(22-12-20-11-21-22)16-7-3-14(10-19)4-8-16/h1-8,11-12,17H	C17H11N5	285.101	N#CC1=CC=C(C=C1)C(N1C=NC=N1)C1=CC=C(C=C1)C#N	N#CC1=CC=C(C=C1)C(N1C=NC=N1)C1=CC=C(C=C1)C#N
L02AE02	leuprorelin	Approved Name	DTXSID50872411	Leuprorelin	DTXCID00820063	GFIJNRVAKGFPGQ-LIJARHBVSA-N	5-Oxo-L-prolyl-L-histidyl-L-tryptophyl-L-seryl-L-tyrosyl-D-leucyl-L-leucyl-L-arginyl-N-ethyl-L-prolinamide	CCNC(=O)[C@@H]1CCCN1C(=O)[C@H](CCCNC(N)=N)NC(=O)[C@H](CC(C)C)NC(=O)[C@@H](CC(C)C)NC(=O)[C@H](CC1=CC=C(O)C=C1)NC(=O)[C@H](CO)NC(=O)[C@H](CC1=CNC2=C1C=CC=C2)NC(=O)[C@H](CC1=CNC=N1)NC(=O)[C@@H]1CCC(=O)N1	InChI=1S/C59H84N16O12/c1-6-63-57(86)48-14-10-22-75(48)58(87)41(13-9-21-64-59(60)61)68-51(80)42(23-32(2)3)69-52(81)43(24-33(4)5)70-53(82)44(25-34-15-17-37(77)18-16-34)71-56(85)47(30-76)74-54(83)45(26-35-28-65-39-12-8-7-11-38(35)39)72-55(84)46(27-36-29-62-31-66-36)73-50(79)40-19-20-49(78)67-40/h7-8,11-12,15-18,28-29,31-33,40-48,65,76-77H,6,9-10,13-14,19-27,30H2,1-5H3,(H,62,66)(H,63,86)(H,67,78)(H,6…	C59H84N16O12	1208.65	CCNC(=O)C1CCCN1C(=O)C(CCCNC(N)=N)NC(=O)C(CC(C)C)NC(=O)C(CC(C)C)NC(=O)C(Cc1ccc(O)cc1)NC(=O)C(CO)NC(=O)C(Cc1c[nH]c2ccccc12)NC(=O)C(Cc1cnc[nH]1)NC(=O)C1CCC(=O)N1	CCNC(=O)C1CCCN1C(=O)C(CCCNC(N)=N)NC(=O)C(CC(C)C)NC(=O)C(CC(C)C)NC(=O)C(Cc1ccc(O)cc1)NC(=O)C(CO)NC(=O)C(Cc1c[nH]c2ccccc12)NC(=O)C(Cc1cnc[nH]1)NC(=O)C1CCC(=O)N1
N03AX14	levetiracetam	Approved Name	DTXSID9023207	Levetiracetam	DTXCID503207	HPHUVLMMVZITSG-LURJTMIESA-N	(2S)-2-(2-Oxopyrrolidin-1-yl)butanamide	CC[C@H](N1CCCC1=O)C(N)=O	InChI=1S/C8H14N2O2/c1-2-6(8(9)12)10-5-3-4-7(10)11/h6H,2-5H2,1H3,(H2,9,12)/t6-/m0/s1	C8H14N2O2	170.106	CCC(N1CCCC1=O)C(N)=O	CCC(N1CCCC1=O)C(N)=O
S01ED03	levobunolol	Approved Name	DTXSID1043833	Levobunolol	DTXCID9023833	IXHBTMCLRNMKHZ-LBPRGKRZSA-N	5-[(2S)-3-(tert-Butylamino)-2-hydroxypropoxy]-3,4-dihydronaphthalen-1(2H)-one	CC(C)(C)NC[C@H](O)COC1=CC=CC2=C1CCCC2=O	InChI=1S/C17H25NO3/c1-17(2,3)18-10-12(19)11-21-16-9-5-6-13-14(16)7-4-8-15(13)20/h5-6,9,12,18-19H,4,7-8,10-11H2,1-3H3/t12-/m0/s1	C17H25NO3	291.183	CC(C)(C)NCC(O)COC1=CC=CC2=C1CCCC2=O	CC(C)(C)NCC(O)COC1=CC=CC2=C1CCCC2=O
N01BB10	levobupivacaine	Approved Name	DTXSID8048496	Levobupivacaine	DTXCID8028470	LEBVLXFERQHONN-INIZCTEOSA-N	(2S)-1-Butyl-N-(2,6-dimethylphenyl)piperidine-2-carboxamide	CCCCN1CCCC[C@H]1C(=O)NC1=C(C)C=CC=C1C	InChI=1S/C18H28N2O/c1-4-5-12-20-13-7-6-11-16(20)18(21)19-17-14(2)9-8-10-15(17)3/h8-10,16H,4-7,11-13H2,1-3H3,(H,19,21)/t16-/m0/s1	C18H28N2O	288.22	CCCCN1CCCCC1C(=O)NC1=C(C)C=CC=C1C	CCCCN1CCCCC1C(=O)NC1=C(C)C=CC=C1C
S01GX02	levocabastine	Approved Name	DTXSID1048548	Levocabastine	DTXCID1028104	ZCGOMHNNNFPNMX-KYTRFIICSA-N	(3S,4R)-1-[(1s,4R)-4-Cyano-4-(4-fluorophenyl)cyclohexyl]-3-methyl-4-phenylpiperidine-4-carboxylic acid	C[C@@H]1CN(CC[C@]1(C(O)=O)C1=CC=CC=C1)[C@H]1CC[C@](CC1)(C#N)C1=CC=C(F)C=C1	InChI=1S/C26H29FN2O2/c1-19-17-29(16-15-26(19,24(30)31)21-5-3-2-4-6-21)23-11-13-25(18-28,14-12-23)20-7-9-22(27)10-8-20/h2-10,19,23H,11-17H2,1H3,(H,30,31)/t19-,23-,25-,26-/m1/s1	C26H29FN2O2	420.221	CC1CN(CCC1(C(O)=O)C1=CC=CC=C1)C1CCC(CC1)(C#N)C1=CC=C(F)C=C1	CC1CN(CCC1(C(O)=O)C1=CC=CC=C1)C1CCC(CC1)(C#N)C1=CC=C(F)C=C1
A16AA01	levocarnitine	Approved Name	DTXSID4023208	Levocarnitine	DTXCID903208	PHIQHXFUZVPYII-ZCFIWIBFSA-N	(3R)-3-Hydroxy-4-(trimethylazaniumyl)butanoate	C[N+](C)(C)C[C@H](O)CC([O-])=O	InChI=1S/C7H15NO3/c1-8(2,3)5-6(9)4-7(10)11/h6,9H,4-5H2,1-3H3/t6-/m1/s1	C7H15NO3	161.105	C[N+](C)(C)CC(O)CC([O-])=O	C[N+](C)(C)CC(O)CC([O-])=O
R06AE09	levocetirizine	Approved Name	DTXSID60156294	Levocetirizine	DTXCID1078785	ZKLPARSLTMPFCP-OAQYLSRUSA-N	(2-{4-[(R)-(4-Chlorophenyl)(phenyl)methyl]piperazin-1-yl}ethoxy)acetic acid	OC(=O)COCCN1CCN(CC1)[C@H](C1=CC=CC=C1)C1=CC=C(Cl)C=C1	InChI=1S/C21H25ClN2O3/c22-19-8-6-18(7-9-19)21(17-4-2-1-3-5-17)24-12-10-23(11-13-24)14-15-27-16-20(25)26/h1-9,21H,10-16H2,(H,25,26)/t21-/m1/s1	C21H25ClN2O3	388.155	OC(=O)COCCN1CCN(CC1)C(C1=CC=CC=C1)C1=CC=C(Cl)C=C1	OC(=O)COCCN1CCN(CC1)C(C1=CC=CC=C1)C1=CC=C(Cl)C=C1
N04BA02	levodopa	Expert Validated Synonym	DTXSID9023209	L-Dopa	DTXCID303209	WTDRDQBEARUVNC-LURJTMIESA-N	3-Hydroxy-L-tyrosine	N[C@@H](CC1=CC=C(O)C(O)=C1)C(O)=O	InChI=1S/C9H11NO4/c10-6(9(13)14)3-5-1-2-7(11)8(12)4-5/h1-2,4,6,11-12H,3,10H2,(H,13,14)/t6-/m0/s1	C9H11NO4	197.069	NC(CC1=CC(O)=C(O)C=C1)C(O)=O	NC(CC1=CC(O)=C(O)C=C1)C(O)=O
R05DB27	levodropropizine	Approved Name	DTXSID8023210	Levodropropizine	DTXCID003210	PTVWPYVOOKLBCG-ZDUSSCGKSA-N	(2S)-3-(4-Phenylpiperazin-1-yl)propane-1,2-diol	OC[C@@H](O)CN1CCN(CC1)C1=CC=CC=C1	InChI=1S/C13H20N2O2/c16-11-13(17)10-14-6-8-15(9-7-14)12-4-2-1-3-5-12/h1-5,13,16-17H,6-11H2/t13-/m0/s1	C13H20N2O2	236.152	OCC(O)CN1CCN(CC1)C1=CC=CC=C1	OCC(O)CN1CCN(CC1)C1=CC=CC=C1
J01MA12	levofloxacin	Approved Name	DTXSID0041060	Levofloxacin	DTXCID8021060	GSDSWSVVBLHKDQ-JTQLQIEISA-N	(3S)-9-Fluoro-3-methyl-10-(4-methylpiperazin-1-yl)-7-oxo-2,3-dihydro-7H-[1,4]oxazino[2,3,4-ij]quinoline-6-carboxylic acid	C[C@H]1COC2=C(N3CCN(C)CC3)C(F)=CC3=C2N1C=C(C(O)=O)C3=O	InChI=1S/C18H20FN3O4/c1-10-9-26-17-14-11(16(23)12(18(24)25)8-22(10)14)7-13(19)15(17)21-5-3-20(2)4-6-21/h7-8,10H,3-6,9H2,1-2H3,(H,24,25)/t10-/m0/s1	C18H20FN3O4	361.144	CC1COC2=C(N3CCN(C)CC3)C(F)=CC3=C2N1C=C(C(O)=O)C3=O	CC1COC2=C(N3CCN(C)CC3)C(F)=CC3=C2N1C=C(C(O)=O)C3=O
N05AA02	levomepromazine	Synonym from Valid Source	DTXSID1023289	Levomethotrimeprazine	DTXCID703289	VRQVVMDWGGWHTJ-CQSZACIVSA-N	(2R)-3-(2-Methoxy-10H-phenothiazin-10-yl)-N,N,2-trimethylpropan-1-amine	COC1=CC2=C(SC3=C(C=CC=C3)N2C[C@H](C)CN(C)C)C=C1	InChI=1S/C19H24N2OS/c1-14(12-20(2)3)13-21-16-7-5-6-8-18(16)23-19-10-9-15(22-4)11-17(19)21/h5-11,14H,12-13H2,1-4H3/t14-/m1/s1	C19H24N2OS	328.161	COC1=CC2=C(SC3=C(C=CC=C3)N2CC(C)CN(C)C)C=C1	COC1=CC2=C(SC3=C(C=CC=C3)N2CC(C)CN(C)C)C=C1
G03AD01	levonorgestrel	Approved Name	DTXSID3036496	Levonorgestrel	DTXCID1016496	WWYNJERNGUHSAO-XUDSTZEESA-N	-	[H][C@@]12CC[C@@](O)(C#C)[C@@]1(CC)CC[C@]1([H])[C@@]3([H])CCC(=O)C=C3CC[C@@]21[H]	InChI=1S/C21H28O2/c1-3-20-11-9-17-16-8-6-15(22)13-14(16)5-7-18(17)19(20)10-12-21(20,23)4-2/h2,13,16-19,23H,3,5-12H2,1H3/t16-,17+,18+,19-,20-,21-/m0/s1	C21H28O2	312.209	CCC12CCC3C(CCC4=CC(=O)CCC34)C1CCC2(O)C#C	CCC12CCC3C(CCC4=CC(=O)CCC34)C1CCC2(O)C#C
H03AA01	levothyroxine	Approved Name	DTXSID8023214	Levothyroxine	DTXCID603214	XUIIKFGFIJCVMT-LBPRGKRZSA-N	O-(4-Hydroxy-3,5-diiodophenyl)-3,5-diiodo-L-tyrosine	N[C@@H](CC1=CC(I)=C(OC2=CC(I)=C(O)C(I)=C2)C(I)=C1)C(O)=O	InChI=1S/C15H11I4NO4/c16-8-4-7(5-9(17)13(8)21)24-14-10(18)1-6(2-11(14)19)3-12(20)15(22)23/h1-2,4-5,12,21H,3,20H2,(H,22,23)/t12-/m0/s1	C15H11I4NO4	776.687	NC(CC1=CC(I)=C(OC2=CC(I)=C(O)C(I)=C2)C(I)=C1)C(O)=O	NC(CC1=CC(I)=C(OC2=CC(I)=C(O)C(I)=C2)C(I)=C1)C(O)=O
H03AA01	levothyroxine sodium	Synonym	DTXSID8023214	Levothyroxine	DTXCID603214	XUIIKFGFIJCVMT-LBPRGKRZSA-N	O-(4-Hydroxy-3,5-diiodophenyl)-3,5-diiodo-L-tyrosine	N[C@@H](CC1=CC(I)=C(OC2=CC(I)=C(O)C(I)=C2)C(I)=C1)C(O)=O	InChI=1S/C15H11I4NO4/c16-8-4-7(5-9(17)13(8)21)24-14-10(18)1-6(2-11(14)19)3-12(20)15(22)23/h1-2,4-5,12,21H,3,20H2,(H,22,23)/t12-/m0/s1	C15H11I4NO4	776.687	NC(CC1=CC(I)=C(OC2=CC(I)=C(O)C(I)=C2)C(I)=C1)C(O)=O	NC(CC1=CC(I)=C(OC2=CC(I)=C(O)C(I)=C2)C(I)=C1)C(O)=O
N01BB02	lidocaine	Approved Name	DTXSID1045166	Lidocaine	DTXCID9025166	NNJVILVZKWQKPM-UHFFFAOYSA-N	N-(2,6-Dimethylphenyl)-N~2~,N~2~-diethylglycinamide	CCN(CC)CC(=O)NC1=C(C)C=CC=C1C	InChI=1S/C14H22N2O/c1-5-16(6-2)10-13(17)15-14-11(3)8-7-9-12(14)4/h7-9H,5-6,10H2,1-4H3,(H,15,17)	C14H22N2O	234.173	CCN(CC)CC(=O)NC1=C(C)C=CC=C1C	CCN(CC)CC(=O)NC1=C(C)C=CC=C1C
A06AX04	linaclotide	Approved Name	DTXSID90234256	Linaclotide	DTXCID90156747	KXGCNMMJRFDFNR-WDRJZQOASA-N	-	C[C@@H](O)[C@@H]1NC(=O)[C@@H]2CSSC[C@@H]3NC(=O)[C@@H](N)CSSC[C@H](NC(=O)[C@H](CSSC[C@H](NC(=O)CNC1=O)C(=O)N[C@@H](CC1=CC=C(O)C=C1)C(O)=O)NC(=O)[C@H](CC1=CC=C(O)C=C1)NC(=O)[C@H](CCC(O)=O)NC3=O)C(=O)N[C@@H](CC(N)=O)C(=O)N1CCC[C@H]1C(=O)N[C@@H](C)C(=O)N2	InChI=1S/C59H79N15O21S6/c1-26-47(82)69-41-25-101-99-22-38-52(87)65-33(13-14-45(80)81)49(84)66-34(16-28-5-9-30(76)10-6-28)50(85)71-40(54(89)72-39(23-97-96-20-32(60)48(83)70-38)53(88)67-35(18-43(61)78)58(93)74-15-3-4-42(74)56(91)63-26)24-100-98-21-37(64-44(79)19-62-57(92)46(27(2)75)73-55(41)90)51(86)68-36(59(94)95)17-29-7-11-31(77)12-8-29/h5-12,26-27,32-42,46,75-77H,3-4,13-25,60H2,1-2H3,(H2,61,78)(…	C59H79N15O21S6	1525.39	[H]C12CSSCC3([H])NC(=O)C(C)NC(=O)C4CCCN4C(=O)C(CC(N)=O)NC(=O)C([H])(CSSCC(N)C(=O)N1)NC(=O)C([H])(CSSCC(NC(=O)CNC(=O)C(NC3=O)C(C)O)C(=O)NC(Cc1ccc(O)cc1)C(O)=O)NC(=O)C(Cc1ccc(O)cc1)NC(=O)C(CCC(O)=O)NC2=O	[H]C12CSSCC3([H])NC(=O)C(C)NC(=O)C4CCCN4C(=O)C(CC(N)=O)NC(=O)C([H])(CSSCC(N)C(=O)N1)NC(=O)C([H])(CSSCC(NC(=O)CNC(=O)C(NC3=O)C(C)O)C(=O)NC(Cc1ccc(O)cc1)C(O)=O)NC(=O)C(Cc1ccc(O)cc1)NC(=O)C(CCC(O)=O)NC2=O
J01FF02	lincomycin	Approved Name	DTXSID3023215	Lincomycin	DTXCID003215	OJMMVQQUTAEWLP-KIDUDLJLSA-N	Methyl 6,8-dideoxy-6-{[(4R)-1-methyl-4-propyl-L-prolyl]amino}-1-thio-D-erythro-alpha-D-galacto-octopyranoside	CCC[C@@H]1C[C@H](N(C)C1)C(=O)N[C@H]([C@@H](C)O)[C@H]1O[C@H](SC)[C@H](O)[C@@H](O)[C@H]1O	InChI=1S/C18H34N2O6S/c1-5-6-10-7-11(20(3)8-10)17(25)19-12(9(2)21)16-14(23)13(22)15(24)18(26-16)27-4/h9-16,18,21-24H,5-8H2,1-4H3,(H,19,25)/t9-,10-,11+,12-,13+,14-,15-,16-,18-/m1/s1	C18H34N2O6S	406.214	CCCC1CC(N(C)C1)C(=O)NC(C(C)O)C1OC(SC)C(O)C(O)C1O	CCCC1CC(N(C)C1)C(=O)NC(C(C)O)C1OC(SC)C(O)C(O)C1O
J01XX08	linezolid	Approved Name	DTXSID5046489	Linezolid	DTXCID3026489	TYZROVQLWOKYKF-ZDUSSCGKSA-N	N-({(5S)-3-[3-Fluoro-4-(morpholin-4-yl)phenyl]-2-oxo-1,3-oxazolidin-5-yl}methyl)acetamide	CC(=O)NC[C@H]1CN(C(=O)O1)C1=CC(F)=C(C=C1)N1CCOCC1	InChI=1S/C16H20FN3O4/c1-11(21)18-9-13-10-20(16(22)24-13)12-2-3-15(14(17)8-12)19-4-6-23-7-5-19/h2-3,8,13H,4-7,9-10H2,1H3,(H,18,21)/t13-/m0/s1	C16H20FN3O4	337.144	CC(=O)NCC1CN(C(=O)O1)C1=CC(F)=C(C=C1)N1CCOCC1	CC(=O)NCC1CN(C(=O)O1)C1=CC(F)=C(C=C1)N1CCOCC1
H03AA03	liothyronine	Expert Validated Synonym	DTXSID8023216	3,5,3'-Triiodothyronine	DTXCID403216	AUYYCJSJGJYCDS-LBPRGKRZSA-N	O-(4-Hydroxy-3-iodophenyl)-3,5-diiodo-L-tyrosine	N[C@@H](CC1=CC(I)=C(OC2=CC(I)=C(O)C=C2)C(I)=C1)C(O)=O	InChI=1S/C15H12I3NO4/c16-9-6-8(1-2-13(9)20)23-14-10(17)3-7(4-11(14)18)5-12(19)15(21)22/h1-4,6,12,20H,5,19H2,(H,21,22)/t12-/m0/s1	C15H12I3NO4	650.79	NC(CC1=CC(I)=C(OC2=CC(I)=C(O)C=C2)C(I)=C1)C(O)=O	NC(CC1=CC(I)=C(OC2=CC(I)=C(O)C=C2)C(I)=C1)C(O)=O
A10BJ02	liraglutide	Approved Name	DTXSID60174433	Liraglutide	DTXCID6096924	KAIWQAZASNVPLR-QCIJIYAXSA-N	-	CCCCCCCCCCCCCCCC(=O)N[C@@H](CCC(O)=O)C(=O)NCCCC[C@H](NC(=O)[C@H](C)NC(=O)[C@H](C)NC(=O)[C@H](CCC(N)=O)NC(=O)CNC(=O)[C@H](CCC(O)=O)NC(=O)[C@H](CC(C)C)NC(=O)[C@H](CC1=CC=C(O)C=C1)NC(=O)[C@H](CO)NC(=O)[C@H](CO)NC(=O)[C@@H](NC(=O)[C@H](CC(O)=O)NC(=O)[C@H](CO)NC(=O)[C@@H](NC(=O)[C@H](CC1=CC=CC=C1)NC(=O)[C@@H](NC(=O)CNC(=O)[C@H](CCC(O)=O)NC(=O)[C@H](C)NC(=O)[C@@H](N)CC1=CN=CN1)[C@@H](C)O)[C@@H](C)O)C(C…	InChI=1S/C172H265N43O51/c1-18-20-21-22-23-24-25-26-27-28-29-30-37-53-128(223)193-112(59-64-132(227)228)148(244)180-68-41-40-50-111(154(250)199-116(62-67-135(233)234)155(251)204-120(73-100-44-33-31-34-45-100)160(256)214-140(93(11)19-2)168(264)192-97(15)146(242)201-122(76-103-79-183-108-49-39-38-48-106(103)108)158(254)203-118(72-90(5)6)159(255)212-138(91(7)8)166(262)200-110(52-43-70-182-172(177)178…	C172H265N43O51	3748.95	CCCCCCCCCCCCCCCC(=O)NC(CCC(O)=O)C(=O)NCCCCC(NC(=O)C(C)NC(=O)C(C)NC(=O)C(CCC(N)=O)NC(=O)CNC(=O)C(CCC(O)=O)NC(=O)C(CC(C)C)NC(=O)C(Cc1ccc(O)cc1)NC(=O)C(CO)NC(=O)C(CO)NC(=O)C(NC(=O)C(CC(O)=O)NC(=O)C(CO)NC(=O)C(NC(=O)C(Cc1ccccc1)NC(=O)C(NC(=O)CNC(=O)C(CCC(O)=O)NC(=O)C(C)NC(=O)C(N)Cc1cnc[nH]1)C(C)O)C(C)O)C(C)C)C(=O)NC(CCC(O)=O)C(=O)NC(Cc1ccccc1)C(=O)NC(C(C)CC)C(=O)NC(C)C(=O)NC(Cc1c[nH]c2ccccc12)C(=O)NC…	CCCCCCCCCCCCCCCC(=O)NC(CCC(O)=O)C(=O)NCCCCC(NC(=O)C(C)NC(=O)C(C)NC(=O)C(CCC(N)=O)NC(=O)CNC(=O)C(CCC(O)=O)NC(=O)C(CC(C)C)NC(=O)C(Cc1ccc(O)cc1)NC(=O)C(CO)NC(=O)C(CO)NC(=O)C(NC(=O)C(CC(O)=O)NC(=O)C(CO)NC(=O)C(NC(=O)C(Cc1ccccc1)NC(=O)C(NC(=O)CNC(=O)C(CCC(O)=O)NC(=O)C(C)NC(=O)C(N)Cc1cnc[nH]1)C(C)O)C(C)O)C(C)C)C(=O)NC(CCC(O)=O)C(=O)NC(Cc1ccccc1)C(=O)NC(C(C)CC)C(=O)NC(C)C(=O)NC(Cc1c[nH]c2ccccc12)C(=O)NC…
C09AA03	lisinopril	Approved Name	DTXSID6040537	Lisinopril	DTXCID4020537	RLAWWYSOJDYHDC-BZSNNMDCSA-N	N~2~-[(1S)-1-Carboxy-3-phenylpropyl]-L-lysyl-L-proline	NCCCC[C@H](N[C@@H](CCC1=CC=CC=C1)C(O)=O)C(=O)N1CCC[C@H]1C(O)=O	InChI=1S/C21H31N3O5/c22-13-5-4-9-16(19(25)24-14-6-10-18(24)21(28)29)23-17(20(26)27)12-11-15-7-2-1-3-8-15/h1-3,7-8,16-18,23H,4-6,9-14,22H2,(H,26,27)(H,28,29)/t16-,17-,18-/m0/s1	C21H31N3O5	405.226	NCCCCC(NC(CCC1=CC=CC=C1)C(O)=O)C(=O)N1CCCC1C(O)=O	NCCCCC(NC(CCC1=CC=CC=C1)C(O)=O)C(=O)N1CCCC1C(O)=O
N05AN01	lithium succinate	Approved Name	DTXSID40905106	Lithium succinate	DTXCID501334209	LQNUMILKBSMSMM-UHFFFAOYSA-N	-	[Li+].OC(=O)CCC(O)=O	InChI=1S/C4H6O4.Li/c5-3(6)1-2-4(7)8;/h1-2H2,(H,5,6)(H,7,8);/q;+1	C4H6LiO4	125.042	OC(=O)CCC(O)=O	OC(=O)CCC(O)=O
S01GX05	lodoxamide	Approved Name	DTXSID9057767	Lodoxamide	DTXCID0031556	RVGLGHVJXCETIO-UHFFFAOYSA-N	2,2'-[(2-Chloro-5-cyano-1,3-phenylene)diazanediyl]bis(oxoacetic acid)	OC(=O)C(=O)NC1=CC(=CC(NC(=O)C(O)=O)=C1Cl)C#N	InChI=1S/C11H6ClN3O6/c12-7-5(14-8(16)10(18)19)1-4(3-13)2-6(7)15-9(17)11(20)21/h1-2H,(H,14,16)(H,15,17)(H,18,19)(H,20,21)	C11H6ClN3O6	310.995	OC(=O)C(=O)NC1=CC(=CC(NC(=O)C(O)=O)=C1Cl)C#N	OC(=O)C(=O)NC1=CC(=CC(NC(=O)C(O)=O)=C1Cl)C#N
A07DA03	loperamide	Approved Name	DTXSID6045165	Loperamide	DTXCID4025165	RDOIQAHITMMDAJ-UHFFFAOYSA-N	4-[4-(4-Chlorophenyl)-4-hydroxypiperidin-1-yl]-N,N-dimethyl-2,2-diphenylbutanamide	CN(C)C(=O)C(CCN1CCC(O)(CC1)C1=CC=C(Cl)C=C1)(C1=CC=CC=C1)C1=CC=CC=C1	InChI=1S/C29H33ClN2O2/c1-31(2)27(33)29(24-9-5-3-6-10-24,25-11-7-4-8-12-25)19-22-32-20-17-28(34,18-21-32)23-13-15-26(30)16-14-23/h3-16,34H,17-22H2,1-2H3	C29H33ClN2O2	476.223	CN(C)C(=O)C(CCN1CCC(O)(CC1)C1=CC=C(Cl)C=C1)(C1=CC=CC=C1)C1=CC=CC=C1	CN(C)C(=O)C(CCN1CCC(O)(CC1)C1=CC=C(Cl)C=C1)(C1=CC=CC=C1)C1=CC=CC=C1
J05AR10	lopinavir	Approved Name	DTXSID8046456	Lopinavir	DTXCID6026456	KJHKTHWMRKYKJE-SUGCFTRWSA-N	(2S)-N-{(2S,4S,5S)-5-[2-(2,6-Dimethylphenoxy)acetamido]-4-hydroxy-1,6-diphenylhexan-2-yl}-3-methyl-2-(2-oxo-1,3-diazinan-1-yl)butanamide	CC(C)[C@H](N1CCCNC1=O)C(=O)N[C@H](C[C@H](O)[C@H](CC1=CC=CC=C1)NC(=O)COC1=C(C)C=CC=C1C)CC1=CC=CC=C1	InChI=1S/C37H48N4O5/c1-25(2)34(41-20-12-19-38-37(41)45)36(44)39-30(21-28-15-7-5-8-16-28)23-32(42)31(22-29-17-9-6-10-18-29)40-33(43)24-46-35-26(3)13-11-14-27(35)4/h5-11,13-18,25,30-32,34,42H,12,19-24H2,1-4H3,(H,38,45)(H,39,44)(H,40,43)/t30-,31-,32-,34-/m0/s1	C37H48N4O5	628.362	CC(C)C(N1CCCNC1=O)C(=O)NC(CC(O)C(CC1=CC=CC=C1)NC(=O)COC1=C(C)C=CC=C1C)CC1=CC=CC=C1	CC(C)C(N1CCCNC1=O)C(=O)NC(CC(O)C(CC1=CC=CC=C1)NC(=O)COC1=C(C)C=CC=C1C)CC1=CC=CC=C1
N05CD11	loprazolam	Approved Name	DTXSID30894873	Loprazolam	DTXCID50910064	UTEFBSAVJNEPTR-RGEXLXHISA-N	(2Z)-6-(2-Chlorophenyl)-2-[(4-methylpiperazin-1-yl)methylidene]-8-nitro-2,4-dihydro-1H-imidazo[1,2-a][1,4]benzodiazepin-1-one	CN1CCN(CC1)\C=C1/N=C2CN=C(C3=CC=CC=C3Cl)C3=C(C=CC(=C3)[N+]([O-])=O)N2C1=O	InChI=1S/C23H21ClN6O3/c1-27-8-10-28(11-9-27)14-19-23(31)29-20-7-6-15(30(32)33)12-17(20)22(25-13-21(29)26-19)16-4-2-3-5-18(16)24/h2-7,12,14H,8-11,13H2,1H3/b19-14-	C23H21ClN6O3	464.136	CN1CCN(CC1)C=C1N=C2CN=C(C3=CC=CC=C3Cl)C3=CC(=CC=C3N2C1=O)[N+]([O-])=O	CN1CCN(CC1)C=C1N=C2CN=C(C3=CC=CC=C3Cl)C3=CC(=CC=C3N2C1=O)[N+]([O-])=O
R06AX13	loratadine	Approved Name	DTXSID2023224	Loratadine	DTXCID903224	JCCNYMKQOSZNPW-UHFFFAOYSA-N	Ethyl 4-(8-chloro-5,6-dihydro-11H-benzo[5,6]cyclohepta[1,2-b]pyridin-11-ylidene)piperidine-1-carboxylate	CCOC(=O)N1CCC(CC1)=C1C2=C(CCC3=C1N=CC=C3)C=C(Cl)C=C2	InChI=1S/C22H23ClN2O2/c1-2-27-22(26)25-12-9-15(10-13-25)20-19-8-7-18(23)14-17(19)6-5-16-4-3-11-24-21(16)20/h3-4,7-8,11,14H,2,5-6,9-10,12-13H2,1H3	C22H23ClN2O2	382.145	CCOC(=O)N1CCC(CC1)=C1C2=C(CCC3=C1N=CC=C3)C=C(Cl)C=C2	CCOC(=O)N1CCC(CC1)=C1C2=C(CCC3=C1N=CC=C3)C=C(Cl)C=C2
N05BA06	lorazepam	Approved Name	DTXSID7023225	Lorazepam	DTXCID303225	DIWRORZWFLOCLC-UHFFFAOYSA-N	7-Chloro-5-(2-chlorophenyl)-3-hydroxy-1,3-dihydro-2H-1,4-benzodiazepin-2-one	OC1N=C(C2=CC=CC=C2Cl)C2=CC(Cl)=CC=C2NC1=O	InChI=1/C15H10Cl2N2O2/c16-8-5-6-12-10(7-8)13(19-15(21)14(20)18-12)9-3-1-2-4-11(9)17/h1-7,15,21H,(H,18,20)	C15H10Cl2N2O2	320.012	OC1N=C(C2=CC=CC=C2Cl)C2=CC(Cl)=CC=C2NC1=O	OC1N=C(C2=CC=CC=C2Cl)C2=CC(Cl)=CC=C2NC1=O
N05CD06	lormetazepam	Approved Name	DTXSID40862442	Lormetazepam	DTXCID10811205	FJIKWRGCXUCUIG-UHFFFAOYSA-N	7-Chloro-5-(2-chlorophenyl)-3-hydroxy-1-methyl-1,3-dihydro-2H-1,4-benzodiazepin-2-one	CN1C2=CC=C(Cl)C=C2C(=NC(O)C1=O)C1=CC=CC=C1Cl	InChI=1/C16H12Cl2N2O2/c1-20-13-7-6-9(17)8-11(13)14(19-15(21)16(20)22)10-4-2-3-5-12(10)18/h2-8,15,21H,1H3	C16H12Cl2N2O2	334.028	CN1C2=CC=C(Cl)C=C2C(=NC(O)C1=O)C1=CC=CC=C1Cl	CN1C2=CC=C(Cl)C=C2C(=NC(O)C1=O)C1=CC=CC=C1Cl
C09CA01	losartan	Approved Name	DTXSID7023227	Losartan	DTXCID103227	PSIFNNKUMBGKDQ-UHFFFAOYSA-N	(2-Butyl-4-chloro-1-{[2'-(1H-tetrazol-5-yl)[1,1'-biphenyl]-4-yl]methyl}-1H-imidazol-5-yl)methanol	CCCCC1=NC(Cl)=C(CO)N1CC1=CC=C(C=C1)C1=CC=CC=C1C1=NN=NN1	InChI=1S/C22H23ClN6O/c1-2-3-8-20-24-21(23)19(14-30)29(20)13-15-9-11-16(12-10-15)17-6-4-5-7-18(17)22-25-27-28-26-22/h4-7,9-12,30H,2-3,8,13-14H2,1H3,(H,25,26,27,28)	C22H23ClN6O	422.162	CCCCC1=NC(Cl)=C(CO)N1CC1=CC=C(C=C1)C1=CC=CC=C1C1=NN=NN1	CCCCC1=NC(Cl)=C(CO)N1CC1=CC=C(C=C1)C1=CC=CC=C1C1=NN=NN1
R07AX30	lumacaftor	Approved Name	DTXSID30239523	Lumacaftor	DTXCID80162014	UFSKUSARDNFIRC-UHFFFAOYSA-N	3-(6-{[1-(2,2-Difluoro-2H-1,3-benzodioxol-5-yl)cyclopropane-1-carbonyl]amino}-3-methylpyridin-2-yl)benzoic acid	CC1=C(N=C(NC(=O)C2(CC2)C2=CC3=C(OC(F)(F)O3)C=C2)C=C1)C1=CC(=CC=C1)C(O)=O	InChI=1S/C24H18F2N2O5/c1-13-5-8-19(27-20(13)14-3-2-4-15(11-14)21(29)30)28-22(31)23(9-10-23)16-6-7-17-18(12-16)33-24(25,26)32-17/h2-8,11-12H,9-10H2,1H3,(H,29,30)(H,27,28,31)	C24H18F2N2O5	452.118	CC1=C(N=C(NC(=O)C2(CC2)C2=CC3=C(OC(F)(F)O3)C=C2)C=C1)C1=CC(=CC=C1)C(O)=O	CC1=C(N=C(NC(=O)C2(CC2)C2=CC3=C(OC(F)(F)O3)C=C2)C=C1)C1=CC(=CC=C1)C(O)=O
J01AA04	lymecycline	Approved Name	DTXSID9045344	Lymecycline	DTXCID7025344	WLQCPSFWJHLZAY-CCZWQWCCSA-N	N~2~-({[(4S,4aS,6S,12aS)-4-(Dimethylamino)-3,6,10,12,12a-pentahydroxy-6-methyl-1,11-dioxo-1,4,4a,5,5a,6,11,12a-octahydrotetracene-2-carbonyl]amino}methyl)-L-lysine	CN(C)[C@H]1[C@@H]2CC3C(=C(O)[C@]2(O)C(=O)C(C(=O)NCN[C@@H](CCCCN)C(O)=O)=C1O)C(=O)C1=C(C=CC=C1O)[C@@]3(C)O	InChI=1S/C29H38N4O10/c1-28(42)13-7-6-9-17(34)18(13)22(35)19-14(28)11-15-21(33(2)3)23(36)20(25(38)29(15,43)24(19)37)26(39)32-12-31-16(27(40)41)8-4-5-10-30/h6-7,9,14-16,21,31,34,36-37,42-43H,4-5,8,10-12,30H2,1-3H3,(H,32,39)(H,40,41)/t14?,15-,16-,21-,28+,29-/m0/s1	C29H38N4O10	602.259	CN(C)C1C2CC3C(C(=O)C4=C(C=CC=C4O)C3(C)O)C(=O)C2(O)C(=O)C(C(=O)NCNC(CCCCN)C(O)=O)C1=O	CN(C)C1C2CC3C(C(=O)C4=C(C=CC=C4O)C3(C)O)C(=O)C2(O)C(=O)C(C(=O)NCNC(CCCCN)C(O)=O)C1=O
G03DC03	lynestrenol	Approved Name	DTXSID4021478	Lynestrenol	DTXCID201478	YNVGQYHLRCDXFQ-JBKQDOAHSA-N	19-Norpregn-4-en-20-yn-17-ol	C[C@]12CC[C@H]3[C@@H](CCC4=CCCC[C@H]34)[C@@H]1CC[C@]2(O)C#C	InChI=1S/C20H28O/c1-3-20(21)13-11-18-17-9-8-14-6-4-5-7-15(14)16(17)10-12-19(18,20)2/h1,6,15-18,21H,4-5,7-13H2,2H3/t15-,16+,17+,18-,19-,20+/m0/s1	C20H28O	284.214	CC12CCC3C(CCC4=CCCCC34)C1CCC2(O)C#C	CC12CCC3C(CCC4=CCCCC34)C1CCC2(O)C#C
C02KX04	macitentan	Approved Name	DTXSID50196063	Macitentan	DTXCID60118554	JGCMEBMXRHSZKX-UHFFFAOYSA-N	N-[5-(4-Bromophenyl)-6-{2-[(5-bromopyrimidin-2-yl)oxy]ethoxy}pyrimidin-4-yl]-N'-propylsulfuric diamide	CCCNS(=O)(=O)NC1=C(C(OCCOC2=NC=C(Br)C=N2)=NC=N1)C1=CC=C(Br)C=C1	InChI=1S/C19H20Br2N6O4S/c1-2-7-26-32(28,29)27-17-16(13-3-5-14(20)6-4-13)18(25-12-24-17)30-8-9-31-19-22-10-15(21)11-23-19/h3-6,10-12,26H,2,7-9H2,1H3,(H,24,25,27)	C19H20Br2N6O4S	585.963	CCCNS(=O)(=O)NC1=C(C(OCCOC2=NC=C(Br)C=N2)=NC=N1)C1=CC=C(Br)C=C1	CCCNS(=O)(=O)NC1=C(C(OCCOC2=NC=C(Br)C=N2)=NC=N1)C1=CC=C(Br)C=C1
A06AD15	macrogol	Synonym from Valid Source	DTXSID4027862	Polyethylene glycol	DTXCID601326819	-	-	[H]OCCO |lp:1:2,4:2,Sg:n:1,2,3::ht|	InChI=1S/C2H6O2/c3-1-2-4/h3-4H,1-2H2	(C2H4O)nH2O	-	-	-
A02AD02	magaldrate	Approved Name	DTXSID00157184	Magaldrate	DTXCID6079675	SXSTVPXRZQQBKQ-UHFFFAOYSA-M	-	O.[OH-].[Mg].[Al]	InChI=1S/Al.Mg.2H2O/h;;2*1H2/p-1	AlH3MgO2	85.9804	-	-
P03AX03	malathion	Approved Name	DTXSID4020791	Malathion	DTXCID80791	JXSJBGJIGXNWCI-UHFFFAOYSA-N	Diethyl 2-[(dimethoxyphosphorothioyl)sulfanyl]butanedioate	CCOC(=O)CC(SP(=S)(OC)OC)C(=O)OCC	InChI=1/C10H19O6PS2/c1-5-15-9(11)7-8(10(12)16-6-2)19-17(18,13-3)14-4/h8H,5-7H2,1-4H3	C10H19O6PS2	330.036	CCOC(=O)CC(SP(=S)(OC)OC)C(=O)OCC	CCOC(=O)CC(SP(=S)(OC)OC)C(=O)OCC
B05BC01	mannitol	Approved Name	DTXSID30858955	Mannitol	DTXCID001324372	FBPFZTCFMRRESA-KVTDHHQDSA-N	Hexitol	OC[C@@H](O)[C@@H](O)[C@H](O)[C@H](O)CO	InChI=1/C6H14O6/c7-1-3(9)5(11)6(12)4(10)2-8/h3-12H,1-2H2/t3-,4-,5-,6-/s2	C6H14O6	182.079	OCC(O)C(O)C(O)C(O)CO	OCC(O)C(O)C(O)C(O)CO
J05AX09	maraviroc	Approved Name	DTXSID8048949	Maraviroc	DTXCID5028875	GSNHKUDZZFZSJB-XDZVQPMWSA-N	4,4-Difluoro-N-(3-{(1R,3s,5S)-3-[3-methyl-5-(propan-2-yl)-4H-1,2,4-triazol-4-yl]-8-azabicyclo[3.2.1]octan-8-yl}-1-phenylpropyl)cyclohexane-1-carboxamide	CC(C)C1=NN=C(C)N1[C@H]1C[C@@H]2CC[C@H](C1)N2CC[C@H](NC(=O)C1CCC(F)(F)CC1)C1=CC=CC=C1	InChI=1S/C29H41F2N5O/c1-19(2)27-34-33-20(3)36(27)25-17-23-9-10-24(18-25)35(23)16-13-26(21-7-5-4-6-8-21)32-28(37)22-11-14-29(30,31)15-12-22/h4-8,19,22-26H,9-18H2,1-3H3,(H,32,37)/t23-,24+,25-,26-/m0/s1	C29H41F2N5O	513.328	[H]C12CCC([H])(CC(C1)N1C(C)=NN=C1C(C)C)N2CCC(NC(=O)C1CCC(F)(F)CC1)C1=CC=CC=C1	[H]C12CCC([H])(CC(C1)N1C(C)=NN=C1C(C)C)N2CCC(NC(=O)C1CCC(F)(F)CC1)C1=CC=CC=C1
P02CA01	mebendazole	Approved Name	DTXSID4040682	Mebendazole	DTXCID2020682	OPXLLQIJSORQAM-UHFFFAOYSA-N	Methyl (5-benzoyl-1H-benzimidazol-2-yl)carbamate	COC(=O)NC1=NC2=C(N1)C=CC(=C2)C(=O)C1=CC=CC=C1	InChI=1S/C16H13N3O3/c1-22-16(21)19-15-17-12-8-7-11(9-13(12)18-15)14(20)10-5-3-2-4-6-10/h2-9H,1H3,(H2,17,18,19,21)	C16H13N3O3	295.096	COC(=O)NC1=NC2=C(N1)C=CC(=C2)C(=O)C1=CC=CC=C1	COC(=O)NC1=NC2=C(N1)C=CC(=C2)C(=O)C1=CC=CC=C1
A03AA04	mebeverine	Approved Name	DTXSID6023238	Mebeverine	DTXCID803238	VYVKHNNGDFVQGA-UHFFFAOYSA-N	4-{Ethyl[1-(4-methoxyphenyl)propan-2-yl]amino}butyl 3,4-dimethoxybenzoate	CCN(CCCCOC(=O)C1=CC(OC)=C(OC)C=C1)C(C)CC1=CC=C(OC)C=C1	InChI=1/C25H35NO5/c1-6-26(19(2)17-20-9-12-22(28-3)13-10-20)15-7-8-16-31-25(27)21-11-14-23(29-4)24(18-21)30-5/h9-14,18-19H,6-8,15-17H2,1-5H3	C25H35NO5	429.252	CCN(CCCCOC(=O)C1=CC(OC)=C(OC)C=C1)C(C)CC1=CC=C(OC)C=C1	CCN(CCCCOC(=O)C1=CC(OC)=C(OC)C=C1)C(C)CC1=CC=C(OC)C=C1
R06AE05	meclozine	Synonym from Valid Source	DTXSID0023242	Meclizine	DTXCID703242	OCJYIGYOJCODJL-UHFFFAOYSA-N	1-[(4-Chlorophenyl)(phenyl)methyl]-4-[(3-methylphenyl)methyl]piperazine	CC1=CC(CN2CCN(CC2)C(C2=CC=CC=C2)C2=CC=C(Cl)C=C2)=CC=C1	InChI=1/C25H27ClN2/c1-20-6-5-7-21(18-20)19-27-14-16-28(17-15-27)25(22-8-3-2-4-9-22)23-10-12-24(26)13-11-23/h2-13,18,25H,14-17,19H2,1H3	C25H27ClN2	390.186	CC1=CC(CN2CCN(CC2)C(C2=CC=CC=C2)C2=CC=C(Cl)C=C2)=CC=C1	CC1=CC(CN2CCN(CC2)C(C2=CC=CC=C2)C2=CC=C(Cl)C=C2)=CC=C1
G03AC06	medroxyprogesterone	Approved Name	DTXSID0036508	Medroxyprogesterone	DTXCID8016508	FRQMUZJSZHZSGN-HBNHAYAOSA-N	(6alpha)-17-Hydroxy-6-methylpregn-4-ene-3,20-dione	C[C@H]1C[C@H]2[C@@H]3CC[C@](O)(C(C)=O)[C@@]3(C)CC[C@@H]2[C@@]2(C)CCC(=O)C=C12	InChI=1S/C22H32O3/c1-13-11-16-17(20(3)8-5-15(24)12-19(13)20)6-9-21(4)18(16)7-10-22(21,25)14(2)23/h12-13,16-18,25H,5-11H2,1-4H3/t13-,16+,17-,18-,20+,21-,22-/m0/s1	C22H32O3	344.235	CC1CC2C3CCC(O)(C(C)=O)C3(C)CCC2C2(C)CCC(=O)C=C12	CC1CC2C3CCC(O)(C(C)=O)C3(C)CCC2C2(C)CCC(=O)C=C12
P01BC02	mefloquine	Approved Name	DTXSID4037168	Mefloquine	DTXCID2017168	XEEQGYMUWCZPDN-DOMZBBRYSA-N	(S)-[2,8-Bis(trifluoromethyl)quinolin-4-yl][(2R)-piperidin-2-yl]methanol	O[C@H]([C@H]1CCCCN1)C1=CC(=NC2=C1C=CC=C2C(F)(F)F)C(F)(F)F	InChI=1S/C17H16F6N2O/c18-16(19,20)11-5-3-4-9-10(15(26)12-6-1-2-7-24-12)8-13(17(21,22)23)25-14(9)11/h3-5,8,12,15,24,26H,1-2,6-7H2/t12-,15+/m1/s1	C17H16F6N2O	378.117	OC(C1CCCCN1)C1=C2C=CC=C(C2=NC(=C1)C(F)(F)F)C(F)(F)F	OC(C1CCCCN1)C1=C2C=CC=C(C2=NC(=C1)C(F)(F)F)C(F)(F)F
L02AB01	megestrol	Approved Name	DTXSID001009330	Megestrol	DTXCID001436159	VXIMPSPISRVBPZ-NWUMPJBXSA-N	-	[H][C@@]12CC[C@](O)(C(C)=O)[C@@]1(C)CC[C@@]1([H])[C@@]2([H])C=C(C)C2=CC(=O)CC[C@]12C	InChI=1S/C22H30O3/c1-13-11-16-17(20(3)8-5-15(24)12-19(13)20)6-9-21(4)18(16)7-10-22(21,25)14(2)23/h11-12,16-18,25H,5-10H2,1-4H3/t16-,17+,18+,20-,21+,22+/m1/s1	C22H30O3	342.219	CC(=O)C1(O)CCC2C3C=C(C)C4=CC(=O)CCC4(C)C3CCC12C	CC(=O)C1(O)CCC2C3C=C(C)C4=CC(=O)CCC4(C)C3CCC12C
N05CH01	melatonin	Approved Name	DTXSID1022421	Melatonin	DTXCID002421	DRLFMBDRBRZALE-UHFFFAOYSA-N	N-[2-(5-Methoxy-1H-indol-3-yl)ethyl]acetamide	COC1=CC2=C(NC=C2CCNC(C)=O)C=C1	InChI=1S/C13H16N2O2/c1-9(16)14-6-5-10-8-15-13-4-3-11(17-2)7-12(10)13/h3-4,7-8,15H,5-6H2,1-2H3,(H,14,16)	C13H16N2O2	232.121	COC1=CC2=C(NC=C2CCNC(C)=O)C=C1	COC1=CC2=C(NC=C2CCNC(C)=O)C=C1
L01AA03	melphalan	Approved Name	DTXSID6020804	Melphalan	DTXCID00804	SGDBTWWWUNNDEQ-LBPRGKRZSA-N	4-[Bis(2-chloroethyl)amino]-L-phenylalanine	N[C@@H](CC1=CC=C(C=C1)N(CCCl)CCCl)C(O)=O	InChI=1S/C13H18Cl2N2O2/c14-5-7-17(8-6-15)11-3-1-10(2-4-11)9-12(16)13(18)19/h1-4,12H,5-9,16H2,(H,18,19)/t12-/m0/s1	C13H18Cl2N2O2	304.075	NC(CC1=CC=C(C=C1)N(CCCl)CCCl)C(O)=O	NC(CC1=CC=C(C=C1)N(CCCl)CCCl)C(O)=O
N06DX01	memantine	Approved Name	DTXSID5045174	Memantine	DTXCID3025174	BUGYDGFZZOZRHP-UHFFFAOYSA-N	3,5-Dimethyladamantan-1-amine	CC12CC3CC(C)(C1)CC(N)(C3)C2	InChI=1/C12H21N/c1-10-3-9-4-11(2,6-10)8-12(13,5-9)7-10/h9H,3-8,13H2,1-2H3	C12H21N	179.167	CC12CC3CC(C)(C1)CC(N)(C3)C2	CC12CC3CC(C)(C1)CC(N)(C3)C2
N01BB03	mepivacaine	Approved Name	DTXSID9023259	Mepivacaine	DTXCID803259	INWLQCZOYSRPNW-UHFFFAOYSA-N	N-(2,6-Dimethylphenyl)-1-methylpiperidine-2-carboxamide	CN1CCCCC1C(=O)NC1=C(C)C=CC=C1C	InChI=1/C15H22N2O/c1-11-7-6-8-12(2)14(11)16-15(18)13-9-4-5-10-17(13)3/h6-8,13H,4-5,9-10H2,1-3H3,(H,16,18)	C15H22N2O	246.173	CN1CCCCC1C(=O)NC1=C(C)C=CC=C1C	CN1CCCCC1C(=O)NC1=C(C)C=CC=C1C
A16AA04	mercaptamine	Synonym from Valid Source	DTXSID3022875	Cysteamine	DTXCID902875	UFULAYFCSOUIOV-UHFFFAOYSA-N	2-Aminoethane-1-thiol	NCCS	InChI=1S/C2H7NS/c3-1-2-4/h4H,1-3H2	C2H7NS	77.0299	NCCS	NCCS
L01BB02	mercaptopurine	Synonym from Valid Source	DTXSID0020810	6-Mercaptopurine	DTXCID00810	GLVAUDGFNGKCSF-UHFFFAOYSA-N	1,9-Dihydro-6H-purine-6-thione	S=C1NC=NC2=C1N=CN2	InChI=1S/C5H4N4S/c10-5-3-4(7-1-6-3)8-2-9-5/h1-2H,(H2,6,7,8,9,10)	C5H4N4S	152.016	S=C1NC=NC2=C1N=CN2	S=C1NC=NC2=C1N=CN2
J01DH02	meropenem	Approved Name	DTXSID7045526	Meropenem	DTXCID5025526	DMJNNHOOLUXYBV-PQTSNVLCSA-N	(4R,5S,6S)-3-{[(3S,5S)-5-(Dimethylcarbamoyl)pyrrolidin-3-yl]sulfanyl}-6-[(1R)-1-hydroxyethyl]-4-methyl-7-oxo-1-azabicyclo[3.2.0]hept-2-ene-2-carboxylic acid	C[C@@H](O)[C@@H]1[C@H]2[C@@H](C)C(S[C@@H]3CN[C@@H](C3)C(=O)N(C)C)=C(N2C1=O)C(O)=O	InChI=1S/C17H25N3O5S/c1-7-12-11(8(2)21)16(23)20(12)13(17(24)25)14(7)26-9-5-10(18-6-9)15(22)19(3)4/h7-12,18,21H,5-6H2,1-4H3,(H,24,25)/t7-,8-,9+,10+,11-,12-/m1/s1	C17H25N3O5S	383.151	CC(O)C1C2C(C)C(SC3CNC(C3)C(=O)N(C)C)=C(N2C1=O)C(O)=O	CC(O)C1C2C(C)C(SC3CNC(C3)C(=O)N(C)C)=C(N2C1=O)C(O)=O
A07EC02	mesalazine	Synonym from Valid Source	DTXSID5024506	5-Aminosalicylic acid	DTXCID804506	KBOPZPXVLCULAV-UHFFFAOYSA-N	5-Amino-2-hydroxybenzoic acid	NC1=CC=C(O)C(=C1)C(O)=O	InChI=1S/C7H7NO3/c8-4-1-2-6(9)5(3-4)7(10)11/h1-3,9H,8H2,(H,10,11)	C7H7NO3	153.043	NC1=CC=C(O)C(=C1)C(O)=O	NC1=CC=C(O)C(=C1)C(O)=O
V03AF01	mesna	Approved Name	DTXSID8023264	Mesna	DTXCID103264	ZNEWHQLOPFWXOF-UHFFFAOYSA-N	2-Sulfanylethane-1-sulfonic acid	OS(=O)(=O)CCS	InChI=1S/C2H6O3S2/c3-7(4,5)2-1-6/h6H,1-2H2,(H,3,4,5)	C2H6O3S2	141.976	OS(=O)(=O)CCS	OS(=O)(=O)CCS
G03BB01	mesterolone	Approved Name	DTXSID90878533	Mesterolone	DTXCID101016578	UXYRZJKIQKRJCF-TZPFWLJSSA-N	(1alpha,5alpha,17beta)-17-Hydroxy-1-methylandrostan-3-one	C[C@H]1CC(=O)C[C@@H]2CC[C@H]3[C@@H]4CC[C@H](O)[C@@]4(C)CC[C@@H]3[C@@]12C	InChI=1S/C20H32O2/c1-12-10-14(21)11-13-4-5-15-16-6-7-18(22)19(16,2)9-8-17(15)20(12,13)3/h12-13,15-18,22H,4-11H2,1-3H3/t12-,13-,15-,16-,17-,18-,19-,20-/m0/s1	C20H32O2	304.24	CC1CC(=O)CC2CCC3C4CCC(O)C4(C)CCC3C12C	CC1CC(=O)CC2CCC3C4CCC(O)C4(C)CCC3C12C
N02BB02	metamizole sodium	Synonym from Valid Source	DTXSID8020543	Dipyrone	DTXCID20543	DJGAAPFSPWAYTJ-UHFFFAOYSA-M	Sodium [(1,5-dimethyl-3-oxo-2-phenyl-2,3-dihydro-1H-pyrazol-4-yl)(methyl)amino]methanesulfonate	[Na+].CN(CS([O-])(=O)=O)C1=C(C)N(C)N(C1=O)C1=CC=CC=C1	InChI=1S/C13H17N3O4S.Na/c1-10-12(14(2)9-21(18,19)20)13(17)16(15(10)3)11-7-5-4-6-8-11;/h4-8H,9H2,1-3H3,(H,18,19,20);/q;+1/p-1	C13H16N3NaO4S	333.076	CN(CS(O)(=O)=O)C1=C(C)N(C)N(C1=O)C1=CC=CC=C1	CN(CS(O)(=O)=O)C1=C(C)N(C)N(C1=O)C1=CC=CC=C1
A10BA02	metformin	Approved Name	DTXSID2023270	Metformin	DTXCID803270	XZWYZXLIPXDOLR-UHFFFAOYSA-N	N,N-Dimethyltriimidodicarbonic diamide	CN(C)C(=N)NC(N)=N	InChI=1S/C4H11N5/c1-9(2)4(7)8-3(5)6/h1-2H3,(H5,5,6,7,8)	C4H11N5	129.101	CN(C)C(=N)NC(N)=N	CN(C)C(=N)NC(N)=N
N07BC02	methadone	Approved Name	DTXSID7023273	Methadone	DTXCID003273	USSIQXCVUWKGNF-UHFFFAOYSA-N	6-(Dimethylamino)-4,4-diphenylheptan-3-one	CCC(=O)C(CC(C)N(C)C)(C1=CC=CC=C1)C1=CC=CC=C1	InChI=1/C21H27NO/c1-5-20(23)21(16-17(2)22(3)4,18-12-8-6-9-13-18)19-14-10-7-11-15-19/h6-15,17H,5,16H2,1-4H3	C21H27NO	309.209	CCC(=O)C(CC(C)N(C)C)(C1=CC=CC=C1)C1=CC=CC=C1	CCC(=O)C(CC(C)N(C)C)(C1=CC=CC=C1)C1=CC=CC=C1
L04AX03	methotrexate	Approved Name	DTXSID4020822	Methotrexate	DTXCID80822	FBOZXECLQNJBKD-ZDUSSCGKSA-N	N-(4-{[(2,4-Diaminopteridin-6-yl)methyl](methyl)amino}benzoyl)-L-glutamic acid	CN(CC1=NC2=C(N=C1)N=C(N)N=C2N)C1=CC=C(C=C1)C(=O)N[C@@H](CCC(O)=O)C(O)=O	InChI=1S/C20H22N8O5/c1-28(9-11-8-23-17-15(24-11)16(21)26-20(22)27-17)12-4-2-10(3-5-12)18(31)25-13(19(32)33)6-7-14(29)30/h2-5,8,13H,6-7,9H2,1H3,(H,25,31)(H,29,30)(H,32,33)(H4,21,22,23,26,27)/t13-/m0/s1	C20H22N8O5	454.171	CN(CC1=CN=C2N=C(N)N=C(N)C2=N1)C1=CC=C(C=C1)C(=O)NC(CCC(O)=O)C(O)=O	CN(CC1=CN=C2N=C(N)N=C(N)C2=N1)C1=CC=C(C=C1)C(=O)NC(CCC(O)=O)C(O)=O
L01XD03	methyl aminolevulinate	Approved Name	DTXSID3048570	Methyl aminolevulinate	DTXCID4028202	YUUAYBAIHCDHHD-UHFFFAOYSA-N	Methyl 5-amino-4-oxopentanoate	COC(=O)CCC(=O)CN	InChI=1S/C6H11NO3/c1-10-6(9)3-2-5(8)4-7/h2-4,7H2,1H3	C6H11NO3	145.074	COC(=O)CCC(=O)CN	COC(=O)CCC(=O)CN
G02AB01	methylergometrine	Synonym from Valid Source	DTXSID1023283	Methergine	DTXCID303283	UNBRKDKAWYKMIV-QWQRMKEZSA-N	(8beta)-N-[(2S)-1-Hydroxybutan-2-yl]-6-methyl-9,10-didehydroergoline-8-carboxamide	CC[C@@H](CO)NC(=O)[C@H]1CN(C)[C@@H]2CC3=CNC4=CC=CC(=C34)C2=C1	InChI=1S/C20H25N3O2/c1-3-14(11-24)22-20(25)13-7-16-15-5-4-6-17-19(15)12(9-21-17)8-18(16)23(2)10-13/h4-7,9,13-14,18,21,24H,3,8,10-11H2,1-2H3,(H,22,25)/t13-,14+,18-/m1/s1	C20H25N3O2	339.195	CCC(CO)NC(=O)C1CN(C)C2CC3=CNC4=CC=CC(=C34)C2=C1	CCC(CO)NC(=O)C1CN(C)C2CC3=CNC4=CC=CC(=C34)C2=C1
A06AH01	methylnaltrexone bromide	Expert Validated Synonym	DTXSID30868236	Naltrexone methobromide	DTXCID40820845	IFGIYSGOEZJNBE-KNLJMPJLSA-N	17-(Cyclopropylmethyl)-3,14-dihydroxy-17-methyl-6-oxo-4,5-epoxymorphinan-17-ium	[Br-].[H][C@@]12OC3=C(O)C=CC4=C3[C@@]11CC[N+](C)(CC3CC3)[C@H](C4)[C@]1(O)CCC2=O	InChI=1S/C21H25NO4.BrH/c1-22(11-12-2-3-12)9-8-20-17-13-4-5-14(23)18(17)26-19(20)15(24)6-7-21(20,25)16(22)10-13;/h4-5,12,16,19,25H,2-3,6-11H2,1H3;1H/t16-,19+,20+,21-,22?;/m1./s1	C21H26BrNO4	435.105	C[N+]1(CC2CC2)CCC23C4Oc5c2c(CC1C3(O)CCC4=O)ccc5O	C[N+]1(CC2CC2)CCC23C4Oc5c2c(CC1C3(O)CCC4=O)ccc5O
N06BA04	methylphenidate	Approved Name	DTXSID5023299	Methylphenidate	DTXCID003299	DUGOZIWVEXMGBE-UHFFFAOYSA-N	Methyl phenyl(piperidin-2-yl)acetate	COC(=O)C(C1CCCCN1)C1=CC=CC=C1	InChI=1/C14H19NO2/c1-17-14(16)13(11-7-3-2-4-8-11)12-9-5-6-10-15-12/h2-4,7-8,12-13,15H,5-6,9-10H2,1H3	C14H19NO2	233.142	COC(=O)C(C1CCCCN1)C1=CC=CC=C1	COC(=O)C(C1CCCCN1)C1=CC=CC=C1
H02AB04	methylprednisolone	Approved Name	DTXSID7023300	Methylprednisolone	DTXCID903300	VHRSUDSXCMQTMA-PJHHCJLFSA-N	(6alpha,11beta)-11,17,21-Trihydroxy-6-methylpregna-1,4-diene-3,20-dione	C[C@H]1C[C@H]2[C@@H]3CC[C@](O)(C(=O)CO)[C@@]3(C)C[C@H](O)[C@@H]2[C@@]2(C)C=CC(=O)C=C12	InChI=1S/C22H30O5/c1-12-8-14-15-5-7-22(27,18(26)11-23)21(15,3)10-17(25)19(14)20(2)6-4-13(24)9-16(12)20/h4,6,9,12,14-15,17,19,23,25,27H,5,7-8,10-11H2,1-3H3/t12-,14-,15-,17-,19+,20-,21-,22-/m0/s1	C22H30O5	374.209	CC1CC2C3CCC(O)(C(=O)CO)C3(C)CC(O)C2C2(C)C=CC(=O)C=C12	CC1CC2C3CCC(O)(C(=O)CO)C3(C)CC(O)C2C2(C)C=CC(=O)C=C12
H02AB04	methylprednisolone aceponate	Approved Name	DTXSID2023301	Methylprednisolone aceponate	DTXCID303301	DALKLAYLIPSCQL-YPYQNWSCSA-N	(6alpha,11beta)-21-(Acetyloxy)-11-hydroxy-6-methyl-3,20-dioxopregna-1,4-dien-17-yl propanoate	CCC(=O)O[C@@]1(CC[C@H]2[C@@H]3C[C@H](C)C4=CC(=O)C=C[C@]4(C)[C@H]3[C@@H](O)C[C@]12C)C(=O)COC(C)=O	InChI=1S/C27H36O7/c1-6-23(32)34-27(22(31)14-33-16(3)28)10-8-19-18-11-15(2)20-12-17(29)7-9-25(20,4)24(18)21(30)13-26(19,27)5/h7,9,12,15,18-19,21,24,30H,6,8,10-11,13-14H2,1-5H3/t15-,18-,19-,21-,24+,25-,26-,27-/m0/s1	C27H36O7	472.246	CCC(=O)OC1(CCC2C3CC(C)C4=CC(=O)C=CC4(C)C3C(O)CC12C)C(=O)COC(C)=O	CCC(=O)OC1(CCC2C3CC(C)C4=CC(=O)C=CC4(C)C3C(O)CC12C)C(=O)COC(C)=O
C01AA08	metildigoxin	Integrated Source Name	DTXSID0023294	Methyldigoxin	DTXCID003294	IYJMSDVSVHDVGT-PEQKVOOWSA-N	(3beta,5beta,12beta)-3-{[2,6-Dideoxy-4-O-methyl-beta-D-ribo-hexopyranosyl-(1->4)-2,6-dideoxy-beta-D-ribo-hexopyranosyl-(1->4)-2,6-dideoxy-beta-D-ribo-hexopyranosyl]oxy}-12,14-dihydroxycard-20(22)-enolide	CO[C@H]1[C@@H](O)C[C@H](O[C@H]2[C@@H](O)C[C@H](O[C@H]3[C@@H](O)C[C@H](O[C@H]4CC[C@@]5(C)[C@H](CC[C@@H]6[C@@H]5C[C@@H](O)[C@]5(C)[C@H](CC[C@]65O)C5=CC(=O)OC5)C4)O[C@@H]3C)O[C@@H]2C)O[C@@H]1C	InChI=1S/C42H66O14/c1-20-37(49-6)29(43)16-35(51-20)55-39-22(3)53-36(18-31(39)45)56-38-21(2)52-34(17-30(38)44)54-25-9-11-40(4)24(14-25)7-8-27-28(40)15-32(46)41(5)26(10-12-42(27,41)48)23-13-33(47)50-19-23/h13,20-22,24-32,34-39,43-46,48H,7-12,14-19H2,1-6H3/t20-,21-,22-,24-,25+,26-,27-,28+,29+,30+,31+,32-,34+,35+,36+,37-,38-,39-,40+,41+,42+/m1/s1	C42H66O14	794.445	COC1C(O)CC(OC2C(O)CC(OC3C(O)CC(OC4CCC5(C)C(CCC6C5CC(O)C5(C)C(CCC65O)C5=CC(=O)OC5)C4)OC3C)OC2C)OC1C	COC1C(O)CC(OC2C(O)CC(OC3C(O)CC(OC4CCC5(C)C(CCC6C5CC(O)C5(C)C(CCC65O)C5=CC(=O)OC5)C4)OC3C)OC2C)OC1C
A03FA01	metoclopramide	Approved Name	DTXSID6045169	Metoclopramide	DTXCID4025169	TTWJBBZEZQICBI-UHFFFAOYSA-N	4-Amino-5-chloro-N-[2-(diethylamino)ethyl]-2-methoxybenzamide	CCN(CC)CCNC(=O)C1=CC(Cl)=C(N)C=C1OC	InChI=1S/C14H22ClN3O2/c1-4-18(5-2)7-6-17-14(19)10-8-11(15)12(16)9-13(10)20-3/h8-9H,4-7,16H2,1-3H3,(H,17,19)	C14H22ClN3O2	299.14	CCN(CC)CCNC(=O)C1=CC(Cl)=C(N)C=C1OC	CCN(CC)CCNC(=O)C1=CC(Cl)=C(N)C=C1OC
C07AB02	metoprolol	Approved Name	DTXSID2023309	Metoprolol	DTXCID503309	IUBSYMUCCVWXPE-UHFFFAOYSA-N	1-[4-(2-Methoxyethyl)phenoxy]-3-[(propan-2-yl)amino]propan-2-ol	COCCC1=CC=C(OCC(O)CNC(C)C)C=C1	InChI=1/C15H25NO3/c1-12(2)16-10-14(17)11-19-15-6-4-13(5-7-15)8-9-18-3/h4-7,12,14,16-17H,8-11H2,1-3H3	C15H25NO3	267.183	COCCC1=CC=C(OCC(O)CNC(C)C)C=C1	COCCC1=CC=C(OCC(O)CNC(C)C)C=C1
J01XD01	metronidazole	Approved Name	DTXSID2020892	Metronidazole	DTXCID20892	VAOCPAMSLUNLGC-UHFFFAOYSA-N	2-(2-Methyl-5-nitro-1H-imidazol-1-yl)ethan-1-ol	CC1=NC=C(N1CCO)[N+]([O-])=O	InChI=1S/C6H9N3O3/c1-5-7-4-6(9(11)12)8(5)2-3-10/h4,10H,2-3H2,1H3	C6H9N3O3	171.064	CC1=NC=C(N1CCO)[N+]([O-])=O	CC1=NC=C(N1CCO)[N+]([O-])=O
N06AX03	mianserin	Approved Name	DTXSID6023317	Mianserin	DTXCID003317	UEQUQVLFIPOEMF-UHFFFAOYSA-N	2-Methyl-1,2,3,4,10,14b-hexahydrodibenzo[c,f]pyrazino[1,2-a]azepine	CN1CCN2C(C1)C1=CC=CC=C1CC1=C2C=CC=C1	InChI=1/C18H20N2/c1-19-10-11-20-17-9-5-3-7-15(17)12-14-6-2-4-8-16(14)18(20)13-19/h2-9,18H,10-13H2,1H3	C18H20N2	264.163	CN1CCN2C(C1)C1=CC=CC=C1CC1=C2C=CC=C1	CN1CCN2C(C1)C1=CC=CC=C1CC1=C2C=CC=C1
D01AC02	miconazole	Approved Name	DTXSID6023319	Miconazole	DTXCID803319	BYBLEWFAAKGYCD-UHFFFAOYSA-N	1-{2-(2,4-Dichlorophenyl)-2-[(2,4-dichlorophenyl)methoxy]ethyl}-1H-imidazole	ClC1=CC=C(COC(CN2C=CN=C2)C2=CC=C(Cl)C=C2Cl)C(Cl)=C1	InChI=1/C18H14Cl4N2O/c19-13-2-1-12(16(21)7-13)10-25-18(9-24-6-5-23-11-24)15-4-3-14(20)8-17(15)22/h1-8,11,18H,9-10H2	C18H14Cl4N2O	413.986	ClC1=CC=C(COC(CN2C=CN=C2)C2=CC=C(Cl)C=C2Cl)C(Cl)=C1	ClC1=CC=C(COC(CN2C=CN=C2)C2=CC=C(Cl)C=C2Cl)C(Cl)=C1
N05CD08	midazolam	Approved Name	DTXSID5023320	Midazolam	DTXCID503320	DDLIGBOFAVUZHB-UHFFFAOYSA-N	8-Chloro-6-(2-fluorophenyl)-1-methyl-4H-imidazo[1,5-a][1,4]benzodiazepine	CC1=NC=C2CN=C(C3=CC=CC=C3F)C3=CC(Cl)=CC=C3N12	InChI=1S/C18H13ClFN3/c1-11-21-9-13-10-22-18(14-4-2-3-5-16(14)20)15-8-12(19)6-7-17(15)23(11)13/h2-9H,10H2,1H3	C18H13ClFN3	325.078	CC1=NC=C2CN=C(C3=CC=CC=C3F)C3=CC(Cl)=CC=C3N12	CC1=NC=C2CN=C(C3=CC=CC=C3F)C3=CC(Cl)=CC=C3N12
L01XE39	midostaurin	Expert Validated Synonym	DTXSID40923522	4'-N-Benzoylstaurosporine	DTXCID201352375	IIQIEMHSDLLZQA-QZPVEUDVSA-N	-	[H][C@]12O[C@](C)(N3C4=CC=CC=C4C4=C5CN=C(O)C5=C5C6=CC=CC=C6N1C5=C34)[C@](C)(OC)[C@]2([H])N(C)C(=O)C1=CC=CC=C1	InChI=1S/C35H30N4O4/c1-34(42-4)30(37(3)32(41)19-12-6-5-7-13-19)33-38-23-16-10-8-14-20(23)26-27-22(18-36-31(27)40)25-21-15-9-11-17-24(21)39(29(25)28(26)38)35(34,2)43-33/h5-17,30,33H,18H2,1-4H3,(H,36,40)/t30-,33-,34-,35+/m1/s1	C35H30N4O4	570.227	COC1(C)C(C2OC1(C)N1C3=CC=CC=C3C3=C1C1=C(C4=C(C=CC=C4)N21)C1=C3CNC1=O)N(C)C(=O)C1=CC=CC=C1	COC1(C)C(C2OC1(C)N1C3=CC=CC=C3C3=C1C1=C(C4=C(C=CC=C4)N21)C1=C3CNC1=O)N(C)C(=O)C1=CC=CC=C1
G03XB01	mifepristone	Approved Name	DTXSID5023322	Mifepristone	DTXCID303322	VKHAHZOOUSRJNA-GCNJZUOMSA-N	(8S,11R,13S,14S,17S)-11-[4-(Dimethylamino)phenyl]-17-hydroxy-13-methyl-17-(prop-1-yn-1-yl)-1,2,6,7,8,11,12,13,14,15,16,17-dodecahydro-3H-cyclopenta[a]phenanthren-3-one (non-preferred name)	CC#C[C@]1(O)CC[C@H]2[C@@H]3CCC4=CC(=O)CCC4=C3[C@H](C[C@]12C)C1=CC=C(C=C1)N(C)C	InChI=1S/C29H35NO2/c1-5-15-29(32)16-14-26-24-12-8-20-17-22(31)11-13-23(20)27(24)25(18-28(26,29)2)19-6-9-21(10-7-19)30(3)4/h6-7,9-10,17,24-26,32H,8,11-14,16,18H2,1-4H3/t24-,25+,26-,28-,29-/m0/s1	C29H35NO2	429.267	CC#CC1(O)CCC2C3CCC4=CC(=O)CCC4=C3C(CC12C)C1=CC=C(C=C1)N(C)C	CC#CC1(O)CCC2C3CCC4=CC(=O)CCC4=C3C(CC12C)C1=CC=C(C=C1)N(C)C
A16AX06	miglustat	Approved Name	DTXSID6045618	Miglustat	DTXCID4025618	UQRORFVVSGFNRO-UTINFBMNSA-N	(2R,3R,4R,5S)-1-Butyl-2-(hydroxymethyl)piperidine-3,4,5-triol	CCCCN1C[C@H](O)[C@@H](O)[C@H](O)[C@H]1CO	InChI=1S/C10H21NO4/c1-2-3-4-11-5-8(13)10(15)9(14)7(11)6-12/h7-10,12-15H,2-6H2,1H3/t7-,8+,9-,10-/m1/s1	C10H21NO4	219.147	CCCCN1CC(O)C(O)C(O)C1CO	CCCCN1CC(O)C(O)C(O)C1CO
N06AX17	milnacipran	Approved Name	DTXSID3048287	Milnacipran	DTXCID8028262	GJJFMKBJSRMPLA-HIFRSBDPSA-N	(1R,2S)-2-(Aminomethyl)-N,N-diethyl-1-phenylcyclopropane-1-carboxamide	CCN(CC)C(=O)[C@@]1(C[C@@H]1CN)C1=CC=CC=C1	InChI=1S/C15H22N2O/c1-3-17(4-2)14(18)15(10-13(15)11-16)12-8-6-5-7-9-12/h5-9,13H,3-4,10-11,16H2,1-2H3/t13-,15+/m1/s1	C15H22N2O	246.173	CCN(CC)C(=O)C1(CC1CN)C1=CC=CC=C1	CCN(CC)C(=O)C1(CC1CN)C1=CC=CC=C1
C01CE02	milrinone	Approved Name	DTXSID5023324	Milrinone	DTXCID103324	PZRHRDRVRGEVNW-UHFFFAOYSA-N	2-Methyl-6-oxo-1,6-dihydro[3,4'-bipyridine]-5-carbonitrile	CC1=C(C=C(C#N)C(=O)N1)C1=CC=NC=C1	InChI=1S/C12H9N3O/c1-8-11(9-2-4-14-5-3-9)6-10(7-13)12(16)15-8/h2-6H,1H3,(H,15,16)	C12H9N3O	211.075	CC1=NC(=O)C(=CC1C1=CC=NC=C1)C#N	CC1=NC(=O)C(=CC1C1=CC=NC=C1)C#N
J01AA08	minocycline	Approved Name	DTXSID1045033	Minocycline	DTXCID9025033	DYKFCLLONBREIL-KVUCHLLUSA-N	(4S,4aS,5aR,12aS)-4,7-Bis(dimethylamino)-3,10,12,12a-tetrahydroxy-1,11-dioxo-1,4,4a,5,5a,6,11,12a-octahydrotetracene-2-carboxamide	CN(C)[C@H]1[C@@H]2C[C@@H]3CC4=C(C(O)=CC=C4N(C)C)C(=O)C3=C(O)[C@]2(O)C(=O)C(C(N)=O)=C1O	InChI=1S/C23H27N3O7/c1-25(2)12-5-6-13(27)15-10(12)7-9-8-11-17(26(3)4)19(29)16(22(24)32)21(31)23(11,33)20(30)14(9)18(15)28/h5-6,9,11,17,27,29-30,33H,7-8H2,1-4H3,(H2,24,32)/t9-,11-,17-,23-/m0/s1	C23H27N3O7	457.185	CN(C)C1C2CC3CC4=C(C(O)=CC=C4N(C)C)C(=O)C3C(=O)C2(O)C(=O)C(C(N)=O)C1=O	CN(C)C1C2CC3CC4=C(C(O)=CC=C4N(C)C)C(=O)C3C(=O)C2(O)C(=O)C(C(N)=O)C1=O
D11AX01	minoxidil	Approved Name	DTXSID9040685	Minoxidil	DTXCID7020685	ZFMITUMMTDLWHR-UHFFFAOYSA-N	3-Oxo-6-(piperidin-1-yl)-3lambda~5~-pyrimidine-2,4-diamine	NC1=CC(=NC(N)=[N+]1[O-])N1CCCCC1	InChI=1S/C9H15N5O/c10-7-6-8(12-9(11)14(7)15)13-4-2-1-3-5-13/h6H,1-5,10H2,(H2,11,12)	C9H15N5O	209.128	NC1=CC(=NC(N)=[N+]1[O-])N1CCCCC1	NC1=CC(=NC(N)=[N+]1[O-])N1CCCCC1
N06AX11	mirtazapine	Approved Name	DTXSID0023325	Mirtazapine	DTXCID503325	RONZAEMNMFQXRA-UHFFFAOYSA-N	2-Methyl-1,2,3,4,10,14b-hexahydropyrazino[2,1-a]pyrido[2,3-c][2]benzazepine	CN1CCN2C(C1)C1=CC=CC=C1CC1=C2N=CC=C1	InChI=1/C17H19N3/c1-19-9-10-20-16(12-19)15-7-3-2-5-13(15)11-14-6-4-8-18-17(14)20/h2-8,16H,9-12H2,1H3	C17H19N3	265.158	CN1CCN2C(C1)C1=CC=CC=C1CC1=C2N=CC=C1	CN1CCN2C(C1)C1=CC=CC=C1CC1=C2N=CC=C1
A02BB01	misoprostol	Approved Name	DTXSID7020897	Misoprostol	DTXCID70897	OJLOPKGSLYJEMD-URPKTTJQSA-N	Methyl (11alpha,13E)-11,16-dihydroxy-16-methyl-9-oxoprost-13-en-1-oate	CCCCC(C)(O)C\C=C\[C@H]1[C@H](O)CC(=O)[C@@H]1CCCCCCC(=O)OC	InChI=1S/C22H38O5/c1-4-5-14-22(2,26)15-10-12-18-17(19(23)16-20(18)24)11-8-6-7-9-13-21(25)27-3/h10,12,17-18,20,24,26H,4-9,11,13-16H2,1-3H3/b12-10+/t17-,18-,20-,22?/m1/s1	C22H38O5	382.272	CCCCC(C)(O)CC=CC1C(O)CC(=O)C1CCCCCCC(=O)OC	CCCCC(C)(O)CC=CC1C(O)CC(=O)C1CCCCCCC(=O)OC
L01DB07	mitoxantrone	Approved Name	DTXSID4046947	Mitoxantrone	DTXCID2026947	KKZJGLLVHKMTCM-UHFFFAOYSA-N	1,4-Dihydroxy-5,8-bis({2-[(2-hydroxyethyl)amino]ethyl}amino)anthracene-9,10-dione	OCCNCCNC1=CC=C(NCCNCCO)C2=C1C(=O)C1=C(C(O)=CC=C1O)C2=O	InChI=1S/C22H28N4O6/c27-11-9-23-5-7-25-13-1-2-14(26-8-6-24-10-12-28)18-17(13)21(31)19-15(29)3-4-16(30)20(19)22(18)32/h1-4,23-30H,5-12H2	C22H28N4O6	444.201	OCCNCCNC1=CC=C(NCCNCCO)C2=C1C(=O)C1=C(C(O)=CC=C1O)C2=O	OCCNCCNC1=CC=C(NCCNCCO)C2=C1C(=O)C1=C(C(O)=CC=C1O)C2=O
M03AC10	mivacurium chloride	Approved Name	DTXSID5046649	Mivacurium chloride	DTXCID3026649	WMSYWJSZGVOIJW-ONUALHDOSA-L	(1R,1'R)-2,2'-{[(4E)-1,8-Dioxooct-4-ene-1,8-diyl]bis(oxypropane-3,1-diyl)}bis{6,7-dimethoxy-2-methyl-1-[(3,4,5-trimethoxyphenyl)methyl]-1,2,3,4-tetrahydroisoquinolin-2-ium} dichloride	[Cl-].[Cl-].COC1=CC2=C(C=C1OC)[C@@H](CC1=CC(OC)=C(OC)C(OC)=C1)[N+](C)(CCCOC(=O)CC\C=C\CCC(=O)OCCC[N+]1(C)CCC3=CC(OC)=C(OC)C=C3[C@H]1CC1=CC(OC)=C(OC)C(OC)=C1)CC2	InChI=1S/C58H80N2O14.2ClH/c1-59(25-21-41-35-47(63-3)49(65-5)37-43(41)45(59)29-39-31-51(67-7)57(71-11)52(32-39)68-8)23-17-27-73-55(61)19-15-13-14-16-20-56(62)74-28-18-24-60(2)26-22-42-36-48(64-4)50(66-6)38-44(42)46(60)30-40-33-53(69-9)58(72-12)54(34-40)70-10;;/h13-14,31-38,45-46H,15-30H2,1-12H3;2*1H/q+2;;/p-2/b14-13+;;/t45-,46-,59?,60?;;/m1../s1	C58H80Cl2N2O14	1098.5	COC1=CC2=C(C=C1OC)C(CC1=CC(OC)=C(OC)C(OC)=C1)[N+](C)(CCCOC(=O)CCC=CCCC(=O)OCCC[N+]1(C)CCC3=CC(OC)=C(OC)C=C3C1CC1=CC(OC)=C(OC)C(OC)=C1)CC2	COC1=CC2=C(C=C1OC)C(CC1=CC(OC)=C(OC)C(OC)=C1)[N+](C)(CCCOC(=O)CCC=CCCC(=O)OCCC[N+]1(C)CCC3=CC(OC)=C(OC)C=C3C1CC1=CC(OC)=C(OC)C(OC)=C1)CC2
R06AX25	mizolastine	Approved Name	DTXSID5046801	Mizolastine	DTXCID3026801	PVLJETXTTWAYEW-UHFFFAOYSA-N	2-[(1-{1-[(4-Fluorophenyl)methyl]-1H-benzimidazol-2-yl}piperidin-4-yl)(methyl)amino]pyrimidin-4(3H)-one	CN(C1CCN(CC1)C1=NC2=C(C=CC=C2)N1CC1=CC=C(F)C=C1)C1=NC=CC(=O)N1	InChI=1S/C24H25FN6O/c1-29(23-26-13-10-22(32)28-23)19-11-14-30(15-12-19)24-27-20-4-2-3-5-21(20)31(24)16-17-6-8-18(25)9-7-17/h2-10,13,19H,11-12,14-16H2,1H3,(H,26,28,32)	C24H25FN6O	432.207	CN(C1CCN(CC1)C1=NC2=C(C=CC=C2)N1CC1=CC=C(F)C=C1)C1=NC=CC(=O)N1	CN(C1CCN(CC1)C1=NC2=C(C=CC=C2)N1CC1=CC=C(F)C=C1)C1=NC=CC(=O)N1
N06AG02	moclobemide	Approved Name	DTXSID9040554	Moclobemide	DTXCID7020554	YHXISWVBGDMDLQ-UHFFFAOYSA-N	4-Chloro-N-[2-(morpholin-4-yl)ethyl]benzamide	ClC1=CC=C(C=C1)C(=O)NCCN1CCOCC1	InChI=1S/C13H17ClN2O2/c14-12-3-1-11(2-4-12)13(17)15-5-6-16-7-9-18-10-8-16/h1-4H,5-10H2,(H,15,17)	C13H17ClN2O2	268.098	ClC1=CC=C(C=C1)C(=O)NCCN1CCOCC1	ClC1=CC=C(C=C1)C(=O)NCCN1CCOCC1
N06BA07	modafinil	Approved Name	DTXSID0023329	Modafinil	DTXCID103329	YFGHCGITMMYXAQ-UHFFFAOYSA-N	2-(Diphenylmethanesulfinyl)acetamide	NC(=O)CS(=O)C(C1=CC=CC=C1)C1=CC=CC=C1	InChI=1/C15H15NO2S/c16-14(17)11-19(18)15(12-7-3-1-4-8-12)13-9-5-2-6-10-13/h1-10,15H,11H2,(H2,16,17)	C15H15NO2S	273.082	NC(=O)CS(=O)C(C1=CC=CC=C1)C1=CC=CC=C1	NC(=O)CS(=O)C(C1=CC=CC=C1)C1=CC=CC=C1
C01DX12	molsidomine	Approved Name	DTXSID0045171	Molsidomine	DTXCID8025171	XLFWDASMENKTKL-UHFFFAOYSA-N	N-(Ethoxycarbonyl)-3-(morpholin-4-yl)-1,2,3-oxadiazol-3-ium-5-aminide	CCOC(=O)[N-]C1=C[N+](=NO1)N1CCOCC1	InChI=1S/C9H14N4O4/c1-2-16-9(14)10-8-7-13(11-17-8)12-3-5-15-6-4-12/h7H,2-6H2,1H3	C9H14N4O4	242.102	CCOC(=O)[N-]C1=C[N+](=NO1)N1CCOCC1	CCOC(=O)[N-]C1=C[N+](=NO1)N1CCOCC1
D07AC13	mometasone	Approved Name	DTXSID10872412	Mometasone	DTXCID80820066	QLIIKPVHVRXHRI-CXSFZGCWSA-N	(11beta,16alpha)-9,21-Dichloro-11,17-dihydroxy-16-methylpregna-1,4-diene-3,20-dione	[H][C@@]12C[C@@H](C)[C@](O)(C(=O)CCl)[C@@]1(C)C[C@H](O)[C@@]1(Cl)[C@@]2([H])CCC2=CC(=O)C=C[C@]12C	InChI=1S/C22H28Cl2O4/c1-12-8-16-15-5-4-13-9-14(25)6-7-19(13,2)21(15,24)17(26)10-20(16,3)22(12,28)18(27)11-23/h6-7,9,12,15-17,26,28H,4-5,8,10-11H2,1-3H3/t12-,15+,16+,17+,19+,20+,21+,22+/m1/s1	C22H28Cl2O4	426.136	CC1CC2C3CCC4=CC(=O)C=CC4(C)C3(Cl)C(O)CC2(C)C1(O)C(=O)CCl	CC1CC2C3CCC4=CC(=O)C=CC4(C)C3(Cl)C(O)CC2(C)C1(O)C(=O)CCl
R03DC03	montelukast	Approved Name	DTXSID9023334	Montelukast	DTXCID403334	UCHDWCPVSPXUMX-TZIWLTJVSA-N	{1-[({(1R)-1-{3-[(E)-2-(7-Chloroquinolin-2-yl)ethenyl]phenyl}-3-[2-(2-hydroxypropan-2-yl)phenyl]propyl}sulfanyl)methyl]cyclopropyl}acetic acid	CC(C)(O)C1=C(CC[C@@H](SCC2(CC(O)=O)CC2)C2=CC(\C=C\C3=NC4=CC(Cl)=CC=C4C=C3)=CC=C2)C=CC=C1	InChI=1S/C35H36ClNO3S/c1-34(2,40)30-9-4-3-7-25(30)13-17-32(41-23-35(18-19-35)22-33(38)39)27-8-5-6-24(20-27)10-15-29-16-12-26-11-14-28(36)21-31(26)37-29/h3-12,14-16,20-21,32,40H,13,17-19,22-23H2,1-2H3,(H,38,39)/b15-10+/t32-/m1/s1	C35H36ClNO3S	585.21	CC(C)(O)C1=CC=CC=C1CCC(SCC1(CC(O)=O)CC1)C1=CC(C=CC2=CC=C3C=CC(Cl)=CC3=N2)=CC=C1	CC(C)(O)C1=CC=CC=C1CCC(SCC1(CC(O)=O)CC1)C1=CC(C=CC2=CC=C3C=CC(Cl)=CC3=N2)=CC=C1
N02AA01	morphine	Approved Name	DTXSID9023336	Morphine	DTXCID203336	BQJCRHHNABKAKU-KBQPJGBKSA-N	(5alpha,6alpha)-17-Methyl-7,8-didehydro-4,5-epoxymorphinan-3,6-diol	CN1CC[C@]23[C@H]4OC5=C(O)C=CC(C[C@@H]1[C@@H]2C=C[C@@H]4O)=C35	InChI=1S/C17H19NO3/c1-18-7-6-17-10-3-5-13(20)16(17)21-15-12(19)4-2-9(14(15)17)8-11(10)18/h2-5,10-11,13,16,19-20H,6-8H2,1H3/t10-,11+,13-,16-,17-/m0/s1	C17H19NO3	285.136	[H]C12CC3=C4C(OC5C(O)C=CC1C45CCN2C)=C(O)C=C3	[H]C12CC3=C4C(OC5C(O)C=CC1C45CCN2C)=C(O)C=C3
J01MA14	moxifloxacin	Approved Name	DTXSID3048491	Moxifloxacin	DTXCID9028465	FABPRXSRWADJSP-MEDUHNTESA-N	1-Cyclopropyl-6-fluoro-8-methoxy-7-[(4aS,7aS)-octahydro-6H-pyrrolo[3,4-b]pyridin-6-yl]-4-oxo-1,4-dihydroquinoline-3-carboxylic acid	[H][C@]12CN(C[C@@]1([H])NCCC2)C1=C(F)C=C2C(=O)C(=CN(C3CC3)C2=C1OC)C(O)=O	InChI=1S/C21H24FN3O4/c1-29-20-17-13(19(26)14(21(27)28)9-25(17)12-4-5-12)7-15(22)18(20)24-8-11-3-2-6-23-16(11)10-24/h7,9,11-12,16,23H,2-6,8,10H2,1H3,(H,27,28)/t11-,16+/m0/s1	C21H24FN3O4	401.175	COC1=C2N(C=C(C(O)=O)C(=O)C2=CC(F)=C1N1CC2CCCNC2C1)C1CC1	COC1=C2N(C=C(C(O)=O)C(=O)C2=CC(F)=C1N1CC2CCCNC2C1)C1CC1
C02AC05	moxonidine	Approved Name	DTXSID5045170	Moxonidine	DTXCID3025170	WPNJAUFVNXKLIM-UHFFFAOYSA-N	4-Chloro-N-(4,5-dihydro-1H-imidazol-2-yl)-6-methoxy-2-methylpyrimidin-5-amine	COC1=NC(C)=NC(Cl)=C1NC1=NCCN1	InChI=1S/C9H12ClN5O/c1-5-13-7(10)6(8(14-5)16-2)15-9-11-3-4-12-9/h3-4H2,1-2H3,(H2,11,12,15)	C9H12ClN5O	241.073	COC1=NC(C)=NC(Cl)=C1NC1=NCCN1	COC1=NC(C)=NC(Cl)=C1NC1=NCCN1
D06AX09	mupirocin	Approved Name	DTXSID0046438	Mupirocin	DTXCID8026438	MINDHVHHQZYEEK-HBBNESRFSA-N	-	[H]\C(=C(\C)C[C@@H]1OC[C@]([H])(C[C@@H]2O[C@@]2([H])[C@@H](C)[C@H](C)O)[C@@H](O)[C@H]1O)C(=O)OCCCCCCCCC(O)=O	InChI=1S/C26H44O9/c1-16(13-23(30)33-11-9-7-5-4-6-8-10-22(28)29)12-20-25(32)24(31)19(15-34-20)14-21-26(35-21)17(2)18(3)27/h13,17-21,24-27,31-32H,4-12,14-15H2,1-3H3,(H,28,29)/b16-13+/t17-,18-,19-,20-,21-,24+,25-,26-/m0/s1	C26H44O9	500.299	CC(O)C(C)C1OC1CC1COC(CC(C)=CC(=O)OCCCCCCCCC(O)=O)C(O)C1O	CC(O)C(C)C1OC1CC1COC(CC(C)=CC(=O)OCCCCCCCCC(O)=O)C(O)C1O
L04AA06	mycophenolic acid	Approved Name	DTXSID4041070	Mycophenolic acid	DTXCID2021070	HPNSFSBZBAHARI-RUDMXATFSA-N	(4E)-6-(4-Hydroxy-6-methoxy-7-methyl-3-oxo-1,3-dihydro-2-benzofuran-5-yl)-4-methylhex-4-enoic acid	COC1=C(C)C2=C(C(=O)OC2)C(O)=C1C\C=C(/C)CCC(O)=O	InChI=1S/C17H20O6/c1-9(5-7-13(18)19)4-6-11-15(20)14-12(8-23-17(14)21)10(2)16(11)22-3/h4,20H,5-8H2,1-3H3,(H,18,19)/b9-4+	C17H20O6	320.126	COC1=C(CC=C(C)CCC(O)=O)C(O)=C2C(=O)OCC2=C1C	COC1=C(CC=C(C)CCC(O)=O)C(O)=C2C(=O)OCC2=C1C
M01AX01	nabumetone	Approved Name	DTXSID4045472	Nabumetone	DTXCID2025472	BLXXJMDCKKHMKV-UHFFFAOYSA-N	4-(6-Methoxynaphthalen-2-yl)butan-2-one	COC1=CC2=CC=C(CCC(C)=O)C=C2C=C1	InChI=1S/C15H16O2/c1-11(16)3-4-12-5-6-14-10-15(17-2)8-7-13(14)9-12/h5-10H,3-4H2,1-2H3	C15H16O2	228.115	COC1=CC2=CC=C(CCC(C)=O)C=C2C=C1	COC1=CC2=CC=C(CCC(C)=O)C=C2C=C1
C04AX21	naftidrofuryl	Integrated Source Name	DTXSID3023344	Nafronyl	DTXCID703344	KBAFPSLPKGSANY-UHFFFAOYSA-N	2-(Diethylamino)ethyl 2-[(naphthalen-1-yl)methyl]-3-(oxolan-2-yl)propanoate	CCN(CC)CCOC(=O)C(CC1CCCO1)CC1=CC=CC2=CC=CC=C12	InChI=1/C24H33NO3/c1-3-25(4-2)14-16-28-24(26)21(18-22-12-8-15-27-22)17-20-11-7-10-19-9-5-6-13-23(19)20/h5-7,9-11,13,21-22H,3-4,8,12,14-18H2,1-2H3	C24H33NO3	383.246	CCN(CC)CCOC(=O)C(CC1CCCO1)CC1=CC=CC2=CC=CC=C12	CCN(CC)CCOC(=O)C(CC1CCCO1)CC1=CC=CC2=CC=CC=C12
N07BB05	nalmefene	Approved Name	DTXSID8023347	Nalmefene	DTXCID903347	WJBLNOPPDWQMCH-MBPVOVBZSA-N	(5alpha)-17-(Cyclopropylmethyl)-6-methylidene-4,5-epoxymorphinan-3,14-diol	OC1=C2O[C@H]3C(=C)CC[C@@]4(O)[C@H]5CC(C=C1)=C2[C@@]34CCN5CC1CC1	InChI=1S/C21H25NO3/c1-12-6-7-21(24)16-10-14-4-5-15(23)18-17(14)20(21,19(12)25-18)8-9-22(16)11-13-2-3-13/h4-5,13,16,19,23-24H,1-3,6-11H2/t16-,19+,20+,21-/m1/s1	C21H25NO3	339.183	[H]C12CC3=C4C(OC5C(=C)CCC1(O)C45CCN2CC1CC1)=C(O)C=C3	[H]C12CC3=C4C(OC5C(=C)CCC1(O)C45CCN2CC1CC1)=C(O)C=C3
N02AA55	naloxone	Approved Name	DTXSID8023349	Naloxone	DTXCID703349	UZHSEJADLWPNLE-GRGSLBFTSA-N	(5alpha)-3,14-Dihydroxy-17-(prop-2-en-1-yl)-4,5-epoxymorphinan-6-one	OC1=C2O[C@H]3C(=O)CC[C@@]4(O)[C@H]5CC(C=C1)=C2[C@@]34CCN5CC=C	InChI=1S/C19H21NO4/c1-2-8-20-9-7-18-15-11-3-4-12(21)16(15)24-17(18)13(22)5-6-19(18,23)14(20)10-11/h2-4,14,17,21,23H,1,5-10H2/t14-,17+,18+,19-/m1/s1	C19H21NO4	327.147	[H]C12CC3=C4C(OC5C(=O)CCC1(O)C45CCN2CC=C)=C(O)C=C3	[H]C12CC3=C4C(OC5C(=O)CCC1(O)C45CCN2CC=C)=C(O)C=C3
R01AA08	naphazoline	Approved Name	DTXSID3048449	Naphazoline	DTXCID90198485	CNIIGCLFLJGOGP-UHFFFAOYSA-N	2-[(Naphthalen-1-yl)methyl]-4,5-dihydro-1H-imidazole	C(C1=NCCN1)C1=CC=CC2=C1C=CC=C2	InChI=1S/C14H14N2/c1-2-7-13-11(4-1)5-3-6-12(13)10-14-15-8-9-16-14/h1-7H,8-10H2,(H,15,16)	C14H14N2	210.116	C(C1=NCCN1)C1=CC=CC2=C1C=CC=C2	C(C1=NCCN1)C1=CC=CC2=C1C=CC=C2
M01AE02	naproxen	Approved Name	DTXSID4040686	Naproxen	DTXCID2020686	CMWTZPSULFXXJA-VIFPVBQESA-N	(2S)-2-(6-Methoxynaphthalen-2-yl)propanoic acid	COC1=CC2=CC=C(C=C2C=C1)[C@H](C)C(O)=O	InChI=1S/C14H14O3/c1-9(14(15)16)10-3-4-12-8-13(17-2)6-5-11(12)7-10/h3-9H,1-2H3,(H,15,16)/t9-/m0/s1	C14H14O3	230.094	COC1=CC2=CC=C(C=C2C=C1)C(C)C(O)=O	COC1=CC2=CC=C(C=C2C=C1)C(C)C(O)=O
N02CC02	naratriptan	Approved Name	DTXSID7023354	Naratriptan	DTXCID003354	AMKVXSZCKVJAGH-UHFFFAOYSA-N	N-Methyl-2-[3-(1-methylpiperidin-4-yl)-1H-indol-5-yl]ethane-1-sulfonamide	CNS(=O)(=O)CCC1=CC=C2NC=C(C3CCN(C)CC3)C2=C1	InChI=1S/C17H25N3O2S/c1-18-23(21,22)10-7-13-3-4-17-15(11-13)16(12-19-17)14-5-8-20(2)9-6-14/h3-4,11-12,14,18-19H,5-10H2,1-2H3	C17H25N3O2S	335.167	CNS(=O)(=O)CCC1=CC=C2NC=C(C3CCN(C)CC3)C2=C1	CNS(=O)(=O)CCC1=CC=C2NC=C(C3CCN(C)CC3)C2=C1
C07AB12	nebivolol	Approved Name	DTXSID9040556	Nebivolol	DTXCID7020556	KOHIRBRYDXPAMZ-UHFFFAOYSA-N	2,2'-Azanediylbis[1-(6-fluoro-3,4-dihydro-2H-1-benzopyran-2-yl)ethan-1-ol]	OC(CNCC(O)C1CCC2=C(O1)C=CC(F)=C2)C1CCC2=CC(F)=CC=C2O1	InChI=1/C22H25F2NO4/c23-15-3-7-19-13(9-15)1-5-21(28-19)17(26)11-25-12-18(27)22-6-2-14-10-16(24)4-8-20(14)29-22/h3-4,7-10,17-18,21-22,25-27H,1-2,5-6,11-12H2	C22H25F2NO4	405.175	OC(CNCC(O)C1CCC2=C(O1)C=CC(F)=C2)C1CCC2=CC(F)=CC=C2O1	OC(CNCC(O)C1CCC2=C(O1)C=CC(F)=C2)C1CCC2=CC(F)=CC=C2O1
N02BG06	nefopam	Approved Name	DTXSID2048535	Nefopam	DTXCID8028002	RGPDEAGGEXEMMM-UHFFFAOYSA-N	5-Methyl-1-phenyl-3,4,5,6-tetrahydro-1H-2,5-benzoxazocine	CN1CCOC(C2=CC=CC=C2)C2=C(C1)C=CC=C2	InChI=1/C17H19NO/c1-18-11-12-19-17(14-7-3-2-4-8-14)16-10-6-5-9-15(16)13-18/h2-10,17H,11-13H2,1H3	C17H19NO	253.147	CN1CCOC(C2=CC=CC=C2)C2=C(C1)C=CC=C2	CN1CCOC(C2=CC=CC=C2)C2=C(C1)C=CC=C2
L01BB07	nelarabine	Approved Name	DTXSID6046842	Nelarabine	DTXCID4026842	IXOXBSCIXZEQEQ-UHTZMRCNSA-N	9-beta-D-Arabinofuranosyl-6-methoxy-9H-purin-2-amine	COC1=C2N=CN([C@@H]3O[C@H](CO)[C@@H](O)[C@@H]3O)C2=NC(N)=N1	InChI=1S/C11H15N5O5/c1-20-9-5-8(14-11(12)15-9)16(3-13-5)10-7(19)6(18)4(2-17)21-10/h3-4,6-7,10,17-19H,2H2,1H3,(H2,12,14,15)/t4-,6-,7+,10-/m1/s1	C11H15N5O5	297.107	COC1=C2N=CN(C3OC(CO)C(O)C3O)C2=NC(N)=N1	COC1=C2N=CN(C3OC(CO)C(O)C3O)C2=NC(N)=N1
N07AA01	neostigmine	Approved Name	DTXSID1023360	Neostigmine	DTXCID703360	ALWKGYPQUAPLQC-UHFFFAOYSA-N	3-[(Dimethylcarbamoyl)oxy]-N,N,N-trimethylanilinium	CN(C)C(=O)OC1=CC=CC(=C1)[N+](C)(C)C	InChI=1S/C12H19N2O2/c1-13(2)12(15)16-11-8-6-7-10(9-11)14(3,4)5/h6-9H,1-5H3/q+1	C12H19N2O2	223.144	CN(C)C(=O)OC1=CC=CC(=C1)[N+](C)(C)C	CN(C)C(=O)OC1=CC=CC(=C1)[N+](C)(C)C
S01BC10	nepafenac	Approved Name	DTXSID0048638	Nepafenac	DTXCID7028564	QEFAQIPZVLVERP-UHFFFAOYSA-N	2-(2-Amino-3-benzoylphenyl)acetamide	NC(=O)CC1=C(N)C(=CC=C1)C(=O)C1=CC=CC=C1	InChI=1S/C15H14N2O2/c16-13(18)9-11-7-4-8-12(14(11)17)15(19)10-5-2-1-3-6-10/h1-8H,9,17H2,(H2,16,18)	C15H14N2O2	254.106	NC(=O)CC1=C(N)C(=CC=C1)C(=O)C1=CC=CC=C1	NC(=O)CC1=C(N)C(=CC=C1)C(=O)C1=CC=CC=C1
J05AG01	nevirapine	Approved Name	DTXSID7031797	Nevirapine	DTXCID9010787	NQDJXKOVJZTUJA-UHFFFAOYSA-N	11-Cyclopropyl-4-methyl-5,11-dihydro-6H-dipyrido[3,2-b:2',3'-e][1,4]diazepin-6-one	CC1=CC=NC2=C1NC(=O)C1=CC=CN=C1N2C1CC1	InChI=1S/C15H14N4O/c1-9-6-8-17-14-12(9)18-15(20)11-3-2-7-16-13(11)19(14)10-4-5-10/h2-3,6-8,10H,4-5H2,1H3,(H,18,20)	C15H14N4O	266.117	CC1=CC=NC2=C1NC(=O)C1=CC=CN=C1N2C1CC1	CC1=CC=NC2=C1NC(=O)C1=CC=CN=C1N2C1CC1
C08CA04	nicardipine	Approved Name	DTXSID6023363	Nicardipine	DTXCID903363	ZBBHBTPTTSWHBA-UHFFFAOYSA-N	2-[Benzyl(methyl)amino]ethyl methyl 2,6-dimethyl-4-(3-nitrophenyl)-1,4-dihydropyridine-3,5-dicarboxylate	COC(=O)C1=C(C)NC(C)=C(C1C1=CC=CC(=C1)[N+]([O-])=O)C(=O)OCCN(C)CC1=CC=CC=C1	InChI=1/C26H29N3O6/c1-17-22(25(30)34-4)24(20-11-8-12-21(15-20)29(32)33)23(18(2)27-17)26(31)35-14-13-28(3)16-19-9-6-5-7-10-19/h5-12,15,24,27H,13-14,16H2,1-4H3	C26H29N3O6	479.206	COC(=O)C1C(C2=CC(=CC=C2)[N+]([O-])=O)C(C(=O)OCCN(C)CC2=CC=CC=C2)=C(C)N=C1C	COC(=O)C1C(C2=CC(=CC=C2)[N+]([O-])=O)C(C(=O)OCCN(C)CC2=CC=CC=C2)=C(C)N=C1C
P02DA01	niclosamide	Approved Name	DTXSID7040362	Niclosamide	DTXCID5020362	RJMUSRYZPJIFPJ-UHFFFAOYSA-N	5-Chloro-N-(2-chloro-4-nitrophenyl)-2-hydroxybenzamide	OC1=C(C=C(Cl)C=C1)C(=O)NC1=CC=C(C=C1Cl)[N+]([O-])=O	InChI=1S/C13H8Cl2N2O4/c14-7-1-4-12(18)9(5-7)13(19)16-11-3-2-8(17(20)21)6-10(11)15/h1-6,18H,(H,16,19)	C13H8Cl2N2O4	325.986	OC1=C(C=C(Cl)C=C1)C(=O)NC1=CC=C(C=C1Cl)[N+]([O-])=O	OC1=C(C=C(Cl)C=C1)C(=O)NC1=CC=C(C=C1Cl)[N+]([O-])=O
A11HA01	nicotinamide	Expert Validated Synonym	DTXSID2020929	Niacinamide	DTXCID00929	DFPAKSUCGFBDDF-UHFFFAOYSA-N	Pyridine-3-carboxamide	NC(=O)C1=CC=CN=C1	InChI=1S/C6H6N2O/c7-6(9)5-2-1-3-8-4-5/h1-4H,(H2,7,9)	C6H6N2O	122.048	NC(=O)C1=CC=CN=C1	NC(=O)C1=CC=CN=C1
N07BA01	nicotine	Approved Name	DTXSID1020930	Nicotine	DTXCID50930	SNICXCGAKADSCV-JTQLQIEISA-N	3-[(2S)-1-Methylpyrrolidin-2-yl]pyridine	CN1CCC[C@H]1C1=CN=CC=C1	InChI=1S/C10H14N2/c1-12-7-3-5-10(12)9-4-2-6-11-8-9/h2,4,6,8,10H,3,5,7H2,1H3/t10-/m0/s1	C10H14N2	162.116	CN1CCCC1C1=CN=CC=C1	CN1CCCC1C1=CN=CC=C1
C08CA05	nifedipine	Approved Name	DTXSID2025715	Nifedipine	DTXCID205715	HYIMSNHJOBLJNT-UHFFFAOYSA-N	Dimethyl 2,6-dimethyl-4-(2-nitrophenyl)-1,4-dihydropyridine-3,5-dicarboxylate	COC(=O)C1=C(C)NC(C)=C(C1C1=CC=CC=C1[N+]([O-])=O)C(=O)OC	InChI=1S/C17H18N2O6/c1-9-13(16(20)24-3)15(14(10(2)18-9)17(21)25-4)11-7-5-6-8-12(11)19(22)23/h5-8,15,18H,1-4H3	C17H18N2O6	346.116	COC(=O)C1C(C2=C(C=CC=C2)[N+]([O-])=O)C(C(=O)OC)=C(C)N=C1C	COC(=O)C1C(C2=C(C=CC=C2)[N+]([O-])=O)C(C(=O)OC)=C(C)N=C1C
M02AA17	niflumic acid	Approved Name	DTXSID1023368	Niflumic acid	DTXCID903368	JZFPYUNJRRFVQU-UHFFFAOYSA-N	2-[3-(Trifluoromethyl)anilino]pyridine-3-carboxylic acid	OC(=O)C1=CC=CN=C1NC1=CC=CC(=C1)C(F)(F)F	InChI=1S/C13H9F3N2O2/c14-13(15,16)8-3-1-4-9(7-8)18-11-10(12(19)20)5-2-6-17-11/h1-7H,(H,17,18)(H,19,20)	C13H9F3N2O2	282.062	OC(=O)C1=CC=CN=C1NC1=CC=CC(=C1)C(F)(F)F	OC(=O)C1=CC=CN=C1NC1=CC=CC(=C1)C(F)(F)F
A07AX03	nifuroxazide	Approved Name	DTXSID4045343	Nifuroxazide	DTXCID2025343	YCWSUKQGVSGXJO-UHFFFAOYSA-N	4-Hydroxy-N'-[(5-nitrofuran-2-yl)methylidene]benzohydrazide	OC1=CC=C(C=C1)C(=O)NN=CC1=CC=C(O1)[N+]([O-])=O	InChI=1S/C12H9N3O5/c16-9-3-1-8(2-4-9)12(17)14-13-7-10-5-6-11(20-10)15(18)19/h1-7,16H,(H,14,17)	C12H9N3O5	275.054	OC1=CC=C(C=C1)C(=O)N=NCC1=CC=C(O1)[N+]([O-])=O	OC1=CC=C(C=C1)C(=O)N=NCC1=CC=C(O1)[N+]([O-])=O
J01XE02	nifurtoinol	Approved Name	DTXSID30148747	Nifurtoinol	DTXCID7071238	UIDWQGRXEVDFCA-XCVCLJGOSA-N	3-(Hydroxymethyl)-1-{(E)-[(5-nitrofuran-2-yl)methylidene]amino}imidazolidine-2,4-dione	OCN1C(=O)CN(\N=C\C2=CC=C(O2)[N+]([O-])=O)C1=O	InChI=1S/C9H8N4O6/c14-5-11-7(15)4-12(9(11)16)10-3-6-1-2-8(19-6)13(17)18/h1-3,14H,4-5H2/b10-3+	C9H8N4O6	268.044	OCN1C(=O)CN(N=CC2=CC=C(O2)[N+]([O-])=O)C1=O	OCN1C(=O)CN(N=CC2=CC=C(O2)[N+]([O-])=O)C1=O
L01XE08	nilotinib	Approved Name	DTXSID5042663	Nilotinib	DTXCID3022663	HHZIURLSWUIHRB-UHFFFAOYSA-N	4-Methyl-N-[3-(4-methyl-1H-imidazol-1-yl)-5-(trifluoromethyl)phenyl]-3-{[4-(pyridin-3-yl)pyrimidin-2-yl]amino}benzamide	CC1=CN(C=N1)C1=CC(=CC(NC(=O)C2=CC(NC3=NC=CC(=N3)C3=CC=CN=C3)=C(C)C=C2)=C1)C(F)(F)F	InChI=1S/C28H22F3N7O/c1-17-5-6-19(10-25(17)37-27-33-9-7-24(36-27)20-4-3-8-32-14-20)26(39)35-22-11-21(28(29,30)31)12-23(13-22)38-15-18(2)34-16-38/h3-16H,1-2H3,(H,35,39)(H,33,36,37)	C28H22F3N7O	529.184	CC1=CN(C=N1)C1=CC(=CC(NC(=O)C2=CC(NC3=NC=CC(=N3)C3=CC=CN=C3)=C(C)C=C2)=C1)C(F)(F)F	CC1=CN(C=N1)C1=CC(=CC(NC(=O)C2=CC(NC3=NC=CC(=N3)C3=CC=CN=C3)=C(C)C=C2)=C1)C(F)(F)F
C08CA06	nimodipine	Approved Name	DTXSID5023370	Nimodipine	DTXCID003370	UIAGMCDKSXEBJQ-UHFFFAOYSA-N	2-Methoxyethyl propan-2-yl 2,6-dimethyl-4-(3-nitrophenyl)-1,4-dihydropyridine-3,5-dicarboxylate	COCCOC(=O)C1=C(C)NC(C)=C(C1C1=CC(=CC=C1)[N+]([O-])=O)C(=O)OC(C)C	InChI=1/C21H26N2O7/c1-12(2)30-21(25)18-14(4)22-13(3)17(20(24)29-10-9-28-5)19(18)15-7-6-8-16(11-15)23(26)27/h6-8,11-12,19,22H,9-10H2,1-5H3	C21H26N2O7	418.174	COCCOC(=O)C1=C(C)N=C(C)C(C1C1=CC=CC(=C1)[N+]([O-])=O)C(=O)OC(C)C	COCCOC(=O)C1C(C(C(=O)OC(C)C)=C(C)N=C1C)c1cccc(c1)[N+]([O-])=O
N05CD02	nitrazepam	Approved Name	DTXSID5023372	Nitrazepam	DTXCID803372	KJONHKAYOJNZEC-UHFFFAOYSA-N	7-Nitro-5-phenyl-1,3-dihydro-2H-1,4-benzodiazepin-2-one	[O-][N+](=O)C1=CC=C2NC(=O)CN=C(C3=CC=CC=C3)C2=C1	InChI=1S/C15H11N3O3/c19-14-9-16-15(10-4-2-1-3-5-10)12-8-11(18(20)21)6-7-13(12)17-14/h1-8H,9H2,(H,17,19)	C15H11N3O3	281.08	[O-][N+](=O)C1=CC=C2NC(=O)CN=C(C3=CC=CC=C3)C2=C1	[O-][N+](=O)C1=CC=C2NC(=O)CN=C(C3=CC=CC=C3)C2=C1
D08AF01	nitrofural	Synonym from Valid Source	DTXSID5020944	Nitrofurazone	DTXCID30809629	IAIWVQXQOWNYOU-UHFFFAOYSA-N	(2E)-2-[(5-Nitrofuran-2-yl)methylidene]hydrazine-1-carboxamide	NC(=O)NN=CC1=CC=C(O1)[N+]([O-])=O	InChI=1S/C6H6N4O4/c7-6(11)9-8-3-4-1-2-5(14-4)10(12)13/h1-3H,(H3,7,9,11)	C6H6N4O4	198.039	NC(=O)N=NCC1=CC=C(O1)[N+]([O-])=O	NC(=O)N=NCC1=CC=C(O1)[N+]([O-])=O
J01XE01	nitrofurantoin	Approved Name	DTXSID7020972	Nitrofurantoin	DTXCID90972	NXFQHRVNIOXGAQ-UHFFFAOYSA-N	1-{[(5-Nitrofuran-2-yl)methylidene]amino}imidazolidine-2,4-dione	[O-][N+](=O)C1=CC=C(O1)C=NN1CC(=O)NC1=O	InChI=1S/C8H6N4O5/c13-6-4-11(8(14)10-6)9-3-5-1-2-7(17-5)12(15)16/h1-3H,4H2,(H,10,13,14)	C8H6N4O5	238.034	[O-][N+](=O)C1=CC=C(O1)C=NN1CC(=O)NC1=O	[O-][N+](=O)C1=CC=C(O1)C=NN1CC(=O)NC1=O
N01AX13	nitrous oxide	Approved Name	DTXSID8021066	Nitrous oxide	DTXCID301066	GQPLMRYTRLFLPF-UHFFFAOYSA-N	Oxo-1lambda~5~-diazyne	[O-][N+]#N	InChI=1S/N2O/c1-2-3	N2O	44.0011	-	-
N05BA16	nordazepam	Synonym from Valid Source	DTXSID2049000	Desmethyldiazepam	DTXCID3028926	AKPLHCDWDRPJGD-UHFFFAOYSA-N	7-Chloro-5-phenyl-1,3-dihydro-2H-1,4-benzodiazepin-2-one	ClC1=CC2=C(NC(=O)CN=C2C2=CC=CC=C2)C=C1	InChI=1S/C15H11ClN2O/c16-11-6-7-13-12(8-11)15(17-9-14(19)18-13)10-4-2-1-3-5-10/h1-8H,9H2,(H,18,19)	C15H11ClN2O	270.056	ClC1=CC2=C(NC(=O)CN=C2C2=CC=CC=C2)C=C1	ClC1=CC2=C(NC(=O)CN=C2C2=CC=CC=C2)C=C1
G03AA13	norelgestromin	Approved Name	DTXSID9046788	Norelgestromin	DTXCID7026788	ISHXLNHNDMZNMC-VTKCIJPMSA-N	-	CC[C@]12CC[C@H]3[C@@H](CCC4=C\C(CC[C@H]34)=N\O)[C@@H]1CC[C@@]2(O)C#C	InChI=1S/C21H29NO2/c1-3-20-11-9-17-16-8-6-15(22-24)13-14(16)5-7-18(17)19(20)10-12-21(20,23)4-2/h2,13,16-19,23-24H,3,5-12H2,1H3/b22-15+/t16-,17+,18+,19-,20-,21-/m0/s1	C21H29NO2	327.22	CCC12CCC3C(CCC4=CC(CCC34)N=O)C1CCC2(O)C#C	CCC12CCC3C(CCC4=CC(CCC34)N=O)C1CCC2(O)C#C
C01CA03	norepinephrine	Approved Name	DTXSID5023378	Norepinephrine	DTXCID203378	SFLSHLFXELFNJZ-QMMMGPOBSA-N	4-[(1R)-2-Amino-1-hydroxyethyl]benzene-1,2-diol	NC[C@H](O)C1=CC=C(O)C(O)=C1	InChI=1S/C8H11NO3/c9-4-8(12)5-1-2-6(10)7(11)3-5/h1-3,8,10-12H,4,9H2/t8-/m0/s1	C8H11NO3	169.074	NCC(O)C1=CC=C(O)C(O)=C1	NCC(O)C1=CC=C(O)C(O)=C1
G03FA01	norethisterone	Synonym from Valid Source	DTXSID9023380	Norethindrone	DTXCID303380	VIKNJXKGJWUCNN-XGXHKTLJSA-N	(17alpha)-17-Hydroxy-19-norpregn-4-en-20-yn-3-one	C[C@]12CC[C@H]3[C@@H](CCC4=CC(=O)CC[C@H]34)[C@@H]1CC[C@@]2(O)C#C	InChI=1S/C20H26O2/c1-3-20(22)11-9-18-17-6-4-13-12-14(21)5-7-15(13)16(17)8-10-19(18,20)2/h1,12,15-18,22H,4-11H2,2H3/t15-,16+,17+,18-,19-,20-/m0/s1	C20H26O2	298.193	CC12CCC3C(CCC4=CC(=O)CCC34)C1CCC2(O)C#C	CC12CCC3C(CCC4=CC(=O)CCC34)C1CCC2(O)C#C
J01MA06	norfloxacin	Approved Name	DTXSID7037680	Norfloxacin	DTXCID5017680	OGJPXUAPXNRGGI-UHFFFAOYSA-N	1-Ethyl-6-fluoro-4-oxo-7-(piperazin-1-yl)-1,4-dihydroquinoline-3-carboxylic acid	CCN1C=C(C(O)=O)C(=O)C2=CC(F)=C(C=C12)N1CCNCC1	InChI=1S/C16H18FN3O3/c1-2-19-9-11(16(22)23)15(21)10-7-12(17)14(8-13(10)19)20-5-3-18-4-6-20/h7-9,18H,2-6H2,1H3,(H,22,23)	C16H18FN3O3	319.133	CCN1C=C(C(O)=O)C(=O)C2=CC(F)=C(C=C12)N1CCNCC1	CCN1C=C(C(O)=O)C(=O)C2=CC(F)=C(C=C12)N1CCNCC1
G03FB01	norgestrel	Approved Name	DTXSID3036496	Levonorgestrel	DTXCID1016496	WWYNJERNGUHSAO-XUDSTZEESA-N	-	[H][C@@]12CC[C@@](O)(C#C)[C@@]1(CC)CC[C@]1([H])[C@@]3([H])CCC(=O)C=C3CC[C@@]21[H]	InChI=1S/C21H28O2/c1-3-20-11-9-17-16-8-6-15(22)13-14(16)5-7-18(17)19(20)10-12-21(20,23)4-2/h2,13,16-19,23H,3,5-12H2,1H3/t16-,17+,18+,19-,20-,21-/m0/s1	C21H28O2	312.209	CCC12CCC3C(CCC4=CC(=O)CCC34)C1CCC2(O)C#C	CCC12CCC3C(CCC4=CC(=O)CCC34)C1CCC2(O)C#C
A05AA04	obeticholic acid	Approved Name	DTXSID20196671	Obeticholic acid	DTXCID60119162	ZXERDUOLZKYMJM-ZWECCWDJSA-N	(3alpha,5beta,6alpha,7alpha)-6-Ethyl-3,7-dihydroxycholan-24-oic acid	CC[C@H]1[C@@H](O)[C@H]2[C@@H]3CC[C@H]([C@H](C)CCC(O)=O)[C@@]3(C)CC[C@@H]2[C@@]2(C)CC[C@@H](O)C[C@@H]12	InChI=1S/C26H44O4/c1-5-17-21-14-16(27)10-12-26(21,4)20-11-13-25(3)18(15(2)6-9-22(28)29)7-8-19(25)23(20)24(17)30/h15-21,23-24,27,30H,5-14H2,1-4H3,(H,28,29)/t15-,16-,17-,18-,19+,20+,21+,23+,24-,25-,26-/m1/s1	C26H44O4	420.324	CCC1C(O)C2C3CCC(C(C)CCC(O)=O)C3(C)CCC2C2(C)CCC(O)CC12	CCC1C(O)C2C3CCC(C(C)CCC(O)=O)C3(C)CCC2C2(C)CCC(O)CC12
D08AJ57	octenidine	Approved Name	DTXSID70221427	Octenidine	DTXCID70143918	ZVXNYZWXUADSRV-UHFFFAOYSA-N	1,1'-(Decane-1,10-diyl)bis(N-octylpyridin-4(1H)-imine)	CCCCCCCCN=C1C=CN(CCCCCCCCCCN2C=CC(C=C2)=NCCCCCCCC)C=C1	InChI=1S/C36H62N4/c1-3-5-7-9-15-19-27-37-35-23-31-39(32-24-35)29-21-17-13-11-12-14-18-22-30-40-33-25-36(26-34-40)38-28-20-16-10-8-6-4-2/h23-26,31-34H,3-22,27-30H2,1-2H3	C36H62N4	550.497	CCCCCCCCN=C1C=CN(CCCCCCCCCCN2C=CC(C=C2)=NCCCCCCCC)C=C1	CCCCCCCCN=C1C=CN(CCCCCCCCCCN2C=CC(C=C2)=NCCCCCCCC)C=C1
H01CB02	octreotide	Approved Name	DTXSID0048682	Octreotide	DTXCID6028608	DEQANNDTNATYII-RRCPSWKPSA-N	(4R,7S,10S,13R,16S,19R)-10-(4-Aminobutyl)-16-benzyl-N-[(2R,3R)-1,3-dihydroxybutan-2-yl]-7-(1-hydroxyethyl)-13-[(1H-indol-3-yl)methyl]-6,9,12,15,18-pentaoxo-19-(D-phenylalanylamino)-1,2-dithia-5,8,11,14,17-pentaazacycloicosane-4-carboxamide	C[C@@H](O)[C@@H](CO)NC(=O)[C@@H]1CSSC[C@H](NC(=O)[C@H](N)CC2=CC=CC=C2)C(=O)N[C@@H](CC2=CC=CC=C2)C(=O)N[C@H](CC2=CNC3=C2C=CC=C3)C(=O)N[C@@H](CCCCN)C(=O)N[C@@H](C(C)O)C(=O)N1	InChI=1S/C49H66N10O10S2/c1-28(61)39(25-60)56-48(68)41-27-71-70-26-40(57-43(63)34(51)21-30-13-5-3-6-14-30)47(67)54-37(22-31-15-7-4-8-16-31)45(65)55-38(23-32-24-52-35-18-10-9-17-33(32)35)46(66)53-36(19-11-12-20-50)44(64)59-42(29(2)62)49(69)58-41/h3-10,13-18,24,28-29,34,36-42,52,60-62H,11-12,19-23,25-27,50-51H2,1-2H3,(H,53,66)(H,54,67)(H,55,65)(H,56,68)(H,57,63)(H,58,69)(H,59,64)/t28-,29?,34-,36+,37…	C49H66N10O10S2	1018.44	CC(O)C(CO)NC(=O)C1CSSCC(NC(=O)C(N)Cc2ccccc2)C(=O)NC(Cc2ccccc2)C(=O)NC(Cc2c[nH]c3ccccc23)C(=O)NC(CCCCN)C(=O)NC(C(C)O)C(=O)N1	CC(O)C(CO)NC(=O)C1CSSCC(NC(=O)C(N)Cc2ccccc2)C(=O)NC(Cc2ccccc2)C(=O)NC(Cc2c[nH]c3ccccc23)C(=O)NC(CCCCN)C(=O)NC(C(C)O)C(=O)N1
J01MA01	ofloxacin	Approved Name	DTXSID3041085	Ofloxacin	DTXCID1021085	GSDSWSVVBLHKDQ-UHFFFAOYSA-N	9-Fluoro-3-methyl-10-(4-methylpiperazin-1-yl)-7-oxo-2,3-dihydro-7H-[1,4]oxazino[2,3,4-ij]quinoline-6-carboxylic acid	CC1COC2=C(N3CCN(C)CC3)C(F)=CC3=C2N1C=C(C(O)=O)C3=O	InChI=1/C18H20FN3O4/c1-10-9-26-17-14-11(16(23)12(18(24)25)8-22(10)14)7-13(19)15(17)21-5-3-20(2)4-6-21/h7-8,10H,3-6,9H2,1-2H3,(H,24,25)	C18H20FN3O4	361.144	CC1COC2=C(N3CCN(C)CC3)C(F)=CC3=C2N1C=C(C(O)=O)C3=O	CC1COC2=C(N3CCN(C)CC3)C(F)=CC3=C2N1C=C(C(O)=O)C3=O
N05AH03	olanzapine	Approved Name	DTXSID9023388	Olanzapine	DTXCID503388	KVWDHTXUZHCGIO-UHFFFAOYSA-N	2-Methyl-4-(4-methylpiperazin-1-yl)-10H-thieno[2,3-b][1,5]benzodiazepine	CN1CCN(CC1)C1=NC2=C(NC3=C1C=C(C)S3)C=CC=C2	InChI=1S/C17H20N4S/c1-12-11-13-16(21-9-7-20(2)8-10-21)18-14-5-3-4-6-15(14)19-17(13)22-12/h3-6,11,19H,7-10H2,1-2H3	C17H20N4S	312.141	CN1CCN(CC1)C1=NC2=C(NC3=C1C=C(C)S3)C=CC=C2	CN1CCN(CC1)C1=NC2=C(NC3=C1C=C(C)S3)C=CC=C2
C09CA08	olmesartan medoxomil	Approved Name	DTXSID9045924	Olmesartan medoxomil	DTXCID7025924	UQGKUQLKSCSZGY-UHFFFAOYSA-N	(5-Methyl-2-oxo-2H-1,3-dioxol-4-yl)methyl 4-(2-hydroxypropan-2-yl)-2-propyl-1-{[2'-(2H-tetrazol-5-yl)[1,1'-biphenyl]-4-yl]methyl}-1H-imidazole-5-carboxylate	CCCC1=NC(=C(N1CC1=CC=C(C=C1)C1=CC=CC=C1C1=NNN=N1)C(=O)OCC1=C(C)OC(=O)O1)C(C)(C)O	InChI=1S/C29H30N6O6/c1-5-8-23-30-25(29(3,4)38)24(27(36)39-16-22-17(2)40-28(37)41-22)35(23)15-18-11-13-19(14-12-18)20-9-6-7-10-21(20)26-31-33-34-32-26/h6-7,9-14,38H,5,8,15-16H2,1-4H3,(H,31,32,33,34)	C29H30N6O6	558.223	CCCC1=NC(=C(N1CC1=CC=C(C=C1)C1=CC=CC=C1C1=NNN=N1)C(=O)OCC1=C(C)OC(=O)O1)C(C)(C)O	CCCC1=NC(=C(N1CC1=CC=C(C=C1)C1=CC=CC=C1C1=NNN=N1)C(=O)OCC1=C(C)OC(=O)O1)C(C)(C)O
S01GX09	olopatadine	Approved Name	DTXSID3023390	Olopatadine	DTXCID603390	JBIMVDZLSHOPLA-LSCVHKIXSA-N	{(11Z)-11-[3-(Dimethylamino)propylidene]-6,11-dihydrodibenzo[b,e]oxepin-2-yl}acetic acid	CN(C)CC\C=C1\C2=C(COC3=C1C=C(CC(O)=O)C=C3)C=CC=C2	InChI=1S/C21H23NO3/c1-22(2)11-5-8-18-17-7-4-3-6-16(17)14-25-20-10-9-15(12-19(18)20)13-21(23)24/h3-4,6-10,12H,5,11,13-14H2,1-2H3,(H,23,24)/b18-8-	C21H23NO3	337.168	CN(C)CCC=C1C2=CC=CC=C2COC2=CC=C(CC(O)=O)C=C12	CN(C)CCC=C1C2=CC=CC=C2COC2=CC=C(CC(O)=O)C=C12
A02BC01	omeprazole	Approved Name	DTXSID6021080	Omeprazole	DTXCID501080	SUBDBMMJDZJVOS-UHFFFAOYSA-N	5-Methoxy-2-[(4-methoxy-3,5-dimethylpyridin-2-yl)methanesulfinyl]-1H-benzimidazole	COC1=CC2=C(NC(=N2)S(=O)CC2=C(C)C(OC)=C(C)C=N2)C=C1	InChI=1/C17H19N3O3S/c1-10-8-18-15(11(2)16(10)23-4)9-24(21)17-19-13-6-5-12(22-3)7-14(13)20-17/h5-8H,9H2,1-4H3,(H,19,20)	C17H19N3O3S	345.115	COC1=CC2=C(NC(=N2)S(=O)CC2=C(C)C(OC)=C(C)C=N2)C=C1	COC1=CC2=C(NC(=N2)S(=O)CC2=C(C)C(OC)=C(C)C=N2)C=C1
A04AA01	ondansetron	Approved Name	DTXSID8023393	Ondansetron	DTXCID803393	FELGMEQIXOGIFQ-UHFFFAOYSA-N	9-Methyl-3-[(2-methyl-1H-imidazol-1-yl)methyl]-1,2,3,9-tetrahydro-4H-carbazol-4-one	CN1C2=C(C3=CC=CC=C13)C(=O)C(CN1C=CN=C1C)CC2	InChI=1/C18H19N3O/c1-12-19-9-10-21(12)11-13-7-8-16-17(18(13)22)14-5-3-4-6-15(14)20(16)2/h3-6,9-10,13H,7-8,11H2,1-2H3	C18H19N3O	293.153	CN1C2=C(C3=CC=CC=C13)C(=O)C(CN1C=CN=C1C)CC2	CN1C2=C(C3=CC=CC=C13)C(=O)C(CN1C=CN=C1C)CC2
A08AB01	orlistat	Approved Name	DTXSID8023395	Orlistat	DTXCID40820067	AHLBNYSZXLDEJQ-FWEHEUNISA-N	(2S)-1-[(2S,3S)-3-Hexyl-4-oxooxetan-2-yl]tridecan-2-yl N-formyl-L-leucinate	CCCCCCCCCCC[C@@H](C[C@@H]1OC(=O)[C@H]1CCCCCC)OC(=O)[C@H](CC(C)C)NC=O	InChI=1S/C29H53NO5/c1-5-7-9-11-12-13-14-15-16-18-24(34-29(33)26(30-22-31)20-23(3)4)21-27-25(28(32)35-27)19-17-10-8-6-2/h22-27H,5-21H2,1-4H3,(H,30,31)/t24-,25-,26-,27-/m0/s1	C29H53NO5	495.392	CCCCCCCCCCCC(CC1OC(=O)C1CCCCCC)OC(=O)C(CC(C)C)NC=O	CCCCCCCCCCCC(CC1OC(=O)C1CCCCCC)OC(=O)C(CC(C)C)NC=O
J01XD03	ornidazole	Approved Name	DTXSID4045420	Ornidazole	DTXCID2025420	IPWKIXLWTCNBKN-UHFFFAOYSA-N	1-Chloro-3-(2-methyl-5-nitro-1H-imidazol-1-yl)propan-2-ol	CC1=NC=C(N1CC(O)CCl)[N+]([O-])=O	InChI=1/C7H10ClN3O3/c1-5-9-3-7(11(13)14)10(5)4-6(12)2-8/h3,6,12H,2,4H2,1H3	C7H10ClN3O3	219.041	CC1=NC=C(N1CC(O)CCl)[N+]([O-])=O	CC1=NC=C(N1CC(O)CCl)[N+]([O-])=O
J05AH02	oseltamivir	Approved Name	DTXSID9044291	Oseltamivir	DTXCID7024291	VSZGPKBBMSAYNT-RRFJBIMHSA-N	Ethyl (3R,4R,5S)-4-acetamido-5-amino-3-[(pentan-3-yl)oxy]cyclohex-1-ene-1-carboxylate	CCOC(=O)C1=C[C@@H](OC(CC)CC)[C@H](NC(C)=O)[C@@H](N)C1	InChI=1S/C16H28N2O4/c1-5-12(6-2)22-14-9-11(16(20)21-7-3)8-13(17)15(14)18-10(4)19/h9,12-15H,5-8,17H2,1-4H3,(H,18,19)/t13-,14+,15+/m0/s1	C16H28N2O4	312.205	CCOC(=O)C1=CC(OC(CC)CC)C(NC(C)=O)C(N)C1	CCOC(=O)C1=CC(OC(CC)CC)C(NC(C)=O)C(N)C1
A03AB06	otilonium bromide	Approved Name	DTXSID0046357	Otilonium bromide	DTXCID8026357	VWZPIJGXYWHBOW-UHFFFAOYSA-N	N,N-Diethyl-N-methyl-2-({4-[2-(octyloxy)benzamido]benzoyl}oxy)ethan-1-aminium bromide	[Br-].CCCCCCCCOC1=CC=CC=C1C(=O)NC1=CC=C(C=C1)C(=O)OCC[N+](C)(CC)CC	InChI=1S/C29H42N2O4.BrH/c1-5-8-9-10-11-14-22-34-27-16-13-12-15-26(27)28(32)30-25-19-17-24(18-20-25)29(33)35-23-21-31(4,6-2)7-3;/h12-13,15-20H,5-11,14,21-23H2,1-4H3;1H	C29H43BrN2O4	562.241	CCCCCCCCOC1=CC=CC=C1C(=O)NC1=CC=C(C=C1)C(=O)OCC[N+](C)(CC)CC	CCCCCCCCOC1=CC=CC=C1C(=O)NC1=CC=C(C=C1)C(=O)OCC[N+](C)(CC)CC
L01XA03	oxaliplatin	Approved Name	DTXSID0036760	Oxaliplatin	DTXCID8016760	DWAFYCQODLXJNR-BNTLRKBRSA-L	[(1R,2R)-Cyclohexane-1,2-diaminato(2-)-kappa~2~N,N'][ethanedioato(2-)-kappa~2~O~1~,O~2~]platinum	O=C1O[Pt]2(N[C@@H]3CCCC[C@H]3N2)OC1=O	InChI=1S/C6H12N2.C2H2O4.Pt/c7-5-3-1-2-4-6(5)8;3-1(4)2(5)6;/h5-8H,1-4H2;(H,3,4)(H,5,6);/q-2;;+4/p-2/t5-,6-;;/m1../s1	C8H12N2O4Pt	395.044	-	-
N05BA04	oxazepam	Approved Name	DTXSID1021087	Oxazepam	DTXCID301087	ADIMAYPTOBDMTL-UHFFFAOYSA-N	7-Chloro-3-hydroxy-5-phenyl-1,3-dihydro-2H-1,4-benzodiazepin-2-one	OC1N=C(C2=CC=CC=C2)C2=CC(Cl)=CC=C2NC1=O	InChI=1/C15H11ClN2O2/c16-10-6-7-12-11(8-10)13(9-4-2-1-3-5-9)18-15(20)14(19)17-12/h1-8,15,20H,(H,17,19)	C15H11ClN2O2	286.051	OC1N=C(C2=CC=CC=C2)C2=CC(Cl)=CC=C2NC1=O	OC1N=C(C2=CC=CC=C2)C2=CC(Cl)=CC=C2NC1=O
S01HA02	oxybuprocaine	Synonym from Valid Source	DTXSID7048530	Benoxinate	DTXCID4027997	CMHHMUWAYWTMGS-UHFFFAOYSA-N	2-(Diethylamino)ethyl 4-amino-3-butoxybenzoate	CCCCOC1=CC(=CC=C1N)C(=O)OCCN(CC)CC	InChI=1S/C17H28N2O3/c1-4-7-11-21-16-13-14(8-9-15(16)18)17(20)22-12-10-19(5-2)6-3/h8-9,13H,4-7,10-12,18H2,1-3H3	C17H28N2O3	308.21	CCCCOC1=CC(=CC=C1N)C(=O)OCCN(CC)CC	CCCCOC1=CC(=CC=C1N)C(=O)OCCN(CC)CC
G04BD04	oxybutynin	Approved Name	DTXSID0023406	Oxybutynin	DTXCID503406	XIQVNETUBQGFHX-UHFFFAOYSA-N	4-(Diethylamino)but-2-yn-1-yl cyclohexyl(hydroxy)phenylacetate	CCN(CC)CC#CCOC(=O)C(O)(C1CCCCC1)C1=CC=CC=C1	InChI=1/C22H31NO3/c1-3-23(4-2)17-11-12-18-26-21(24)22(25,19-13-7-5-8-14-19)20-15-9-6-10-16-20/h5,7-8,13-14,20,25H,3-4,6,9-10,15-18H2,1-2H3	C22H31NO3	357.23	CCN(CC)CC#CCOC(=O)C(O)(C1CCCCC1)C1=CC=CC=C1	CCN(CC)CC#CCOC(=O)C(O)(C1CCCCC1)C1=CC=CC=C1
N02AA05	oxycodone	Approved Name	DTXSID5023407	Oxycodone	DTXCID903407	BRUQQQPBMZOVGD-XFKAJCMBSA-N	(5alpha)-14-Hydroxy-3-methoxy-17-methyl-4,5-epoxymorphinan-6-one	COC1=C2O[C@H]3C(=O)CC[C@@]4(O)[C@H]5CC(C=C1)=C2[C@@]34CCN5C	InChI=1S/C18H21NO4/c1-19-8-7-17-14-10-3-4-12(22-2)15(14)23-16(17)11(20)5-6-18(17,21)13(19)9-10/h3-4,13,16,21H,5-9H2,1-2H3/t13-,16+,17+,18-/m1/s1	C18H21NO4	315.147	[H]C12CC3=C4C(OC5C(=O)CCC1(O)C45CCN2C)=C(OC)C=C3	[H]C12CC3=C4C(OC5C(=O)CCC1(O)C45CCN2C)=C(OC)C=C3
R01AA05	oxymetazoline	Approved Name	DTXSID3040691	Oxymetazoline	DTXCID1020691	WYWIFABBXFUGLM-UHFFFAOYSA-N	6-tert-Butyl-3-[(4,5-dihydro-1H-imidazol-2-yl)methyl]-2,4-dimethylphenol	CC1=CC(=C(O)C(C)=C1CC1=NCCN1)C(C)(C)C	InChI=1S/C16H24N2O/c1-10-8-13(16(3,4)5)15(19)11(2)12(10)9-14-17-6-7-18-14/h8,19H,6-7,9H2,1-5H3,(H,17,18)	C16H24N2O	260.189	CC1=CC(=C(O)C(C)=C1CC1=NCCN1)C(C)(C)C	CC1=CC(=C(O)C(C)=C1CC1=NCCN1)C(C)(C)C
L01CD01	paclitaxel	Approved Name	DTXSID9023413	Paclitaxel	DTXCID603413	RCINICONZNJXQF-MZXODVADSA-N	(2alpha,5beta,7beta,10beta,13alpha)-4,10-Bis(acetyloxy)-13-{[(2R,3S)-3-benzamido-2-hydroxy-3-phenylpropanoyl]oxy}-1,7-dihydroxy-9-oxo-5,20-epoxytax-11-en-2-yl benzoate	CC(=O)O[C@@H]1C2=C(C)[C@H](C[C@@](O)([C@@H](OC(=O)C3=CC=CC=C3)[C@@H]3[C@@]4(CO[C@@H]4C[C@H](O)[C@@]3(C)C1=O)OC(C)=O)C2(C)C)OC(=O)[C@H](O)[C@@H](NC(=O)C1=CC=CC=C1)C1=CC=CC=C1	InChI=1S/C47H51NO14/c1-25-31(60-43(56)36(52)35(28-16-10-7-11-17-28)48-41(54)29-18-12-8-13-19-29)23-47(57)40(61-42(55)30-20-14-9-15-21-30)38-45(6,32(51)22-33-46(38,24-58-33)62-27(3)50)39(53)37(59-26(2)49)34(25)44(47,4)5/h7-21,31-33,35-38,40,51-52,57H,22-24H2,1-6H3,(H,48,54)/t31-,32-,33+,35-,36+,37+,38-,40-,45+,46-,47+/m0/s1	C47H51NO14	853.331	CC(=O)OC1C2=C(C)C(CC(O)(C(OC(=O)C3=CC=CC=C3)C3C4(COC4CC(O)C3(C)C1=O)OC(C)=O)C2(C)C)OC(=O)C(O)C(NC(=O)C1=CC=CC=C1)C1=CC=CC=C1	CC(=O)OC1C2=C(C)C(CC(O)(C(OC(=O)C3=CC=CC=C3)C3C4(COC4CC(O)C3(C)C1=O)OC(C)=O)C2(C)C)OC(=O)C(O)C(NC(=O)C1=CC=CC=C1)C1=CC=CC=C1
N05AX13	paliperidone	Approved Name	DTXSID7049059	Paliperidone	DTXCID2028985	PMXMIIMHBWHSKN-LJQANCHMSA-N	(9R)-3-{2-[4-(6-Fluoro-1,2-benzoxazol-3-yl)piperidin-1-yl]ethyl}-9-hydroxy-2-methyl-6,7,8,9-tetrahydro-4H-pyrido[1,2-a]pyrimidin-4-one	CC1=C(CCN2CCC(CC2)C2=NOC3=CC(F)=CC=C23)C(=O)N2CCC[C@@H](O)C2=N1	InChI=1S/C23H27FN4O3/c1-14-17(23(30)28-9-2-3-19(29)22(28)25-14)8-12-27-10-6-15(7-11-27)21-18-5-4-16(24)13-20(18)31-26-21/h4-5,13,15,19,29H,2-3,6-12H2,1H3/t19-/m1/s1	C23H27FN4O3	426.207	CC1=C(CCN2CCC(CC2)C2=NOC3=CC(F)=CC=C23)C(=O)N2CCCC(O)C2=N1	CC1=C(CCN2CCC(CC2)C2=NOC3=CC(F)=CC=C23)C(=O)N2CCCC(O)C2=N1
A04AA05	palonosetron	Approved Name	DTXSID5048342	Palonosetron	DTXCID6028317	CPZBLNMUGSZIPR-NVXWUHKLSA-N	(3aS)-2-[(3S)-1-Azabicyclo[2.2.2]octan-3-yl]-2,3,3a,4,5,6-hexahydro-1H-benzo[de]isoquinolin-1-one	O=C1N(C[C@H]2CCCC3=C2C1=CC=C3)[C@@H]1CN2CCC1CC2	InChI=1S/C19H24N2O/c22-19-16-6-2-4-14-3-1-5-15(18(14)16)11-21(19)17-12-20-9-7-13(17)8-10-20/h2,4,6,13,15,17H,1,3,5,7-12H2/t15-,17-/m1/s1	C19H24N2O	296.189	[H]C12CCN(CC1)CC2N1CC2CCCC3=C2C(=CC=C3)C1=O	[H]C12CCN(CC1)CC2N1CC2CCCC3=C2C(=CC=C3)C1=O
M05BA03	pamidronic acid	Approved Name	DTXSID4023414	Pamidronic acid	DTXCID003414	WRUUGTRCQOWXEG-UHFFFAOYSA-N	(3-Amino-1-hydroxypropane-1,1-diyl)bis(phosphonic acid)	NCCC(O)(P(O)(O)=O)P(O)(O)=O	InChI=1S/C3H11NO7P2/c4-2-1-3(5,12(6,7)8)13(9,10)11/h5H,1-2,4H2,(H2,6,7,8)(H2,9,10,11)	C3H11NO7P2	235.001	NCCC(O)(P(O)(O)=O)P(O)(O)=O	NCCC(O)(P(O)(O)=O)P(O)(O)=O
L01XX42	panobinostat	Approved Name	DTXSID40193506	Panobinostat	DTXCID10115997	FPOHNWQLNRZRFC-ZHACJKMWSA-N	(2E)-N-Hydroxy-3-[4-({[2-(2-methyl-1H-indol-3-yl)ethyl]amino}methyl)phenyl]prop-2-enamide	CC1=C(CCNCC2=CC=C(\C=C\C(=O)NO)C=C2)C2=CC=CC=C2N1	InChI=1S/C21H23N3O2/c1-15-18(19-4-2-3-5-20(19)23-15)12-13-22-14-17-8-6-16(7-9-17)10-11-21(25)24-26/h2-11,22-23,26H,12-14H2,1H3,(H,24,25)/b11-10+	C21H23N3O2	349.179	CC1=C(CCNCC2=CC=C(C=CC(=O)NO)C=C2)C2=CC=CC=C2N1	CC1=C(CCNCC2=CC=C(C=CC(=O)NO)C=C2)C2=CC=CC=C2N1
A02BC02	pantoprazole	Approved Name	DTXSID4023416	Pantoprazole	DTXCID803416	IQPSEEYGBUAQFF-UHFFFAOYSA-N	5-(Difluoromethoxy)-2-[(3,4-dimethoxypyridin-2-yl)methanesulfinyl]-1H-benzimidazole	COC1=C(OC)C(CS(=O)C2=NC3=C(N2)C=CC(OC(F)F)=C3)=NC=C1	InChI=1/C16H15F2N3O4S/c1-23-13-5-6-19-12(14(13)24-2)8-26(22)16-20-10-4-3-9(25-15(17)18)7-11(10)21-16/h3-7,15H,8H2,1-2H3,(H,20,21)	C16H15F2N3O4S	383.075	COC1=C(OC)C(CS(=O)C2=NC3=C(N2)C=CC(OC(F)F)=C3)=NC=C1	COC1=C(OC)C(CS(=O)C2=NC3=C(N2)C=CC(OC(F)F)=C3)=NC=C1
N02BE01	paracetamol	Expert Validated Synonym	DTXSID2020006	Acetaminophen	DTXCID606	RZVAJINKPMORJF-UHFFFAOYSA-N	N-(4-Hydroxyphenyl)acetamide	CC(=O)NC1=CC=C(O)C=C1	InChI=1S/C8H9NO2/c1-6(10)9-7-2-4-8(11)5-3-7/h2-5,11H,1H3,(H,9,10)	C8H9NO2	151.063	CC(=O)NC1=CC=C(O)C=C1	CC(=O)NC1=CC=C(O)C=C1
M01AH04	parecoxib	Approved Name	DTXSID1044229	Parecoxib	DTXCID9024229	TZRHLKRLEZJVIJ-UHFFFAOYSA-N	N-[4-(5-Methyl-3-phenyl-1,2-oxazol-4-yl)benzene-1-sulfonyl]propanamide	CCC(=O)NS(=O)(=O)C1=CC=C(C=C1)C1=C(C)ON=C1C1=CC=CC=C1	InChI=1S/C19H18N2O4S/c1-3-17(22)21-26(23,24)16-11-9-14(10-12-16)18-13(2)25-20-19(18)15-7-5-4-6-8-15/h4-12H,3H2,1-2H3,(H,21,22)	C19H18N2O4S	370.099	CCC(=O)NS(=O)(=O)C1=CC=C(C=C1)C1=C(C)ON=C1C1=CC=CC=C1	CCC(=O)NS(=O)(=O)C1=CC=C(C=C1)C1=C(C)ON=C1C1=CC=CC=C1
A07AA06	paromomycin	Approved Name	DTXSID8023424	Paromomycin	DTXCID303424	UOZODPSAJZTQNH-LSWIJEOBSA-N	(1R,2R,3S,4R,6S)-4,6-Diamino-2-{[3-O-(2,6-diamino-2,6-dideoxy-beta-L-idopyranosyl)-beta-D-ribofuranosyl]oxy}-3-hydroxycyclohexyl 2-amino-2-deoxy-alpha-D-glucopyranoside	NC[C@@H]1O[C@H](O[C@@H]2[C@@H](CO)O[C@@H](O[C@@H]3[C@@H](O)[C@H](N)C[C@H](N)[C@H]3O[C@H]3O[C@H](CO)[C@@H](O)[C@H](O)[C@H]3N)[C@@H]2O)[C@H](N)[C@@H](O)[C@@H]1O	InChI=1S/C23H45N5O14/c24-2-7-13(32)15(34)10(27)21(37-7)41-19-9(4-30)39-23(17(19)36)42-20-12(31)5(25)1-6(26)18(20)40-22-11(28)16(35)14(33)8(3-29)38-22/h5-23,29-36H,1-4,24-28H2/t5-,6+,7+,8-,9-,10-,11-,12+,13-,14-,15-,16-,17-,18-,19-,20-,21-,22-,23+/m1/s1	C23H45N5O14	615.296	NCC1OC(OC2C(CO)OC(OC3C(O)C(N)CC(N)C3OC3OC(CO)C(O)C(O)C3N)C2O)C(N)C(O)C1O	NCC1OC(OC2C(CO)OC(OC3C(O)C(N)CC(N)C3OC3OC(CO)C(O)C(O)C3N)C2O)C(N)C(O)C1O
L01XE11	pazopanib	Approved Name	DTXSID8048733	Pazopanib	DTXCID1028659	CUIHSIWYWATEQL-UHFFFAOYSA-N	5-({4-[(2,3-Dimethyl-2H-indazol-6-yl)(methyl)amino]pyrimidin-2-yl}amino)-2-methylbenzene-1-sulfonamide	CN(C1=CC2=NN(C)C(C)=C2C=C1)C1=NC(NC2=CC(=C(C)C=C2)S(N)(=O)=O)=NC=C1	InChI=1S/C21H23N7O2S/c1-13-5-6-15(11-19(13)31(22,29)30)24-21-23-10-9-20(25-21)27(3)16-7-8-17-14(2)28(4)26-18(17)12-16/h5-12H,1-4H3,(H2,22,29,30)(H,23,24,25)	C21H23N7O2S	437.163	CN(C1=CC2=NN(C)C(C)=C2C=C1)C1=NC(NC2=CC(=C(C)C=C2)S(N)(=O)=O)=NC=C1	CN(C1=CC2=NN(C)C(C)=C2C=C1)C1=NC(NC2=CC(=C(C)C=C2)S(N)(=O)=O)=NC=C1
L01BA04	pemetrexed	Approved Name	DTXSID2048329	Pemetrexed	DTXCID7028304	WBXPDJSOTKVWSJ-ZDUSSCGKSA-N	N-{4-[2-(2-Amino-4-oxo-4,7-dihydro-1H-pyrrolo[2,3-d]pyrimidin-5-yl)ethyl]benzoyl}-L-glutamic acid	NC1=NC(=O)C2=C(NC=C2CCC2=CC=C(C=C2)C(=O)N[C@@H](CCC(O)=O)C(O)=O)N1	InChI=1S/C20H21N5O6/c21-20-24-16-15(18(29)25-20)12(9-22-16)6-3-10-1-4-11(5-2-10)17(28)23-13(19(30)31)7-8-14(26)27/h1-2,4-5,9,13H,3,6-8H2,(H,23,28)(H,26,27)(H,30,31)(H4,21,22,24,25,29)/t13-/m0/s1	C20H21N5O6	427.149	NC1=NC(=O)C2=C(NC=C2CCC2=CC=C(C=C2)C(=O)NC(CCC(O)=O)C(O)=O)N1	NC1=NC(=O)C2=C(NC=C2CCC2=CC=C(C=C2)C(=O)NC(CCC(O)=O)C(O)=O)N1
D06BB06	penciclovir	Approved Name	DTXSID9046491	Penciclovir	DTXCID7026491	JNTOCHDNEULJHD-UHFFFAOYSA-N	2-Amino-9-[4-hydroxy-3-(hydroxymethyl)butyl]-3,9-dihydro-6H-purin-6-one	NC1=NC(=O)C2=C(N1)N(CCC(CO)CO)C=N2	InChI=1S/C10H15N5O3/c11-10-13-8-7(9(18)14-10)12-5-15(8)2-1-6(3-16)4-17/h5-6,16-17H,1-4H2,(H3,11,13,14,18)	C10H15N5O3	253.117	NC1=NC(=O)C2=C(N1)N(CCC(CO)CO)C=N2	NC1=NC(=O)C2=C(N1)N(CCC(CO)CO)C=N2
N05AG03	penfluridol	Approved Name	DTXSID5049021	Penfluridol	DTXCID6028947	MDLAAYDRRZXJIF-UHFFFAOYSA-N	1-[4,4-Bis(4-fluorophenyl)butyl]-4-[4-chloro-3-(trifluoromethyl)phenyl]piperidin-4-ol	OC1(CCN(CCCC(C2=CC=C(F)C=C2)C2=CC=C(F)C=C2)CC1)C1=CC=C(Cl)C(=C1)C(F)(F)F	InChI=1S/C28H27ClF5NO/c29-26-12-7-21(18-25(26)28(32,33)34)27(36)13-16-35(17-14-27)15-1-2-24(19-3-8-22(30)9-4-19)20-5-10-23(31)11-6-20/h3-12,18,24,36H,1-2,13-17H2	C28H27ClF5NO	523.17	OC1(CCN(CCCC(C2=CC=C(F)C=C2)C2=CC=C(F)C=C2)CC1)C1=CC=C(Cl)C(=C1)C(F)(F)F	OC1(CCN(CCCC(C2=CC=C(F)C=C2)C2=CC=C(F)C=C2)CC1)C1=CC=C(Cl)C(=C1)C(F)(F)F
P01CX01	pentamidine isethionate	Approved Name	DTXSID5023796	Pentamidine isethionate	DTXCID803796	YBVNFKZSMZGRAD-UHFFFAOYSA-N	2-Hydroxyethane-1-sulfonic acid--4,4'-[pentane-1,5-diylbis(oxy)]di(benzene-1-carboximidamide) (2/1)	OCCS(O)(=O)=O.OCCS(O)(=O)=O.NC(=N)C1=CC=C(OCCCCCOC2=CC=C(C=C2)C(N)=N)C=C1	InChI=1S/C19H24N4O2.2C2H6O4S/c20-18(21)14-4-8-16(9-5-14)24-12-2-1-3-13-25-17-10-6-15(7-11-17)19(22)23;2*3-1-2-7(4,5)6/h4-11H,1-3,12-13H2,(H3,20,21)(H3,22,23);2*3H,1-2H2,(H,4,5,6)	C23H36N4O10S2	592.187	NC(=N)C1=CC=C(OCCCCCOC2=CC=C(C=C2)C(N)=N)C=C1,OCCS(O)(=O)=O	-
C04AD03	pentoxifylline	Approved Name	DTXSID7023437	Pentoxifylline	DTXCID803437	BYPFEZZEUUWMEJ-UHFFFAOYSA-N	3,7-Dimethyl-1-(5-oxohexyl)-3,7-dihydro-1H-purine-2,6-dione	CN1C=NC2=C1C(=O)N(CCCCC(C)=O)C(=O)N2C	InChI=1S/C13H18N4O3/c1-9(18)6-4-5-7-17-12(19)10-11(14-8-15(10)2)16(3)13(17)20/h8H,4-7H2,1-3H3	C13H18N4O3	278.138	CN1C=NC2=C1C(=O)N(CCCCC(C)=O)C(=O)N2C	CN1C=NC2=C1C(=O)N(CCCCC(C)=O)C(=O)N2C
N03AX22	perampanel	Approved Name	DTXSID80191501	Perampanel	DTXCID50113992	PRMWGUBFXWROHD-UHFFFAOYSA-N	2-(6'-Oxo-1'-phenyl-1',6'-dihydro[2,3'-bipyridin]-5'-yl)benzonitrile	O=C1N(C=C(C=C1C1=CC=CC=C1C#N)C1=CC=CC=N1)C1=CC=CC=C1	InChI=1S/C23H15N3O/c24-15-17-8-4-5-11-20(17)21-14-18(22-12-6-7-13-25-22)16-26(23(21)27)19-9-2-1-3-10-19/h1-14,16H	C23H15N3O	349.122	O=C1N(C=C(C=C1C1=CC=CC=C1C#N)C1=CC=CC=N1)C1=CC=CC=C1	O=C1N(C=C(C=C1C1=CC=CC=C1C#N)C1=CC=CC=N1)C1=CC=CC=C1
C09AA04	perindopril	Approved Name	DTXSID6023440	Perindopril	DTXCID303440	IPVQLZZIHOAWMC-QXKUPLGCSA-N	-	CCC[C@H](N[C@@H](C)C(=O)N1[C@H]2CCCC[C@H]2C[C@H]1C(O)=O)C(=O)OCC	InChI=1S/C19H32N2O5/c1-4-8-14(19(25)26-5-2)20-12(3)17(22)21-15-10-7-6-9-13(15)11-16(21)18(23)24/h12-16,20H,4-11H2,1-3H3,(H,23,24)/t12-,13-,14-,15-,16-/m0/s1	C19H32N2O5	368.231	CCCC(NC(C)C(=O)N1C2CCCCC2CC1C(O)=O)C(=O)OCC	CCCC(NC(C)C(=O)N1C2CCCCC2CC1C(O)=O)C(=O)OCC
P03AC04	permethrin	Approved Name	DTXSID8022292	Permethrin	DTXCID102292	RLLPVAHGXHCWKJ-UHFFFAOYSA-N	(3-Phenoxyphenyl)methyl 3-(2,2-dichloroethenyl)-2,2-dimethylcyclopropane-1-carboxylate	CC1(C)C(C=C(Cl)Cl)C1C(=O)OCC1=CC(OC2=CC=CC=C2)=CC=C1	InChI=1/C21H20Cl2O3/c1-21(2)17(12-18(22)23)19(21)20(24)25-13-14-7-6-10-16(11-14)26-15-8-4-3-5-9-15/h3-12,17,19H,13H2,1-2H3	C21H20Cl2O3	390.079	CC1(C)C(C=C(Cl)Cl)C1C(=O)OCC1=CC(OC2=CC=CC=C2)=CC=C1	CC1(C)C(C=C(Cl)Cl)C1C(=O)OCC1=CC(OC2=CC=CC=C2)=CC=C1
N06AF03	phenelzine	Approved Name	DTXSID2041094	Phenelzine	DTXCID0021094	RMUCZJUITONUFY-UHFFFAOYSA-N	(2-Phenylethyl)hydrazine	NNCCC1=CC=CC=C1	InChI=1S/C8H12N2/c9-10-7-6-8-4-2-1-3-5-8/h1-5,10H,6-7,9H2	C8H12N2	136.1	NNCCC1=CC=CC=C1	NNCCC1=CC=CC=C1
N03AA02	phenobarbital	Approved Name	DTXSID5021122	Phenobarbital	DTXCID701122	DDBREPKUVSBGFI-UHFFFAOYSA-N	5-Ethyl-5-phenyl-1,3-diazinane-2,4,6-trione	CCC1(C(=O)NC(=O)NC1=O)C1=CC=CC=C1	InChI=1S/C12H12N2O3/c1-2-12(8-6-4-3-5-7-8)9(15)13-11(17)14-10(12)16/h3-7H,2H2,1H3,(H2,13,14,15,16,17)	C12H12N2O3	232.085	CCC1(C(=O)NC(=O)NC1=O)C1=CC=CC=C1	CCC1(C(=O)NC(=O)NC1=O)C1=CC=CC=C1
J01CE02	phenoxymethylpenicillin	Synonym from Valid Source	DTXSID3023429	Penicillin V	DTXCID303429	BPLBGHOLXOTWMN-MBNYWOFBSA-N	(2S,5R,6R)-3,3-Dimethyl-7-oxo-6-(2-phenoxyacetamido)-4-thia-1-azabicyclo[3.2.0]heptane-2-carboxylic acid	CC1(C)S[C@@H]2[C@H](NC(=O)COC3=CC=CC=C3)C(=O)N2[C@H]1C(O)=O	InChI=1S/C16H18N2O5S/c1-16(2)12(15(21)22)18-13(20)11(14(18)24-16)17-10(19)8-23-9-6-4-3-5-7-9/h3-7,11-12,14H,8H2,1-2H3,(H,17,19)(H,21,22)/t11-,12+,14-/m1/s1	C16H18N2O5S	350.094	CC1(C)SC2C(NC(=O)COC3=CC=CC=C3)C(=O)N2C1C(O)=O	CC1(C)SC2C(NC(=O)COC3=CC=CC=C3)C(=O)N2C1C(O)=O
B01AA04	phenprocoumon	Approved Name	DTXSID5023459	Phenprocoumon	DTXCID203459	DQDAYGNAKTZFIW-UHFFFAOYSA-N	4-Hydroxy-3-(1-phenylpropyl)-2H-1-benzopyran-2-one	CCC(C1=CC=CC=C1)C1=C(O)C2=CC=CC=C2OC1=O	InChI=1/C18H16O3/c1-2-13(12-8-4-3-5-9-12)16-17(19)14-10-6-7-11-15(14)21-18(16)20/h3-11,13,19H,2H2,1H3	C18H16O3	280.11	CCC(C1C(=O)OC2=CC=CC=C2C1=O)C1=CC=CC=C1	CCC(C1C(=O)OC2=CC=CC=C2C1=O)C1=CC=CC=C1
S01FB01	phenylephrine	Approved Name	DTXSID9023465	Phenylephrine	DTXCID903465	SONNWYBIRXJNDC-VIFPVBQESA-N	3-[(1R)-1-Hydroxy-2-(methylamino)ethyl]phenol	CNC[C@H](O)C1=CC=CC(O)=C1	InChI=1S/C9H13NO2/c1-10-6-9(12)7-3-2-4-8(11)5-7/h2-5,9-12H,6H2,1H3/t9-/m0/s1	C9H13NO2	167.095	CNCC(O)C1=CC(O)=CC=C1	CNCC(O)C1=CC(O)=CC=C1
N03AB02	phenytoin	Expert Validated Synonym	DTXSID8020541	5,5-Diphenylhydantoin	DTXCID60541	CXOFVDLJLONNDW-UHFFFAOYSA-N	5,5-Diphenylimidazolidine-2,4-dione	O=C1NC(=O)C(N1)(C1=CC=CC=C1)C1=CC=CC=C1	InChI=1S/C15H12N2O2/c18-13-15(17-14(19)16-13,11-7-3-1-4-8-11)12-9-5-2-6-10-12/h1-10H,(H2,16,17,18,19)	C15H12N2O2	252.09	O=C1NC(=O)C(N1)(C1=CC=CC=C1)C1=CC=CC=C1	O=C1NC(=O)C(N1)(C1=CC=CC=C1)C1=CC=CC=C1
B02BA01	phytomenadione	Synonym from Valid Source	DTXSID8023472	Phytonadione	DTXCID003472	MBWXNTAXLNYFJB-NKFFZRIASA-N	2-Methyl-3-[(2E,7R,11R)-3,7,11,15-tetramethylhexadec-2-en-1-yl]naphthalene-1,4-dione	CC(C)CCC[C@@H](C)CCC[C@@H](C)CCC\C(C)=C\CC1=C(C)C(=O)C2=C(C=CC=C2)C1=O	InChI=1S/C31H46O2/c1-22(2)12-9-13-23(3)14-10-15-24(4)16-11-17-25(5)20-21-27-26(6)30(32)28-18-7-8-19-29(28)31(27)33/h7-8,18-20,22-24H,9-17,21H2,1-6H3/b25-20+/t23-,24-/m1/s1	C31H46O2	450.35	CC(C)CCCC(C)CCCC(C)CCCC(C)=CCC1=C(C)C(=O)C2=CC=CC=C2C1=O	CC(C)CCCC(C)CCCC(C)CCCC(C)=CCC1=C(C)C(=O)C2=CC=CC=C2C1=O
S01EB01	pilocarpine	Approved Name	DTXSID1021162	Pilocarpine	DTXCID901162	QCHFTSOMWOSFHM-WPRPVWTQSA-N	(3S,4R)-3-Ethyl-4-[(1-methyl-1H-imidazol-5-yl)methyl]oxolan-2-one	CC[C@H]1[C@@H](CC2=CN=CN2C)COC1=O	InChI=1S/C11H16N2O2/c1-3-10-8(6-15-11(10)14)4-9-5-12-7-13(9)2/h5,7-8,10H,3-4,6H2,1-2H3/t8-,10-/m0/s1	C11H16N2O2	208.121	CCC1C(CC2=CN=CN2C)COC1=O	CCC1C(CC2=CN=CN2C)COC1=O
D11AH02	pimecrolimus	Approved Name	DTXSID2046674	Pimecrolimus	DTXCID0026674	KASDHRXLYQOAKZ-ZPSXYTITSA-N	(3S,4R,5S,8R,9E,12S,14S,15R,16S,18R,19R,26aS)-3-{(1E)-1-[(1R,3R,4R)-4-Chloro-3-methoxycyclohexyl]prop-1-en-2-yl}-8-ethyl-5,19-dihydroxy-14,16-dimethoxy-4,10,12,18-tetramethyl-5,6,8,11,12,13,14,15,16,17,18,19,24,25,26,26a-hexadecahydro-3H-15,19-epoxypyrido[2,1-c][1,4]oxazacyclotricosine-1,7,20,21(4H,23H)-tetrone	CC[C@@H]1\C=C(C)\C[C@H](C)C[C@H](OC)[C@H]2O[C@](O)([C@H](C)C[C@@H]2OC)C(=O)C(=O)N2CCCC[C@H]2C(=O)O[C@@H]([C@H](C)[C@@H](O)CC1=O)C(\C)=C\[C@@H]1CC[C@@H](Cl)[C@@H](C1)OC	InChI=1S/C43H68ClNO11/c1-10-30-18-24(2)17-25(3)19-36(53-8)39-37(54-9)21-27(5)43(51,56-39)40(48)41(49)45-16-12-11-13-32(45)42(50)55-38(28(6)33(46)23-34(30)47)26(4)20-29-14-15-31(44)35(22-29)52-7/h18,20,25,27-33,35-39,46,51H,10-17,19,21-23H2,1-9H3/b24-18+,26-20+/t25-,27+,28+,29-,30+,31+,32-,33-,35+,36-,37-,38+,39+,43+/m0/s1	C43H68ClNO11	809.448	CCC1C=C(C)CC(C)CC(OC)C2OC(O)(C(C)CC2OC)C(=O)C(=O)N2CCCCC2C(=O)OC(C(C)C(O)CC1=O)C(C)=CC1CCC(Cl)C(C1)OC	CCC1C=C(C)CC(C)CC(OC)C2OC(O)(C(C)CC2OC)C(=O)C(=O)N2CCCCC2C(=O)OC(C(C)C(O)CC1=O)C(C)=CC1CCC(Cl)C(C1)OC
N05AG02	pimozide	Approved Name	DTXSID8023474	Pimozide	DTXCID803474	YVUQSNJEYSNKRX-UHFFFAOYSA-N	1-{1-[4,4-Bis(4-fluorophenyl)butyl]piperidin-4-yl}-1,3-dihydro-2H-benzimidazol-2-one	FC1=CC=C(C=C1)C(CCCN1CCC(CC1)N1C(=O)NC2=C1C=CC=C2)C1=CC=C(F)C=C1	InChI=1S/C28H29F2N3O/c29-22-11-7-20(8-12-22)25(21-9-13-23(30)14-10-21)4-3-17-32-18-15-24(16-19-32)33-27-6-2-1-5-26(27)31-28(33)34/h1-2,5-14,24-25H,3-4,15-19H2,(H,31,34)	C28H29F2N3O	461.228	FC1=CC=C(C=C1)C(CCCN1CCC(CC1)N1C(=O)NC2=C1C=CC=C2)C1=CC=C(F)C=C1	FC1=CC=C(C=C1)C(CCCN1CCC(CC1)N1C(=O)NC2=C1C=CC=C2)C1=CC=C(F)C=C1
A10BG03	pioglitazone	Approved Name	DTXSID3037129	Pioglitazone	DTXCID1017129	HYAFETHFCAUJAY-UHFFFAOYSA-N	5-({4-[2-(5-Ethylpyridin-2-yl)ethoxy]phenyl}methyl)-1,3-thiazolidine-2,4-dione	CCC1=CN=C(CCOC2=CC=C(CC3SC(=O)NC3=O)C=C2)C=C1	InChI=1/C19H20N2O3S/c1-2-13-3-6-15(20-12-13)9-10-24-16-7-4-14(5-8-16)11-17-18(22)21-19(23)25-17/h3-8,12,17H,2,9-11H2,1H3,(H,21,22,23)	C19H20N2O3S	356.119	CCC1=CN=C(CCOC2=CC=C(CC3SC(=O)NC3=O)C=C2)C=C1	CCC1=CN=C(CCOC2=CC=C(CC3SC(=O)NC3=O)C=C2)C=C1
N05AD05	pipamperone	Approved Name	DTXSID8048369	Pipamperone	DTXCID8028343	AXKPFOAXAHJUAG-UHFFFAOYSA-N	1'-[4-(4-Fluorophenyl)-4-oxobutyl][1,4'-bipiperidine]-4'-carboxamide	NC(=O)C1(CCN(CCCC(=O)C2=CC=C(F)C=C2)CC1)N1CCCCC1	InChI=1S/C21H30FN3O2/c22-18-8-6-17(7-9-18)19(26)5-4-12-24-15-10-21(11-16-24,20(23)27)25-13-2-1-3-14-25/h6-9H,1-5,10-16H2,(H2,23,27)	C21H30FN3O2	375.232	NC(=O)C1(CCN(CCCC(=O)C2=CC=C(F)C=C2)CC1)N1CCCCC1	NC(=O)C1(CCN(CCCC(=O)C2=CC=C(F)C=C2)CC1)N1CCCCC1
J01CR05	piperacillin	Approved Name	DTXSID2023482	Piperacillin	DTXCID303482	IVBHGBMCVLDMKU-GXNBUGAJSA-N	(2S,5R,6R)-6-({(2R)-2-[(4-Ethyl-2,3-dioxopiperazine-1-carbonyl)amino]-2-phenylacetyl}amino)-3,3-dimethyl-7-oxo-4-thia-1-azabicyclo[3.2.0]heptane-2-carboxylic acid	CCN1CCN(C(=O)N[C@@H](C(=O)N[C@H]2[C@H]3SC(C)(C)[C@@H](N3C2=O)C(O)=O)C2=CC=CC=C2)C(=O)C1=O	InChI=1S/C23H27N5O7S/c1-4-26-10-11-27(19(32)18(26)31)22(35)25-13(12-8-6-5-7-9-12)16(29)24-14-17(30)28-15(21(33)34)23(2,3)36-20(14)28/h5-9,13-15,20H,4,10-11H2,1-3H3,(H,24,29)(H,25,35)(H,33,34)/t13-,14-,15+,20-/m1/s1	C23H27N5O7S	517.163	CCN1CCN(C(=O)NC(C(=O)NC2C3SC(C)(C)C(N3C2=O)C(O)=O)C2=CC=CC=C2)C(=O)C1=O	CCN1CCN(C(=O)NC(C(=O)NC2C3SC(C)(C)C(N3C2=O)C(O)=O)C2=CC=CC=C2)C(=O)C1=O
N06BX03	piracetam	Approved Name	DTXSID5044491	Piracetam	DTXCID3024491	GMZVRMREEHBGGF-UHFFFAOYSA-N	2-(2-Oxopyrrolidin-1-yl)acetamide	NC(=O)CN1CCCC1=O	InChI=1S/C6H10N2O2/c7-5(9)4-8-3-1-2-6(8)10/h1-4H2,(H2,7,9)	C6H10N2O2	142.074	NC(=O)CN1CCCC1=O	NC(=O)CN1CCCC1=O
L04AX05	pirfenidone	Approved Name	DTXSID4045183	Pirfenidone	DTXCID2025183	ISWRGOKTTBVCFA-UHFFFAOYSA-N	5-Methyl-1-phenylpyridin-2(1H)-one	CC1=CN(C(=O)C=C1)C1=CC=CC=C1	InChI=1S/C12H11NO/c1-10-7-8-12(14)13(9-10)11-5-3-2-4-6-11/h2-9H,1H3	C12H11NO	185.084	CC1=CN(C(=O)C=C1)C1=CC=CC=C1	CC1=CN(C(=O)C=C1)C1=CC=CC=C1
N04BC08	piribedil	Approved Name	DTXSID9045188	Piribedil	DTXCID7025188	OQDPVLVUJFGPGQ-UHFFFAOYSA-N	2-{4-[(2H-1,3-Benzodioxol-5-yl)methyl]piperazin-1-yl}pyrimidine	C(N1CCN(CC1)C1=NC=CC=N1)C1=CC2=C(OCO2)C=C1	InChI=1S/C16H18N4O2/c1-4-17-16(18-5-1)20-8-6-19(7-9-20)11-13-2-3-14-15(10-13)22-12-21-14/h1-5,10H,6-9,11-12H2	C16H18N4O2	298.143	C(N1CCN(CC1)C1=NC=CC=N1)C1=CC2=C(OCO2)C=C1	C(N1CCN(CC1)C1=NC=CC=N1)C1=CC2=C(OCO2)C=C1
N02AC03	piritramide	Approved Name	DTXSID00184293	Piritramide	DTXCID10106784	IHEHEFLXQFOQJO-UHFFFAOYSA-N	1'-(3-Cyano-3,3-diphenylpropyl)[1,4'-bipiperidine]-4'-carboxamide	NC(=O)C1(CCN(CCC(C#N)(C2=CC=CC=C2)C2=CC=CC=C2)CC1)N1CCCCC1	InChI=1S/C27H34N4O/c28-22-26(23-10-4-1-5-11-23,24-12-6-2-7-13-24)14-19-30-20-15-27(16-21-30,25(29)32)31-17-8-3-9-18-31/h1-2,4-7,10-13H,3,8-9,14-21H2,(H2,29,32)	C27H34N4O	430.273	NC(=O)C1(CCN(CCC(C#N)(C2=CC=CC=C2)C2=CC=CC=C2)CC1)N1CCCCC1	NC(=O)C1(CCN(CCC(C#N)(C2=CC=CC=C2)C2=CC=CC=C2)CC1)N1CCCCC1
M01AC01	piroxicam	Approved Name	DTXSID5021170	Piroxicam	DTXCID401170	QYSPLQLAKJAUJT-UHFFFAOYSA-N	4-Hydroxy-2-methyl-1,1-dioxo-N-(pyridin-2-yl)-1,2-dihydro-1lambda~6~,2-benzothiazine-3-carboxamide	CN1C(C(=O)NC2=NC=CC=C2)=C(O)C2=C(C=CC=C2)S1(=O)=O	InChI=1S/C15H13N3O4S/c1-18-13(15(20)17-12-8-4-5-9-16-12)14(19)10-6-2-3-7-11(10)23(18,21)22/h2-9,19H,1H3,(H,16,17,20)	C15H13N3O4S	331.063	CN1C(C(=O)NC2=NC=CC=C2)C(=O)C2=C(C=CC=C2)S1(=O)=O	CN1C(C(=O)NC2=NC=CC=C2)C(=O)C2=C(C=CC=C2)S1(=O)=O
L03AX16	plerixafor	Approved Name	DTXSID70869520	Plerixafor	DTXCID60817494	YIQPUIGJQJDJOS-UHFFFAOYSA-N	1,1'-[1,4-Phenylenebis(methylene)]bis(1,4,8,11-tetraazacyclotetradecane)	C(N1CCCNCCNCCCNCC1)C1=CC=C(CN2CCCNCCNCCCNCC2)C=C1	InChI=1S/C28H54N8/c1-9-29-15-17-31-13-3-21-35(23-19-33-11-1)25-27-5-7-28(8-6-27)26-36-22-4-14-32-18-16-30-10-2-12-34-20-24-36/h5-8,29-34H,1-4,9-26H2	C28H54N8	502.447	C(N1CCCNCCNCCCNCC1)C1=CC=C(CN2CCCNCCNCCCNCC2)C=C1	C(N1CCCNCCNCCCNCC1)C1=CC=C(CN2CCCNCCNCCCNCC2)C=C1
C05BB02	polidocanol	Expert Validated Synonym	DTXSID5039721	Polyoxyethylene (9) lauryl ether	DTXCID3019721	ONJQDTZCDSESIW-UHFFFAOYSA-N	3,6,9,12,15,18,21,24,27-Nonaoxanonatriacontan-1-ol	CCCCCCCCCCCCOCCOCCOCCOCCOCCOCCOCCOCCOCCO	InChI=1S/C30H62O10/c1-2-3-4-5-6-7-8-9-10-11-13-32-15-17-34-19-21-36-23-25-38-27-29-40-30-28-39-26-24-37-22-20-35-18-16-33-14-12-31/h31H,2-30H2,1H3	C30H62O10	582.434	CCCCCCCCCCCCOCCOCCOCCOCCOCCOCCOCCOCCOCCO	CCCCCCCCCCCCOCCOCCOCCOCCOCCOCCOCCOCCOCCO
L04AX06	pomalidomide	Approved Name	DTXSID40893458	Pomalidomide	DTXCID801323473	UVSMNLNDYGZFPF-UHFFFAOYSA-N	4-Amino-2-(2,6-dioxopiperidin-3-yl)-1H-isoindole-1,3(2H)-dione	NC1=C2C(=O)N(C3CCC(=O)NC3=O)C(=O)C2=CC=C1	InChI=1/C13H11N3O4/c14-7-3-1-2-6-10(7)13(20)16(12(6)19)8-4-5-9(17)15-11(8)18/h1-3,8H,4-5,14H2,(H,15,17,18)	C13H11N3O4	273.075	NC1=C2C(=O)N(C3CCC(=O)NC3=O)C(=O)C2=CC=C1	NC1=C2C(=O)N(C3CCC(=O)NC3=O)C(=O)C2=CC=C1
L01XE24	ponatinib	Approved Name	DTXSID50241426	Ponatinib	DTXCID50163917	PHXJVRSECIGDHY-UHFFFAOYSA-N	3-[(Imidazo[1,2-b]pyridazin-3-yl)ethynyl]-4-methyl-N-{4-[(4-methylpiperazin-1-yl)methyl]-3-(trifluoromethyl)phenyl}benzamide	CN1CCN(CC2=C(C=C(NC(=O)C3=CC(C#CC4=CN=C5C=CC=NN45)=C(C)C=C3)C=C2)C(F)(F)F)CC1	InChI=1S/C29H27F3N6O/c1-20-5-6-22(16-21(20)8-10-25-18-33-27-4-3-11-34-38(25)27)28(39)35-24-9-7-23(26(17-24)29(30,31)32)19-37-14-12-36(2)13-15-37/h3-7,9,11,16-18H,12-15,19H2,1-2H3,(H,35,39)	C29H27F3N6O	532.22	CN1CCN(CC2=C(C=C(NC(=O)C3=CC(C#CC4=CN=C5C=CC=NN45)=C(C)C=C3)C=C2)C(F)(F)F)CC1	CN1CCN(CC2=C(C=C(NC(=O)C3=CC(C#CC4=CN=C5C=CC=NN45)=C(C)C=C3)C=C2)C(F)(F)F)CC1
J02AC04	posaconazole	Approved Name	DTXSID6049066	Posaconazole	DTXCID1028992	RAGOYPUPXAKGKH-AGDNISCASA-N	(2xi)-1,4-Anhydro-2,3,5-trideoxy-4-(2,4-difluorophenyl)-2-({4-[4-(4-{1-[(2S,3S)-2-hydroxypentan-3-yl]-5-oxo-1,5-dihydro-4H-1,2,4-triazol-4-yl}phenyl)piperazin-1-yl]phenoxy}methyl)-5-(1H-1,2,4-triazol-1-yl)-D-glycero-pentitol	CC[C@@H]([C@H](C)O)N1N=CN(C1=O)C1=CC=C(C=C1)N1CCN(CC1)C1=CC=C(OCC2CO[C@](CN3C=NC=N3)(C2)C2=C(F)C=C(F)C=C2)C=C1	InChI=1S/C37H42F2N8O4/c1-3-35(26(2)48)47-36(49)46(25-42-47)31-7-5-29(6-8-31)43-14-16-44(17-15-43)30-9-11-32(12-10-30)50-20-27-19-37(51-21-27,22-45-24-40-23-41-45)33-13-4-28(38)18-34(33)39/h4-13,18,23-27,35,48H,3,14-17,19-22H2,1-2H3/t26-,27?,35-,37-/m0/s1	C37H42F2N8O4	700.33	CCC(C(C)O)N1N=CN(C1=O)C1=CC=C(C=C1)N1CCN(CC1)C1=CC=C(OCC2COC(CN3C=NC=N3)(C2)C2=CC=C(F)C=C2F)C=C1	CCC(C(C)O)N1N=CN(C1=O)C1=CC=C(C=C1)N1CCN(CC1)C1=CC=C(OCC2COC(CN3C=NC=N3)(C2)C2=CC=C(F)C=C2F)C=C1
N04BC05	pramipexole	Approved Name	DTXSID6023496	Pramipexole	DTXCID203496	FASDKYOPVNHBLU-ZETCQYMHSA-N	(6S)-N~6~-Propyl-4,5,6,7-tetrahydro-1,3-benzothiazole-2,6-diamine	CCCN[C@H]1CCC2=C(C1)SC(N)=N2	InChI=1S/C10H17N3S/c1-2-5-12-7-3-4-8-9(6-7)14-10(11)13-8/h7,12H,2-6H2,1H3,(H2,11,13)/t7-/m0/s1	C10H17N3S	211.114	CCCNC1CCC2=C(C1)SC(N)=N2	CCCNC1CCC2=C(C1)SC(N)=N2
S01BC09	pranoprofen	Approved Name	DTXSID1023497	Pranoprofen	DTXCID603497	TVQZAMVBTVNYLA-UHFFFAOYSA-N	2-(5H-[1]Benzopyrano[2,3-b]pyridin-7-yl)propanoic acid	CC(C(O)=O)C1=CC2=C(OC3=NC=CC=C3C2)C=C1	InChI=1/C15H13NO3/c1-9(15(17)18)10-4-5-13-12(7-10)8-11-3-2-6-16-14(11)19-13/h2-7,9H,8H2,1H3,(H,17,18)	C15H13NO3	255.09	CC(C(O)=O)C1=CC2=C(OC3=NC=CC=C3C2)C=C1	CC(C(O)=O)C1=CC2=C(OC3=NC=CC=C3C2)C=C1
C10AA03	pravastatin	Approved Name	DTXSID6023498	Pravastatin	DTXCID003498	TUZYXOIXSAXUGO-PZAWKZKUSA-N	(3R,5R)-3,5-Dihydroxy-7-[(1S,2S,6S,8S,8aR)-6-hydroxy-2-methyl-8-{[(2S)-2-methylbutanoyl]oxy}-1,2,6,7,8,8a-hexahydronaphthalen-1-yl]heptanoic acid	CC[C@H](C)C(=O)O[C@H]1C[C@H](O)C=C2C=C[C@H](C)[C@H](CC[C@@H](O)C[C@@H](O)CC(O)=O)[C@@H]12	InChI=1S/C23H36O7/c1-4-13(2)23(29)30-20-11-17(25)9-15-6-5-14(3)19(22(15)20)8-7-16(24)10-18(26)12-21(27)28/h5-6,9,13-14,16-20,22,24-26H,4,7-8,10-12H2,1-3H3,(H,27,28)/t13-,14-,16+,17+,18+,19-,20-,22-/m0/s1	C23H36O7	424.246	CCC(C)C(=O)OC1CC(O)C=C2C=CC(C)C(CCC(O)CC(O)CC(O)=O)C12	CCC(C)C(=O)OC1CC(O)C=C2C=CC(C)C(CCC(O)CC(O)CC(O)=O)C12
N05BA11	prazepam	Approved Name	DTXSID4021181	Prazepam	DTXCID101181	MWQCHHACWWAQLJ-UHFFFAOYSA-N	7-Chloro-1-(cyclopropylmethyl)-5-phenyl-1,3-dihydro-2H-1,4-benzodiazepin-2-one	ClC1=CC=C2N(CC3CC3)C(=O)CN=C(C3=CC=CC=C3)C2=C1	InChI=1S/C19H17ClN2O/c20-15-8-9-17-16(10-15)19(14-4-2-1-3-5-14)21-11-18(23)22(17)12-13-6-7-13/h1-5,8-10,13H,6-7,11-12H2	C19H17ClN2O	324.103	ClC1=CC=C2N(CC3CC3)C(=O)CN=C(C3=CC=CC=C3)C2=C1	ClC1=CC=C2N(CC3CC3)C(=O)CN=C(C3=CC=CC=C3)C2=C1
C02CA01	prazosin	Approved Name	DTXSID4049082	Prazosin	DTXCID0029008	IENZQIKPVFGBNW-UHFFFAOYSA-N	[4-(4-Amino-6,7-dimethoxyquinazolin-2-yl)piperazin-1-yl](furan-2-yl)methanone	COC1=CC2=NC(=NC(N)=C2C=C1OC)N1CCN(CC1)C(=O)C1=CC=CO1	InChI=1S/C19H21N5O4/c1-26-15-10-12-13(11-16(15)27-2)21-19(22-17(12)20)24-7-5-23(6-8-24)18(25)14-4-3-9-28-14/h3-4,9-11H,5-8H2,1-2H3,(H2,20,21,22)	C19H21N5O4	383.159	COC1=CC2=NC(=NC(N)=C2C=C1OC)N1CCN(CC1)C(=O)C1=CC=CO1	COC1=CC2=NC(=NC(N)=C2C=C1OC)N1CCN(CC1)C(=O)C1=CC=CO1
S01BA04	prednisolone	Approved Name	DTXSID9021184	Prednisolone	DTXCID301184	OIGNJSKKLXVSLS-VWUMJDOOSA-N	(11beta)-11,17,21-Trihydroxypregna-1,4-diene-3,20-dione	C[C@]12C[C@H](O)[C@H]3[C@@H](CCC4=CC(=O)C=C[C@]34C)[C@@H]1CC[C@]2(O)C(=O)CO	InChI=1S/C21H28O5/c1-19-7-5-13(23)9-12(19)3-4-14-15-6-8-21(26,17(25)11-22)20(15,2)10-16(24)18(14)19/h5,7,9,14-16,18,22,24,26H,3-4,6,8,10-11H2,1-2H3/t14-,15-,16-,18+,19-,20-,21-/m0/s1	C21H28O5	360.194	CC12CC(O)C3C(CCC4=CC(=O)C=CC34C)C1CCC2(O)C(=O)CO	CC12CC(O)C3C(CCC4=CC(=O)C=CC34C)C1CCC2(O)C(=O)CO
N03AX16	pregabalin	Approved Name	DTXSID1045950	Pregabalin	DTXCID9025950	AYXYPKUFHZROOJ-ZETCQYMHSA-N	(3S)-3-(Aminomethyl)-5-methylhexanoic acid	CC(C)C[C@H](CN)CC(O)=O	InChI=1S/C8H17NO2/c1-6(2)3-7(5-9)4-8(10)11/h6-7H,3-5,9H2,1-2H3,(H,10,11)/t7-/m0/s1	C8H17NO2	159.126	CC(C)CC(CN)CC(O)=O	CC(C)CC(CN)CC(O)=O
N01BB04	prilocaine	Approved Name	DTXSID7031955	Prilocaine	DTXCID5011955	MVFGUOIZUNYYSO-UHFFFAOYSA-N	N-(2-Methylphenyl)-N~2~-propylalaninamide	CCCNC(C)C(=O)NC1=CC=CC=C1C	InChI=1/C13H20N2O/c1-4-9-14-11(3)13(16)15-12-8-6-5-7-10(12)2/h5-8,11,14H,4,9H2,1-3H3,(H,15,16)	C13H20N2O	220.158	CCCNC(C)C(=O)NC1=CC=CC=C1C	CCCNC(C)C(=O)NC1=CC=CC=C1C
N03AA03	primidone	Approved Name	DTXSID7023510	Primidone	DTXCID603510	DQMZLTXERSFNPB-UHFFFAOYSA-N	5-Ethyl-5-phenyl-1,3-diazinane-4,6-dione	CCC1(C(=O)NCNC1=O)C1=CC=CC=C1	InChI=1S/C12H14N2O2/c1-2-12(9-6-4-3-5-7-9)10(15)13-8-14-11(12)16/h3-7H,2,8H2,1H3,(H,13,15)(H,14,16)	C12H14N2O2	218.106	CCC1(C(=O)NCNC1=O)C1=CC=CC=C1	CCC1(C(=O)NCNC1=O)C1=CC=CC=C1
N01BA02	procaine	Approved Name	DTXSID7045021	Procaine	DTXCID5025021	MFDFERRIHVXMIY-UHFFFAOYSA-N	2-(Diethylamino)ethyl 4-aminobenzoate	CCN(CC)CCOC(=O)C1=CC=C(N)C=C1	InChI=1S/C13H20N2O2/c1-3-15(4-2)9-10-17-13(16)11-5-7-12(14)8-6-11/h5-8H,3-4,9-10,14H2,1-2H3	C13H20N2O2	236.152	CCN(CC)CCOC(=O)C1=CC=C(N)C=C1	CCN(CC)CCOC(=O)C1=CC=C(N)C=C1
N04AA04	procyclidine	Approved Name	DTXSID2023515	Procyclidine	DTXCID603515	WYDUSKDSKCASEF-UHFFFAOYSA-N	1-Cyclohexyl-1-phenyl-3-(pyrrolidin-1-yl)propan-1-ol	OC(CCN1CCCC1)(C1CCCCC1)C1=CC=CC=C1	InChI=1/C19H29NO/c21-19(17-9-3-1-4-10-17,18-11-5-2-6-12-18)13-16-20-14-7-8-15-20/h1,3-4,9-10,18,21H,2,5-8,11-16H2	C19H29NO	287.225	OC(CCN1CCCC1)(C1CCCCC1)C1=CC=CC=C1	OC(CCN1CCCC1)(C1CCCCC1)C1=CC=CC=C1
G03DA04	progesterone	Approved Name	DTXSID3022370	Progesterone	DTXCID902370	RJKFOVLPORLFTN-LEKSSAKUSA-N	Pregn-4-ene-3,20-dione	[H][C@@]12CC[C@H](C(C)=O)[C@@]1(C)CC[C@@]1([H])[C@@]2([H])CCC2=CC(=O)CC[C@]12C	InChI=1S/C21H30O2/c1-13(22)17-6-7-18-16-5-4-14-12-15(23)8-10-20(14,2)19(16)9-11-21(17,18)3/h12,16-19H,4-11H2,1-3H3/t16-,17+,18-,19-,20-,21+/m0/s1	C21H30O2	314.225	CC(=O)C1CCC2C3CCC4=CC(=O)CCC4(C)C3CCC12C	CC(=O)C1CCC2C3CCC4=CC(=O)CCC4(C)C3CCC12C
P01BB51	proguanil	Synonym from Valid Source	DTXSID3022794	Chlorguanide	DTXCID902794	SSOLNOMRVKKSON-UHFFFAOYSA-N	N-(4-Chlorophenyl)-N'-propan-2-yltriimidodicarbonic diamide	CC(C)NC(=N)NC(=N)NC1=CC=C(Cl)C=C1	InChI=1S/C11H16ClN5/c1-7(2)15-10(13)17-11(14)16-9-5-3-8(12)4-6-9/h3-7H,1-2H3,(H5,13,14,15,16,17)	C11H16ClN5	253.109	CC(C)NC(=N)NC(=N)NC1=CC=C(Cl)C=C1	CC(C)NC(=N)NC(=N)NC1=CC=C(Cl)C=C1
C01BC03	propafenone	Approved Name	DTXSID9045184	Propafenone	DTXCID7025184	JWHAUXFOSRPERK-UHFFFAOYSA-N	1-{2-[2-Hydroxy-3-(propylamino)propoxy]phenyl}-3-phenylpropan-1-one	CCCNCC(O)COC1=C(C=CC=C1)C(=O)CCC1=CC=CC=C1	InChI=1/C21H27NO3/c1-2-14-22-15-18(23)16-25-21-11-7-6-10-19(21)20(24)13-12-17-8-4-3-5-9-17/h3-11,18,22-23H,2,12-16H2,1H3	C21H27NO3	341.199	CCCNCC(O)COC1=C(C=CC=C1)C(=O)CCC1=CC=CC=C1	CCCNCC(O)COC1=C(C=CC=C1)C(=O)CCC1=CC=CC=C1
D08AX03	propanol	Synonym	DTXSID2021739	1-Propanol	DTXCID001739	BDERNNFJNOPAEC-UHFFFAOYSA-N	Propan-1-ol	CCCO	InChI=1S/C3H8O/c1-2-3-4/h4H,2-3H2,1H3	C3H8O	60.0575	CCCO	CCCO
N01AX10	propofol	Approved Name	DTXSID6023523	Propofol	DTXCID103523	OLBCVFGFOZPWHH-UHFFFAOYSA-N	2,6-Di(propan-2-yl)phenol	CC(C)C1=CC=CC(C(C)C)=C1O	InChI=1S/C12H18O/c1-8(2)10-6-5-7-11(9(3)4)12(10)13/h5-9,13H,1-4H3	C12H18O	178.136	CC(C)C1=CC=CC(C(C)C)=C1O	CC(C)C1=CC=CC(C(C)C)=C1O
C07AA05	propranolol	Approved Name	DTXSID6023525	Propranolol	DTXCID903525	AQHHHDLHHXJYJD-UHFFFAOYSA-N	1-[(Naphthalen-1-yl)oxy]-3-[(propan-2-yl)amino]propan-2-ol	CC(C)NCC(O)COC1=C2C=CC=CC2=CC=C1	InChI=1/C16H21NO2/c1-12(2)17-10-14(18)11-19-16-9-5-7-13-6-3-4-8-15(13)16/h3-9,12,14,17-18H,10-11H2,1-2H3	C16H21NO2	259.157	CC(C)NCC(O)COC1=C2C=CC=CC2=CC=C1	CC(C)NCC(O)COC1=C2C=CC=CC2=CC=C1
H03BA02	propylthiouracil	Synonym from Valid Source	DTXSID5021209	6-Propyl-2-thiouracil	DTXCID101209	KNAHARQHSZJURB-UHFFFAOYSA-N	6-Propyl-2-sulfanylidene-2,3-dihydropyrimidin-4(1H)-one	CCCC1=CC(=O)NC(=S)N1	InChI=1S/C7H10N2OS/c1-2-3-5-4-6(10)9-7(11)8-5/h4H,2-3H2,1H3,(H2,8,9,10,11)	C7H10N2OS	170.051	CCCC1=NC(=S)NC(=O)C1	CCCC1=NC(=S)NC(=O)C1
N05AX07	prothipendyl	Approved Name	DTXSID50184389	Prothipendyl	DTXCID10106880	JTTAUPUMOLRVRA-UHFFFAOYSA-N	N,N-Dimethyl-3-(10H-pyrido[3,2-b][1,4]benzothiazin-10-yl)propan-1-amine	CN(C)CCCN1C2=CC=CC=C2SC2=C1N=CC=C2	InChI=1S/C16H19N3S/c1-18(2)11-6-12-19-13-7-3-4-8-14(13)20-15-9-5-10-17-16(15)19/h3-5,7-10H,6,11-12H2,1-2H3	C16H19N3S	285.13	CN(C)CCCN1C2=CC=CC=C2SC2=C1N=CC=C2	CN(C)CCCN1C2=CC=CC=C2SC2=C1N=CC=C2
A06AX05	prucalopride	Approved Name	DTXSID5057670	Prucalopride	DTXCID2031459	ZPMNHBXQOOVQJL-UHFFFAOYSA-N	4-Amino-5-chloro-N-[1-(3-methoxypropyl)piperidin-4-yl]-2,3-dihydro-1-benzofuran-7-carboxamide	COCCCN1CCC(CC1)NC(=O)C1=CC(Cl)=C(N)C2=C1OCC2	InChI=1S/C18H26ClN3O3/c1-24-9-2-6-22-7-3-12(4-8-22)21-18(23)14-11-15(19)16(20)13-5-10-25-17(13)14/h11-12H,2-10,20H2,1H3,(H,21,23)	C18H26ClN3O3	367.166	COCCCN1CCC(CC1)NC(=O)C1=CC(Cl)=C(N)C2=C1OCC2	COCCCN1CCC(CC1)NC(=O)C1=CC(Cl)=C(N)C2=C1OCC2
R01BA02	pseudoephedrine	Approved Name	DTXSID0023537	Pseudoephedrine	DTXCID003537	KWGRBVOPPLSCSI-WCBMZHEXSA-N	(1S,2S)-2-(Methylamino)-1-phenylpropan-1-ol	CN[C@@H](C)[C@@H](O)C1=CC=CC=C1	InChI=1S/C10H15NO/c1-8(11-2)10(12)9-6-4-3-5-7-9/h3-8,10-12H,1-2H3/t8-,10+/m0/s1	C10H15NO	165.115	CNC(C)C(O)C1=CC=CC=C1	CNC(C)C(O)C1=CC=CC=C1
J04AK01	pyrazinamide	Approved Name	DTXSID9021215	Pyrazinamide	DTXCID801215	IPEHBUMCGVEMRF-UHFFFAOYSA-N	Pyrazine-2-carboxamide	NC(=O)C1=NC=CN=C1	InChI=1S/C5H5N3O/c6-5(9)4-3-7-1-2-8-4/h1-3H,(H2,6,9)	C5H5N3O	123.043	NC(=O)C1=NC=CN=C1	NC(=O)C1=NC=CN=C1
N07AA02	pyridostigmine	Approved Name	DTXSID20165786	Pyridostigmine	DTXCID3088277	RVOLLAQWKVFTGE-UHFFFAOYSA-N	3-[(Dimethylcarbamoyl)oxy]-1-methylpyridin-1-ium	CN(C)C(=O)OC1=C[N+](C)=CC=C1	InChI=1S/C9H13N2O2/c1-10(2)9(12)13-8-5-4-6-11(3)7-8/h4-7H,1-3H3/q+1	C9H13N2O2	181.097	CN(C)C(=O)OC1=C[N+](C)=CC=C1	CN(C)C(=O)OC1=C[N+](C)=CC=C1
A11HA02	pyridoxine	Approved Name	DTXSID4023541	Pyridoxine	DTXCID903541	LXNHXLLTXMVWPM-UHFFFAOYSA-N	4,5-Bis(hydroxymethyl)-2-methylpyridin-3-ol	CC1=C(O)C(CO)=C(CO)C=N1	InChI=1S/C8H11NO3/c1-5-8(12)7(4-11)6(3-10)2-9-5/h2,10-12H,3-4H2,1H3	C8H11NO3	169.074	CC1=C(O)C(CO)=C(CO)C=N1	CC1=C(O)C(CO)=C(CO)C=N1
P01BD01	pyrimethamine	Approved Name	DTXSID9021217	Pyrimethamine	DTXCID601217	WKSAUQYGYAYLPV-UHFFFAOYSA-N	5-(4-Chlorophenyl)-6-ethylpyrimidine-2,4-diamine	CCC1=NC(N)=NC(N)=C1C1=CC=C(Cl)C=C1	InChI=1S/C12H13ClN4/c1-2-9-10(11(14)17-12(15)16-9)7-3-5-8(13)6-4-7/h3-6H,2H2,1H3,(H4,14,15,16,17)	C12H13ClN4	248.083	CCC1=NC(N)=NC(N)=C1C1=CC=C(Cl)C=C1	CCC1=NC(N)=NC(N)=C1C1=CC=C(Cl)C=C1
N05AH04	quetiapine	Approved Name	DTXSID9023546	Quetiapine	DTXCID903546	URKOMYMAXPYINW-UHFFFAOYSA-N	2-{2-[4-(Dibenzo[b,f][1,4]thiazepin-11-yl)piperazin-1-yl]ethoxy}ethan-1-ol	OCCOCCN1CCN(CC1)C1=NC2=C(SC3=C1C=CC=C3)C=CC=C2	InChI=1S/C21H25N3O2S/c25-14-16-26-15-13-23-9-11-24(12-10-23)21-17-5-1-3-7-19(17)27-20-8-4-2-6-18(20)22-21/h1-8,25H,9-16H2	C21H25N3O2S	383.167	OCCOCCN1CCN(CC1)C1=NC2=C(SC3=C1C=CC=C3)C=CC=C2	OCCOCCN1CCN(CC1)C1=NC2=C(SC3=C1C=CC=C3)C=CC=C2
C09AA06	quinapril	Approved Name	DTXSID4023547	Quinapril	DTXCID303547	JSDRRTOADPPCHY-HSQYWUDLSA-N	(3S)-2-{N-[(2S)-1-Ethoxy-1-oxo-4-phenylbutan-2-yl]-L-alanyl}-1,2,3,4-tetrahydroisoquinoline-3-carboxylic acid	CCOC(=O)[C@H](CCC1=CC=CC=C1)N[C@@H](C)C(=O)N1CC2=C(C[C@H]1C(O)=O)C=CC=C2	InChI=1S/C25H30N2O5/c1-3-32-25(31)21(14-13-18-9-5-4-6-10-18)26-17(2)23(28)27-16-20-12-8-7-11-19(20)15-22(27)24(29)30/h4-12,17,21-22,26H,3,13-16H2,1-2H3,(H,29,30)/t17-,21-,22-/m0/s1	C25H30N2O5	438.215	CCOC(=O)C(CCC1=CC=CC=C1)NC(C)C(=O)N1CC2=C(CC1C(O)=O)C=CC=C2	CCOC(=O)C(CCC1=CC=CC=C1)NC(C)C(=O)N1CC2=C(CC1C(O)=O)C=CC=C2
A02BC04	rabeprazole	Approved Name	DTXSID3044122	Rabeprazole	DTXCID1024122	YREYEVIYCVEVJK-UHFFFAOYSA-N	2-{[4-(3-Methoxypropoxy)-3-methylpyridin-2-yl]methanesulfinyl}-1H-benzimidazole	COCCCOC1=CC=NC(CS(=O)C2=NC3=C(N2)C=CC=C3)=C1C	InChI=1/C18H21N3O3S/c1-13-16(19-9-8-17(13)24-11-5-10-23-2)12-25(22)18-20-14-6-3-4-7-15(14)21-18/h3-4,6-9H,5,10-12H2,1-2H3,(H,20,21)	C18H21N3O3S	359.13	COCCCOC1=CC=NC(CS(=O)C2=NC3=C(N2)C=CC=C3)=C1C	COCCCOC1=CC=NC(CS(=O)C2=NC3=C(N2)C=CC=C3)=C1C
A07XA04	racecadotril	Approved Name	DTXSID8045513	Racecadotril	DTXCID6025513	ODUOJXZPIYUATO-LJQANCHMSA-N	Benzyl N-{(2S)-2-[(acetylsulfanyl)methyl]-3-phenylpropanoyl}glycinate	CC(=O)SC[C@@H](CC1=CC=CC=C1)C(=O)NCC(=O)OCC1=CC=CC=C1	InChI=1S/C21H23NO4S/c1-16(23)27-15-19(12-17-8-4-2-5-9-17)21(25)22-13-20(24)26-14-18-10-6-3-7-11-18/h2-11,19H,12-15H2,1H3,(H,22,25)/t19-/m1/s1	C21H23NO4S	385.135	CC(=O)SCC(CC1=CC=CC=C1)C(=O)NCC(=O)OCC1=CC=CC=C1	CC(=O)SCC(CC1=CC=CC=C1)C(=O)NCC(=O)OCC1=CC=CC=C1
G03XC01	raloxifene	Approved Name	DTXSID3023550	Raloxifene	DTXCID803550	GZUITABIAKMVPG-UHFFFAOYSA-N	[6-Hydroxy-2-(4-hydroxyphenyl)-1-benzothiophen-3-yl]{4-[2-(piperidin-1-yl)ethoxy]phenyl}methanone	OC1=CC=C(C=C1)C1=C(C(=O)C2=CC=C(OCCN3CCCCC3)C=C2)C2=CC=C(O)C=C2S1	InChI=1S/C28H27NO4S/c30-21-8-4-20(5-9-21)28-26(24-13-10-22(31)18-25(24)34-28)27(32)19-6-11-23(12-7-19)33-17-16-29-14-2-1-3-15-29/h4-13,18,30-31H,1-3,14-17H2	C28H27NO4S	473.166	OC1=CC=C(C=C1)C1=C(C(=O)C2=CC=C(OCCN3CCCCC3)C=C2)C2=CC=C(O)C=C2S1	OC1=CC=C(C=C1)C1=C(C(=O)C2=CC=C(OCCN3CCCCC3)C=C2)C2=CC=C(O)C=C2S1
J05AX08	raltegravir	Approved Name	DTXSID2048660	Raltegravir	DTXCID5028586	CZFFBEXEKNGXKS-UHFFFAOYSA-N	N-[(4-Fluorophenyl)methyl]-5-hydroxy-1-methyl-2-{2-[(5-methyl-1,3,4-oxadiazole-2-carbonyl)amino]propan-2-yl}-6-oxo-1,6-dihydropyrimidine-4-carboxamide	CN1C(=O)C(O)=C(N=C1C(C)(C)NC(=O)C1=NN=C(C)O1)C(=O)NCC1=CC=C(F)C=C1	InChI=1S/C20H21FN6O5/c1-10-25-26-17(32-10)16(30)24-20(2,3)19-23-13(14(28)18(31)27(19)4)15(29)22-9-11-5-7-12(21)8-6-11/h5-8,28H,9H2,1-4H3,(H,22,29)(H,24,30)	C20H21FN6O5	444.156	CN1C(=O)C(=O)C(N=C1C(C)(C)NC(=O)C1=NN=C(C)O1)C(=O)NCC1=CC=C(F)C=C1	CN1C(=O)C(=O)C(N=C1C(C)(C)NC(=O)C1=NN=C(C)O1)C(=O)NCC1=CC=C(F)C=C1
L01BA03	raltitrexed	Approved Name	DTXSID0046482	Raltitrexed	DTXCID8026482	IVTVGDXNLFLDRM-HNNXBMFYSA-N	N-(5-{Methyl[(2-methyl-4-oxo-3,4-dihydroquinazolin-6-yl)methyl]amino}thiophene-2-carbonyl)-L-glutamic acid	CN(CC1=CC2=C(C=C1)N=C(C)NC2=O)C1=CC=C(S1)C(=O)N[C@@H](CCC(O)=O)C(O)=O	InChI=1S/C21H22N4O6S/c1-11-22-14-4-3-12(9-13(14)19(28)23-11)10-25(2)17-7-6-16(32-17)20(29)24-15(21(30)31)5-8-18(26)27/h3-4,6-7,9,15H,5,8,10H2,1-2H3,(H,24,29)(H,26,27)(H,30,31)(H,22,23,28)/t15-/m0/s1	C21H22N4O6S	458.126	CN(CC1=CC=C2N=C(C)NC(=O)C2=C1)C1=CC=C(S1)C(=O)NC(CCC(O)=O)C(O)=O	CN(CC1=CC=C2N=C(C)NC(=O)C2=C1)C1=CC=C(S1)C(=O)NC(CCC(O)=O)C(O)=O
C09AA05	ramipril	Approved Name	DTXSID8023551	Ramipril	DTXCID203551	HDACQVRGBOVJII-JBDAPHQKSA-N	-	CCOC(=O)[C@H](CCC1=CC=CC=C1)N[C@@H](C)C(=O)N1[C@H]2CCC[C@H]2C[C@H]1C(O)=O	InChI=1S/C23H32N2O5/c1-3-30-23(29)18(13-12-16-8-5-4-6-9-16)24-15(2)21(26)25-19-11-7-10-17(19)14-20(25)22(27)28/h4-6,8-9,15,17-20,24H,3,7,10-14H2,1-2H3,(H,27,28)/t15-,17-,18-,19-,20-/m0/s1	C23H32N2O5	416.231	CCOC(=O)C(CCC1=CC=CC=C1)NC(C)C(=O)N1C2CCCC2CC1C(O)=O	CCOC(=O)C(CCC1=CC=CC=C1)NC(C)C(=O)N1C2CCCC2CC1C(O)=O
A02BA02	ranitidine	Approved Name	DTXSID8045191	Ranitidine	DTXCID00820068	VMXUWOKSQNHOCA-UHFFFAOYSA-N	N~1~-{2-[({5-[(Dimethylamino)methyl]furan-2-yl}methyl)sulfanyl]ethyl}-N'~1~-methyl-2-nitroethene-1,1-diamine	CNC(NCCSCC1=CC=C(CN(C)C)O1)=C[N+]([O-])=O	InChI=1S/C13H22N4O3S/c1-14-13(9-17(18)19)15-6-7-21-10-12-5-4-11(20-12)8-16(2)3/h4-5,9,14-15H,6-8,10H2,1-3H3	C13H22N4O3S	314.141	C\N=C(/C[N+]([O-])=O)NCCSCC1=CC=C(CN(C)C)O1	C\N=C(/C[N+]([O-])=O)NCCSCC1=CC=C(CN(C)C)O1
N04BD02	rasagiline	Approved Name	DTXSID3041112	Rasagiline	DTXCID1021112	RUOKEQAAGRXIBM-GFCCVEGCSA-N	(1R)-N-(Prop-2-yn-1-yl)-2,3-dihydro-1H-inden-1-amine	C#CCN[C@@H]1CCC2=CC=CC=C12	InChI=1S/C12H13N/c1-2-9-13-12-8-7-10-5-3-4-6-11(10)12/h1,3-6,12-13H,7-9H2/t12-/m1/s1	C12H13N	171.105	C#CCNC1CCC2=CC=CC=C12	C#CCNC1CCC2=CC=CC=C12
N06AX18	reboxetine	Approved Name	DTXSID1048257	Reboxetine	DTXCID6028232	CBQGYUDMJHNJBX-RTBURBONSA-N	(2R)-2-[(R)-(2-Ethoxyphenoxy)(phenyl)methyl]morpholine	CCOC1=C(O[C@@H]([C@H]2CNCCO2)C2=CC=CC=C2)C=CC=C1	InChI=1S/C19H23NO3/c1-2-21-16-10-6-7-11-17(16)23-19(15-8-4-3-5-9-15)18-14-20-12-13-22-18/h3-11,18-20H,2,12-14H2,1H3/t18-,19-/m1/s1	C19H23NO3	313.168	CCOC1=C(OC(C2CNCCO2)C2=CC=CC=C2)C=CC=C1	CCOC1=C(OC(C2CNCCO2)C2=CC=CC=C2)C=CC=C1
C01EB21	regadenoson	Synonym	DTXSID4057712	Lexiscan	DTXCID5031501	LZPZPHGJDAGEJZ-AKAIJSEGSA-N	2-[4-(Methylcarbamoyl)-1H-pyrazol-1-yl]adenosine	CNC(=O)C1=CN(N=C1)C1=NC2=C(N=CN2[C@@H]2O[C@H](CO)[C@@H](O)[C@H]2O)C(N)=N1	InChI=1S/C15H18N8O5/c1-17-13(27)6-2-19-23(3-6)15-20-11(16)8-12(21-15)22(5-18-8)14-10(26)9(25)7(4-24)28-14/h2-3,5,7,9-10,14,24-26H,4H2,1H3,(H,17,27)(H2,16,20,21)/t7-,9-,10-,14-/m1/s1	C15H18N8O5	390.14	CNC(=O)C1=CN(N=C1)C1=NC(N)=C2N=CN(C3OC(CO)C(O)C3O)C2=N1	CNC(=O)C1=CN(N=C1)C1=NC(N)=C2N=CN(C3OC(CO)C(O)C3O)C2=N1
L01XE21	regorafenib	Approved Name	DTXSID60226441	Regorafenib	DTXCID60148932	FNHKPVJBJVTLMP-UHFFFAOYSA-N	4-[4-({[4-Chloro-3-(trifluoromethyl)phenyl]carbamoyl}amino)-3-fluorophenoxy]-N-methylpyridine-2-carboxamide	CNC(=O)C1=NC=CC(OC2=CC(F)=C(NC(=O)NC3=CC(=C(Cl)C=C3)C(F)(F)F)C=C2)=C1	InChI=1S/C21H15ClF4N4O3/c1-27-19(31)18-10-13(6-7-28-18)33-12-3-5-17(16(23)9-12)30-20(32)29-11-2-4-15(22)14(8-11)21(24,25)26/h2-10H,1H3,(H,27,31)(H2,29,30,32)	C21H15ClF4N4O3	482.077	CNC(=O)C1=NC=CC(OC2=CC(F)=C(NC(=O)NC3=CC(=C(Cl)C=C3)C(F)(F)F)C=C2)=C1	CNC(=O)C1=NC=CC(OC2=CC(F)=C(NC(=O)NC3=CC(=C(Cl)C=C3)C(F)(F)F)C=C2)=C1
N01AH06	remifentanil	Approved Name	DTXSID00157826	Remifentanil	DTXCID6080317	ZTVQQQVZCWLTDF-UHFFFAOYSA-N	Methyl 1-(3-methoxy-3-oxopropyl)-4-[phenyl(propanoyl)amino]piperidine-4-carboxylate	CCC(=O)N(C1=CC=CC=C1)C1(CCN(CCC(=O)OC)CC1)C(=O)OC	InChI=1S/C20H28N2O5/c1-4-17(23)22(16-8-6-5-7-9-16)20(19(25)27-3)11-14-21(15-12-20)13-10-18(24)26-2/h5-9H,4,10-15H2,1-3H3	C20H28N2O5	376.2	CCC(=O)N(C1=CC=CC=C1)C1(CCN(CCC(=O)OC)CC1)C(=O)OC	CCC(=O)N(C1=CC=CC=C1)C1(CCN(CCC(=O)OC)CC1)C(=O)OC
A10BX02	repaglinide	Approved Name	DTXSID3023552	Repaglinide	DTXCID603552	FAEKWTJYAYMJKF-QHCPKHFHSA-N	2-Ethoxy-4-[2-({(1S)-3-methyl-1-[2-(piperidin-1-yl)phenyl]butyl}amino)-2-oxoethyl]benzoic acid	CCOC1=C(C=CC(CC(=O)N[C@@H](CC(C)C)C2=C(C=CC=C2)N2CCCCC2)=C1)C(O)=O	InChI=1S/C27H36N2O4/c1-4-33-25-17-20(12-13-22(25)27(31)32)18-26(30)28-23(16-19(2)3)21-10-6-7-11-24(21)29-14-8-5-9-15-29/h6-7,10-13,17,19,23H,4-5,8-9,14-16,18H2,1-3H3,(H,28,30)(H,31,32)/t23-/m0/s1	C27H36N2O4	452.268	CCOC1=C(C=CC(CC(=O)NC(CC(C)C)C2=CC=CC=C2N2CCCCC2)=C1)C(O)=O	CCOC1=C(C=CC(CC(=O)NC(CC(C)C)C2=CC=CC=C2N2CCCCC2)=C1)C(O)=O
N03AX21	retigabine	Synonym	DTXSID40164615	Ezogabine	DTXCID5087106	PCOBBVZJEWWZFR-UHFFFAOYSA-N	Ethyl (2-amino-4-{[(4-fluorophenyl)methyl]amino}phenyl)carbamate	CCOC(=O)NC1=C(N)C=C(NCC2=CC=C(F)C=C2)C=C1	InChI=1S/C16H18FN3O2/c1-2-22-16(21)20-15-8-7-13(9-14(15)18)19-10-11-3-5-12(17)6-4-11/h3-9,19H,2,10,18H2,1H3,(H,20,21)	C16H18FN3O2	303.138	CCOC(=O)NC1=C(N)C=C(NCC2=CC=C(F)C=C2)C=C1	CCOC(=O)NC1=C(N)C=C(NCC2=CC=C(F)C=C2)C=C1
J05AP01	ribavirin	Approved Name	DTXSID8023557	Ribavirin	DTXCID603557	IWUCXVSUMQZMFG-AFCXAGJDSA-N	1-beta-D-Ribofuranosyl-1H-1,2,4-triazole-3-carboxamide	NC(=O)C1=NN(C=N1)[C@@H]1O[C@H](CO)[C@@H](O)[C@H]1O	InChI=1S/C8H12N4O5/c9-6(16)7-10-2-12(11-7)8-5(15)4(14)3(1-13)17-8/h2-5,8,13-15H,1H2,(H2,9,16)/t3-,4-,5-,8-/m1/s1	C8H12N4O5	244.081	NC(=O)C1=NN(C=N1)C1OC(CO)C(O)C1O	NC(=O)C1=NN(C=N1)C1OC(CO)C(O)C1O
J04AB04	rifabutin	Approved Name	DTXSID0033960	Rifabutin	DTXCID5010773	ATEBXHFBFRCZMA-VXTBVIBXSA-N	(9S,12E,14S,15R,16S,17R,18R,19R,20S,21S,22E,24Z)-6,18,20-Trihydroxy-14-methoxy-7,9,15,17,19,21,25-heptamethyl-1'-(2-methylpropyl)-5,10,26-trioxo-3,5,9,10-tetrahydrospiro[9,4-(epoxypentadeca[1,11,13]tr ienoimino)furo[2',3':7,8]naphtho[1,2-d]imidazole-2,4'-piperidin]-16-yl acetate	CO[C@H]1\C=C\O[C@@]2(C)OC3=C(C2=O)C2=C(C(O)=C3C)C(=O)C(NC(=O)\C(C)=C/C=C/[C@H](C)[C@H](O)[C@@H](C)[C@@H](O)[C@@H](C)[C@H](OC(C)=O)[C@@H]1C)=C1NC3(CCN(CC(C)C)CC3)N=C21	InChI=1S/C46H62N4O11/c1-22(2)21-50-18-16-46(17-19-50)48-34-31-32-39(54)28(8)42-33(31)43(56)45(10,61-42)59-20-15-30(58-11)25(5)41(60-29(9)51)27(7)38(53)26(6)37(52)23(3)13-12-14-24(4)44(57)47-36(40(32)55)35(34)49-46/h12-15,20,22-23,25-27,30,37-38,41,49,52-54H,16-19,21H2,1-11H3,(H,47,57)/b13-12+,20-15+,24-14-/t23-,25+,26+,27+,30-,37-,38+,41+,45-/m0/s1	C46H62N4O11	846.442	[H]C12NC(=O)\C(C)=C/C=C\C(C)C(O)C(C)C(O)C(C)C(OC(C)=O)C(C)C(OC)\C=C/OC3(C)Oc4c(C3=O)c(C3=NC5(CCN(CC(C)C)CC5)N=C13)c(C2=O)c(O)c4C	COC1C=COC2(C)OC3=C(C2=O)C2=C(C(O)=C3C)C(=O)C(=NC(=O)C(C)=CC=CC(C)C(O)C(C)C(O)C(C)C(OC(C)=O)C1C)C1NC3(CCN(CC(C)C)CC3)N=C21
J04AB02	rifampicin	Approved Name	DTXSID6021244	Rifampicin	DTXCID301244	JQXXHWHPUNPDRT-WLSIYKJHSA-N	(2S,12Z,14E,16S,17S,18R,19R,20R,21S,22R,23S,24E)-5,6,9,17,19-Pentahydroxy-23-methoxy-2,4,12,16,18,20,22-heptamethyl-8-{(E)-[(4-methylpiperazin-1-yl)imino]methyl}-1,11-dioxo-1,2-dihydro-2,7-(epoxypentadeca[1,11,13]trienoimino)naphtho[2,1-b]furan-21-yl acetate	CO[C@H]1\C=C\O[C@@]2(C)OC3=C(C2=O)C2=C(C(O)=C3C)C(O)=C(NC(=O)\C(C)=C/C=C/[C@H](C)[C@H](O)[C@@H](C)[C@@H](O)[C@@H](C)[C@H](OC(C)=O)[C@@H]1C)C(\C=N\N1CCN(C)CC1)=C2O	InChI=1S/C43H58N4O12/c1-21-12-11-13-22(2)42(55)45-33-28(20-44-47-17-15-46(9)16-18-47)37(52)30-31(38(33)53)36(51)26(6)40-32(30)41(54)43(8,59-40)57-19-14-29(56-10)23(3)39(58-27(7)48)25(5)35(50)24(4)34(21)49/h11-14,19-21,23-25,29,34-35,39,49-53H,15-18H2,1-10H3,(H,45,55)/b12-11+,19-14+,22-13-,44-20+/t21-,23+,24+,25+,29-,34-,35+,39+,43-/m0/s1	C43H58N4O12	822.405	COC1C=COC2(C)OC3=C(C2=O)C2=C(O)C(C=NN4CCN(C)CC4)=C(NC(=O)C(C)=CC=CC(C)C(O)C(C)C(O)C(C)C(OC(C)=O)C1C)C(O)=C2C(O)=C3C	COC1C=COC2(C)OC3=C(C2=O)C2=C(O)C(C=NN4CCN(C)CC4)=C(NC(=O)C(C)=CC=CC(C)C(O)C(C)C(O)C(C)C(OC(C)=O)C1C)C(O)=C2C(O)=C3C
J04AB03	rifamycin	Expert Validated Synonym	DTXSID1032014	Rifamycin SV	DTXCID9012014	HJYYPODYNSCCOU-ODRIEIDWSA-N	(2S,12Z,14E,16S,17S,18R,19R,20R,21S,22R,23S,24E)-5,6,9,17,19-Pentahydroxy-23-methoxy-2,4,12,16,18,20,22-heptamethyl-1,11-dioxo-1,2-dihydro-2,7-(epoxypentadeca[1,11,13]trienoimino)naphtho[2,1-b]furan-21-yl acetate	CO[C@H]1\C=C\O[C@@]2(C)OC3=C(C2=O)C2=C(C(O)=C3C)C(O)=C(NC(=O)\C(C)=C/C=C/[C@H](C)[C@H](O)[C@@H](C)[C@@H](O)[C@@H](C)[C@H](OC(C)=O)[C@@H]1C)C=C2O	InChI=1S/C37H47NO12/c1-16-11-10-12-17(2)36(46)38-23-15-24(40)26-27(32(23)44)31(43)21(6)34-28(26)35(45)37(8,50-34)48-14-13-25(47-9)18(3)33(49-22(7)39)20(5)30(42)19(4)29(16)41/h10-16,18-20,25,29-30,33,40-44H,1-9H3,(H,38,46)/b11-10+,14-13+,17-12-/t16-,18+,19+,20+,25-,29-,30+,33+,37-/m0/s1	C37H47NO12	697.31	COC1\C=C/OC2(C)Oc3c(C2=O)c2c(O)cc(NC(=O)\C(C)=C/C=C\C(C)C(O)C(C)C(O)C(C)C(OC(C)=O)C1C)c(O)c2c(O)c3C	COC1C=COC2(C)OC3=C(C)C(O)=C4C(O)=C(NC(=O)C(C)=CC=CC(C)C(O)C(C)C(O)C(C)C(OC(C)=O)C1C)C=C(O)C4=C3C2=O
A07AA11	rifaximin	Approved Name	DTXSID7045998	Rifaximin	DTXCID5025998	NZCRJKRKKOLAOJ-XRCRFVBUSA-N	(2S,16Z,18E,20S,21S,22R,23R,24R,25S,26R,27S,28E)-5,6,21,23-Tetrahydroxy-27-methoxy-2,4,11,16,20,22,24,26-octamethyl-1,15-dioxo-1,2-dihydro-2,7-(epoxypentadeca[1,11,13]trienoimino)furo[2'',3'':7',8']naphtho[1',2':4,5]imidazo[1,2-a]pyridin-25-yl acetate	CO[C@H]1\C=C\O[C@@]2(C)OC3=C(C2=O)C2=C(C(O)=C3C)C(O)=C(NC(=O)\C(C)=C/C=C/[C@H](C)[C@H](O)[C@@H](C)[C@@H](O)[C@@H](C)[C@H](OC(C)=O)[C@@H]1C)C1=C2N=C2C=C(C)C=CN12	InChI=1S/C43H51N3O11/c1-19-14-16-46-28(18-19)44-32-29-30-37(50)25(7)40-31(29)41(52)43(9,57-40)55-17-15-27(54-10)22(4)39(56-26(8)47)24(6)36(49)23(5)35(48)20(2)12-11-13-21(3)42(53)45-33(34(32)46)38(30)51/h11-18,20,22-24,27,35-36,39,48-51H,1-10H3,(H,45,53)/b12-11+,17-15+,21-13-/t20-,22+,23+,24+,27-,35-,36+,39+,43-/m0/s1	C43H51N3O11	785.352	COC1\C=C/OC2(C)Oc3c(C2=O)c2c4nc5cc(C)ccn5c4c(NC(=O)\C(C)=C/C=C\C(C)C(O)C(C)C(O)C(C)C(OC(C)=O)C1C)c(O)c2c(O)c3C	COC1C=COC2(C)OC3=C(C)C(O)=C4C(O)=C(NC(=O)C(C)=CC=CC(C)C(O)C(C)C(O)C(C)C(OC(C)=O)C1C)C1=C(N=C5C=C(C)C=CN15)C4=C3C2=O
C02AC06	rilmenidine	Approved Name	DTXSID3045194	Rilmenidine	DTXCID1025194	CQXADFVORZEARL-UHFFFAOYSA-N	N-(Dicyclopropylmethyl)-4,5-dihydro-1,3-oxazol-2-amine	C1CC1C(NC1=NCCO1)C1CC1	InChI=1S/C10H16N2O/c1-2-7(1)9(8-3-4-8)12-10-11-5-6-13-10/h7-9H,1-6H2,(H,11,12)	C10H16N2O	180.126	C1CC1C(NC1=NCCO1)C1CC1	C1CC1C(NC1=NCCO1)C1CC1
J05AG05	rilpivirine	Approved Name	DTXSID10198189	Rilpivirine	DTXCID90120680	YIBOMRUWOWDFLG-ONEGZZNKSA-N	4-[(4-{4-[(E)-2-Cyanoethenyl]-2,6-dimethylanilino}pyrimidin-2-yl)amino]benzonitrile	CC1=CC(\C=C\C#N)=CC(C)=C1NC1=NC(NC2=CC=C(C=C2)C#N)=NC=C1	InChI=1S/C22H18N6/c1-15-12-18(4-3-10-23)13-16(2)21(15)27-20-9-11-25-22(28-20)26-19-7-5-17(14-24)6-8-19/h3-9,11-13H,1-2H3,(H2,25,26,27,28)/b4-3+	C22H18N6	366.159	CC1=CC(C=CC#N)=CC(C)=C1NC1=CC=NC(NC2=CC=C(C=C2)C#N)=N1	CC1=CC(C=CC#N)=CC(C)=C1NC1=CC=NC(NC2=CC=C(C=C2)C#N)=N1
N07XX02	riluzole	Approved Name	DTXSID3045192	Riluzole	DTXCID1025192	FTALBRSUTCGOEG-UHFFFAOYSA-N	6-(Trifluoromethoxy)-1,3-benzothiazol-2-amine	NC1=NC2=C(S1)C=C(OC(F)(F)F)C=C2	InChI=1S/C8H5F3N2OS/c9-8(10,11)14-4-1-2-5-6(3-4)15-7(12)13-5/h1-3H,(H2,12,13)	C8H5F3N2OS	234.007	NC1=NC2=C(S1)C=C(OC(F)(F)F)C=C2	NC1=NC2=C(S1)C=C(OC(F)(F)F)C=C2
M05BA07	risedronic acid	Approved Name	DTXSID2023563	Risedronic acid	DTXCID303563	IIDJRNMFWXDHID-UHFFFAOYSA-N	[1-Hydroxy-2-(pyridin-3-yl)ethane-1,1-diyl]bis(phosphonic acid)	OC(CC1=CC=CN=C1)(P(O)(O)=O)P(O)(O)=O	InChI=1S/C7H11NO7P2/c9-7(16(10,11)12,17(13,14)15)4-6-2-1-3-8-5-6/h1-3,5,9H,4H2,(H2,10,11,12)(H2,13,14,15)	C7H11NO7P2	283.001	OC(CC1=CC=CN=C1)(P(O)(O)=O)P(O)(O)=O	OC(CC1=CC=CN=C1)(P(O)(O)=O)P(O)(O)=O
N05AX08	risperidone	Approved Name	DTXSID8045193	Risperidone	DTXCID6025193	RAPZEAPATHNIPO-UHFFFAOYSA-N	3-{2-[4-(6-Fluoro-1,2-benzoxazol-3-yl)piperidin-1-yl]ethyl}-2-methyl-6,7,8,9-tetrahydro-4H-pyrido[1,2-a]pyrimidin-4-one	CC1=C(CCN2CCC(CC2)C2=NOC3=C2C=CC(F)=C3)C(=O)N2CCCCC2=N1	InChI=1S/C23H27FN4O2/c1-15-18(23(29)28-10-3-2-4-21(28)25-15)9-13-27-11-7-16(8-12-27)22-19-6-5-17(24)14-20(19)30-26-22/h5-6,14,16H,2-4,7-13H2,1H3	C23H27FN4O2	410.212	CC1=C(CCN2CCC(CC2)C2=NOC3=C2C=CC(F)=C3)C(=O)N2CCCCC2=N1	CC1=C(CCN2CCC(CC2)C2=NOC3=C2C=CC(F)=C3)C(=O)N2CCCCC2=N1
J05AE03	ritonavir	Approved Name	DTXSID1048627	Ritonavir	DTXCID8028553	NCDNCNXCDXHOMX-XGKFQTDJSA-N	N-[(2S,4S,5S)-4-Hydroxy-1,6-diphenyl-5-({[(1,3-thiazol-5-yl)methoxy]carbonyl}amino)hexan-2-yl]-N~2~-(methyl{[2-(propan-2-yl)-1,3-thiazol-4-yl]methyl}carbamoyl)-L-valinamide	CC(C)[C@H](NC(=O)N(C)CC1=CSC(=N1)C(C)C)C(=O)N[C@H](C[C@H](O)[C@H](CC1=CC=CC=C1)NC(=O)OCC1=CN=CS1)CC1=CC=CC=C1	InChI=1S/C37H48N6O5S2/c1-24(2)33(42-36(46)43(5)20-29-22-49-35(40-29)25(3)4)34(45)39-28(16-26-12-8-6-9-13-26)18-32(44)31(17-27-14-10-7-11-15-27)41-37(47)48-21-30-19-38-23-50-30/h6-15,19,22-25,28,31-33,44H,16-18,20-21H2,1-5H3,(H,39,45)(H,41,47)(H,42,46)/t28-,31-,32-,33-/m0/s1	C37H48N6O5S2	720.313	CC(C)C(NC(=O)N(C)CC1=CSC(=N1)C(C)C)C(=O)NC(CC(O)C(CC1=CC=CC=C1)NC(=O)OCC1=CN=CS1)CC1=CC=CC=C1	CC(C)C(NC(=O)N(C)CC1=CSC(=N1)C(C)C)C(=O)NC(CC(O)C(CC1=CC=CC=C1)NC(=O)OCC1=CN=CS1)CC1=CC=CC=C1
B01AF01	rivaroxaban	Approved Name	DTXSID3057723	Rivaroxaban	DTXCID4031512	KGFYHTZWPPHNLQ-UHFFFAOYSA-N	5-Chloro-N-({2-oxo-3-[4-(3-oxomorpholin-4-yl)phenyl]-1,3-oxazolidin-5-yl}methyl)thiophene-2-carboxamide	ClC1=CC=C(S1)C(=O)NCC1CN(C(=O)O1)C1=CC=C(C=C1)N1CCOCC1=O	InChI=1/C19H18ClN3O5S/c20-16-6-5-15(29-16)18(25)21-9-14-10-23(19(26)28-14)13-3-1-12(2-4-13)22-7-8-27-11-17(22)24/h1-6,14H,7-11H2,(H,21,25)	C19H18ClN3O5S	435.066	ClC1=CC=C(S1)C(=O)NCC1CN(C(=O)O1)C1=CC=C(C=C1)N1CCOCC1=O	ClC1=CC=C(S1)C(=O)NCC1CN(C(=O)O1)C1=CC=C(C=C1)N1CCOCC1=O
N06DA03	rivastigmine	Approved Name	DTXSID7023564	Rivastigmine	DTXCID703564	XSVMFMHYUFZWBK-NSHDSACASA-N	3-[(1S)-1-(Dimethylamino)ethyl]phenyl ethyl(methyl)carbamate	CCN(C)C(=O)OC1=CC(=CC=C1)[C@H](C)N(C)C	InChI=1S/C14H22N2O2/c1-6-16(5)14(17)18-13-9-7-8-12(10-13)11(2)15(3)4/h7-11H,6H2,1-5H3/t11-/m0/s1	C14H22N2O2	250.168	CCN(C)C(=O)OC1=CC=CC(=C1)C(C)N(C)C	CCN(C)C(=O)OC1=CC=CC(=C1)C(C)N(C)C
N02CC04	rizatriptan	Approved Name	DTXSID2023565	Rizatriptan	DTXCID103565	ULFRLSNUDGIQQP-UHFFFAOYSA-N	N,N-Dimethyl-2-{5-[(1H-1,2,4-triazol-1-yl)methyl]-1H-indol-3-yl}ethan-1-amine	CN(C)CCC1=CNC2=CC=C(CN3C=NC=N3)C=C12	InChI=1S/C15H19N5/c1-19(2)6-5-13-8-17-15-4-3-12(7-14(13)15)9-20-11-16-10-18-20/h3-4,7-8,10-11,17H,5-6,9H2,1-2H3	C15H19N5	269.164	CN(C)CCC1=CNC2=CC=C(CN3C=NC=N3)C=C12	CN(C)CCC1=CNC2=CC=C(CN3C=NC=N3)C=C12
M03AC09	rocuronium bromide	Approved Name	DTXSID7023566	Rocuronium bromide	DTXCID503566	OYTJKRAYGYRUJK-FMCCZJBLSA-M	(2beta,3alpha,5alpha,16beta,17beta)-17-(Acetyloxy)-3-hydroxy-2-(morpholin-4-yl)-16-[1-(prop-2-en-1-yl)pyrrolidin-1-ium-1-yl]androstane bromide	[Br-].CC(=O)O[C@H]1[C@H](C[C@H]2[C@@H]3CC[C@H]4C[C@H](O)[C@H](C[C@]4(C)[C@H]3CC[C@]12C)N1CCOCC1)[N+]1(CC=C)CCCC1	InChI=1S/C32H53N2O4.BrH/c1-5-14-34(15-6-7-16-34)28-20-26-24-9-8-23-19-29(36)27(33-12-17-37-18-13-33)21-32(23,4)25(24)10-11-31(26,3)30(28)38-22(2)35;/h5,23-30,36H,1,6-21H2,2-4H3;1H/q+1;/p-1/t23-,24+,25-,26-,27-,28-,29-,30-,31-,32-;/m0./s1	C32H53BrN2O4	608.319	CC(=O)OC1C(CC2C3CCC4CC(O)C(CC4(C)C3CCC12C)N1CCOCC1)[N+]1(CC=C)CCCC1	CC(=O)OC1C(CC2C3CCC4CC(O)C(CC4(C)C3CCC12C)N1CCOCC1)[N+]1(CC=C)CCCC1
R03DX07	roflumilast	Approved Name	DTXSID8044123	Roflumilast	DTXCID6024123	MNDBXUUTURYVHR-UHFFFAOYSA-N	3-(Cyclopropylmethoxy)-N-(3,5-dichloropyridin-4-yl)-4-(difluoromethoxy)benzamide	FC(F)OC1=CC=C(C=C1OCC1CC1)C(=O)NC1=C(Cl)C=NC=C1Cl	InChI=1S/C17H14Cl2F2N2O3/c18-11-6-22-7-12(19)15(11)23-16(24)10-3-4-13(26-17(20)21)14(5-10)25-8-9-1-2-9/h3-7,9,17H,1-2,8H2,(H,22,23,24)	C17H14Cl2F2N2O3	402.035	FC(F)OC1=CC=C(C=C1OCC1CC1)C(=O)NC1=C(Cl)C=NC=C1Cl	FC(F)OC1=CC=C(C=C1OCC1CC1)C(=O)NC1=C(Cl)C=NC=C1Cl
N04BC04	ropinirole	Approved Name	DTXSID8045195	Ropinirole	DTXCID6025195	UHSKFQJFRQCDBE-UHFFFAOYSA-N	4-[2-(Dipropylamino)ethyl]-1,3-dihydro-2H-indol-2-one	CCCN(CCC)CCC1=C2CC(=O)NC2=CC=C1	InChI=1S/C16H24N2O/c1-3-9-18(10-4-2)11-8-13-6-5-7-15-14(13)12-16(19)17-15/h5-7H,3-4,8-12H2,1-2H3,(H,17,19)	C16H24N2O	260.189	CCCN(CCC)CCC1=C2CC(=O)NC2=CC=C1	CCCN(CCC)CCC1=C2CC(=O)NC2=CC=C1
N01BB09	ropivacaine	Approved Name	DTXSID4040187	Ropivacaine	DTXCID2020187	ZKMNUMMKYBVTFN-HNNXBMFYSA-N	(2S)-N-(2,6-Dimethylphenyl)-1-propylpiperidine-2-carboxamide	CCCN1CCCC[C@H]1C(=O)NC1=C(C)C=CC=C1C	InChI=1S/C17H26N2O/c1-4-11-19-12-6-5-10-15(19)17(20)18-16-13(2)8-7-9-14(16)3/h7-9,15H,4-6,10-12H2,1-3H3,(H,18,20)/t15-/m0/s1	C17H26N2O	274.205	CCCN1CCCCC1C(=O)NC1=C(C)C=CC=C1C	CCCN1CCCCC1C(=O)NC1=C(C)C=CC=C1C
C10AA07	rosuvastatin	Approved Name	DTXSID8048492	Rosuvastatin	DTXCID90820057	BPRHUIZQVSMCRT-VEUZHWNKSA-N	(3R,5S,6E)-7-[4-(4-Fluorophenyl)-2-[(methanesulfonyl)(methyl)amino]-6-(propan-2-yl)pyrimidin-5-yl]-3,5-dihydroxyhept-6-enoic acid	CC(C)C1=C(\C=C\[C@@H](O)C[C@@H](O)CC(O)=O)C(=NC(=N1)N(C)S(C)(=O)=O)C1=CC=C(F)C=C1	InChI=1S/C22H28FN3O6S/c1-13(2)20-18(10-9-16(27)11-17(28)12-19(29)30)21(14-5-7-15(23)8-6-14)25-22(24-20)26(3)33(4,31)32/h5-10,13,16-17,27-28H,11-12H2,1-4H3,(H,29,30)/b10-9+/t16-,17-/m1/s1	C22H28FN3O6S	481.168	CC(C)C1=NC(=NC(C2=CC=C(F)C=C2)=C1C=CC(O)CC(O)CC(O)=O)N(C)S(C)(=O)=O	CC(C)C1=NC(=NC(C2=CC=C(F)C=C2)=C1C=CC(O)CC(O)CC(O)=O)N(C)S(C)(=O)=O
N03AF03	rufinamide	Approved Name	DTXSID1046506	Rufinamide	DTXCID9026506	POGQSBRIGCQNEG-UHFFFAOYSA-N	1-[(2,6-Difluorophenyl)methyl]-1H-1,2,3-triazole-4-carboxamide	NC(=O)C1=CN(CC2=C(F)C=CC=C2F)N=N1	InChI=1S/C10H8F2N4O/c11-7-2-1-3-8(12)6(7)4-16-5-9(10(13)17)14-15-16/h1-3,5H,4H2,(H2,13,17)	C10H8F2N4O	238.067	NC(=O)C1=CN(CC2=C(F)C=CC=C2F)N=N1	NC(=O)C1=CN(CC2=C(F)C=CC=C2F)N=N1
R06AX28	rupatadine	Approved Name	DTXSID00166534	Rupatadine	DTXCID9089025	WUZYKBABMWJHDL-UHFFFAOYSA-N	8-Chloro-11-{1-[(5-methylpyridin-3-yl)methyl]piperidin-4-ylidene}-6,11-dihydro-5H-benzo[5,6]cyclohepta[1,2-b]pyridine	CC1=CC(CN2CCC(CC2)=C2C3=C(CCC4=C2N=CC=C4)C=C(Cl)C=C3)=CN=C1	InChI=1S/C26H26ClN3/c1-18-13-19(16-28-15-18)17-30-11-8-20(9-12-30)25-24-7-6-23(27)14-22(24)5-4-21-3-2-10-29-26(21)25/h2-3,6-7,10,13-16H,4-5,8-9,11-12,17H2,1H3	C26H26ClN3	415.182	CC1=CC(CN2CCC(CC2)=C2C3=C(CCC4=C2N=CC=C4)C=C(Cl)C=C3)=CN=C1	CC1=CC(CN2CCC(CC2)=C2C3=C(CCC4=C2N=CC=C4)C=C(Cl)C=C3)=CN=C1
C05CA01	rutoside	Synonym from Valid Source	DTXSID3022326	Rutin	DTXCID802326	IKGXIBQEEMLURG-NVPNHPEKSA-N	2-(3,4-Dihydroxyphenyl)-5,7-dihydroxy-4-oxo-4H-1-benzopyran-3-yl 6-O-(6-deoxy-alpha-L-mannopyranosyl)-beta-D-glucopyranoside	C[C@@H]1O[C@@H](OC[C@H]2O[C@@H](OC3=C(OC4=C(C(O)=CC(O)=C4)C3=O)C3=CC(O)=C(O)C=C3)[C@H](O)[C@@H](O)[C@@H]2O)[C@H](O)[C@H](O)[C@H]1O	InChI=1S/C27H30O16/c1-8-17(32)20(35)22(37)26(40-8)39-7-15-18(33)21(36)23(38)27(42-15)43-25-19(34)16-13(31)5-10(28)6-14(16)41-24(25)9-2-3-11(29)12(30)4-9/h2-6,8,15,17-18,20-23,26-33,35-38H,7H2,1H3/t8-,15+,17-,18+,20+,21-,22+,23+,26+,27-/m0/s1	C27H30O16	610.153	CC1OC(OCC2OC(OC3=C(OC4=C(C(O)=CC(O)=C4)C3=O)C3=CC(O)=C(O)C=C3)C(O)C(O)C2O)C(O)C(O)C1O	CC1OC(OCC2OC(OC3=C(OC4=C(C(O)=CC(O)=C4)C3=O)C3=CC(O)=C(O)C=C3)C(O)C(O)C2O)C(O)C(O)C1O
L01XE18	ruxolitinib	Approved Name	DTXSID10240930	Ruxolitinib	DTXCID40163421	HFNKQEVNSGCOJV-OAHLLOKOSA-N	(3R)-3-Cyclopentyl-3-[4-(7H-pyrrolo[2,3-d]pyrimidin-4-yl)-1H-pyrazol-1-yl]propanenitrile	N#CC[C@H](C1CCCC1)N1C=C(C=N1)C1=C2C=CNC2=NC=N1	InChI=1S/C17H18N6/c18-7-5-15(12-3-1-2-4-12)23-10-13(9-22-23)16-14-6-8-19-17(14)21-11-20-16/h6,8-12,15H,1-5H2,(H,19,20,21)/t15-/m1/s1	C17H18N6	306.159	N#CCC(C1CCCC1)n1cc(cn1)-c1ncnc2[nH]ccc12	N#CCC(C1CCCC1)n1cc(cn1)-c1ncnc2[nH]ccc12
C09DX04	sacubitril	Integrated Source Name	DTXSID20164370	AHU-377	DTXCID3086861	PYNXFZCZUAOOQC-UTKZUKDTSA-N	4-{[(2S,4R)-1-([1,1'-Biphenyl]-4-yl)-5-ethoxy-4-methyl-5-oxopentan-2-yl]amino}-4-oxobutanoic acid	CCOC(=O)[C@H](C)C[C@@H](CC1=CC=C(C=C1)C1=CC=CC=C1)NC(=O)CCC(O)=O	InChI=1S/C24H29NO5/c1-3-30-24(29)17(2)15-21(25-22(26)13-14-23(27)28)16-18-9-11-20(12-10-18)19-7-5-4-6-8-19/h4-12,17,21H,3,13-16H2,1-2H3,(H,25,26)(H,27,28)/t17-,21+/m1/s1	C24H29NO5	411.205	CCOC(=O)C(C)CC(Cc1ccc(cc1)-c1ccccc1)NC(=O)CCC(O)=O	CCOC(=O)C(C)CC(Cc1ccc(cc1)-c1ccccc1)NC(=O)CCC(O)=O
N04BD03	safinamide	Approved Name	DTXSID601010282	Safinamide	DTXCID701436700	NEMGRZFTLSKBAP-LBPRGKRZSA-N	-	C[C@H](NCC1=CC=C(OCC2=CC=CC(F)=C2)C=C1)C(N)=O	InChI=1S/C17H19FN2O2/c1-12(17(19)21)20-10-13-5-7-16(8-6-13)22-11-14-3-2-4-15(18)9-14/h2-9,12,20H,10-11H2,1H3,(H2,19,21)/t12-/m0/s1	C17H19FN2O2	302.143	CC(NCC1=CC=C(OCC2=CC(F)=CC=C2)C=C1)C(N)=O	CC(NCC1=CC=C(OCC2=CC(F)=CC=C2)C=C1)C(N)=O
R03AC02	salbutamol	Expert Validated Synonym	DTXSID5021255	Albuterol	DTXCID001255	NDAUXUAQIAJITI-UHFFFAOYSA-N	4-[2-(tert-Butylamino)-1-hydroxyethyl]-2-(hydroxymethyl)phenol	CC(C)(C)NCC(O)C1=CC=C(O)C(CO)=C1	InChI=1/C13H21NO3/c1-13(2,3)14-7-12(17)9-4-5-11(16)10(6-9)8-15/h4-6,12,14-17H,7-8H2,1-3H3	C13H21NO3	239.152	CC(C)(C)NCC(O)C1=CC=C(O)C(CO)=C1	CC(C)(C)NCC(O)C1=CC=C(O)C(CO)=C1
R03AC12	salmeterol	Approved Name	DTXSID6023571	Salmeterol	DTXCID803571	GIIZNNXWQWCKIB-UHFFFAOYSA-N	2-(Hydroxymethyl)-4-(1-hydroxy-2-{[6-(4-phenylbutoxy)hexyl]amino}ethyl)phenol	OCC1=C(O)C=CC(=C1)C(O)CNCCCCCCOCCCCC1=CC=CC=C1	InChI=1/C25H37NO4/c27-20-23-18-22(13-14-24(23)28)25(29)19-26-15-7-1-2-8-16-30-17-9-6-12-21-10-4-3-5-11-21/h3-5,10-11,13-14,18,25-29H,1-2,6-9,12,15-17,19-20H2	C25H37NO4	415.272	OCC1=C(O)C=CC(=C1)C(O)CNCCCCCCOCCCCC1=CC=CC=C1	OCC1=C(O)C=CC(=C1)C(O)CNCCCCCCOCCCCC1=CC=CC=C1
A16AX07	sapropterin	Expert Validated Synonym	DTXSID1041138	(6R)-Tetrahydrobiopterin	DTXCID9021138	FNKQXYHWGSIFBK-RPDRRWSUSA-N	(6R)-2-Amino-6-[(1R,2S)-1,2-dihydroxypropyl]-5,6,7,8-tetrahydropteridin-4(1H)-one	[H][C@@]1(CNC2=C(N1)C(=O)N=C(N)N2)[C@@H](O)[C@H](C)O	InChI=1S/C9H15N5O3/c1-3(15)6(16)4-2-11-7-5(12-4)8(17)14-9(10)13-7/h3-4,6,12,15-16H,2H2,1H3,(H4,10,11,13,14,17)/t3-,4+,6-/m0/s1	C9H15N5O3	241.117	CC(O)C(O)C1CNC2NC(N)=NC(=O)C2=N1	CC(O)C(O)C1CNC2NC(N)=NC(=O)C2=N1
J05AE01	saquinavir	Approved Name	DTXSID6044012	Saquinavir	DTXCID4024012	QWAXKHKRTORLEM-UGJKXSETSA-N	N~1~-{(2S,3R)-4-[(3S,4aS,8aS)-3-(tert-Butylcarbamoyl)octahydroisoquinolin-2(1H)-yl]-3-hydroxy-1-phenylbutan-2-yl}-N~2~-(quinoline-2-carbonyl)-L-aspartamide	CC(C)(C)NC(=O)[C@@H]1C[C@@H]2CCCC[C@@H]2CN1C[C@@H](O)[C@H](CC1=CC=CC=C1)NC(=O)[C@H](CC(N)=O)NC(=O)C1=NC2=C(C=CC=C2)C=C1	InChI=1S/C38H50N6O5/c1-38(2,3)43-37(49)32-20-26-14-7-8-15-27(26)22-44(32)23-33(45)30(19-24-11-5-4-6-12-24)41-36(48)31(21-34(39)46)42-35(47)29-18-17-25-13-9-10-16-28(25)40-29/h4-6,9-13,16-18,26-27,30-33,45H,7-8,14-15,19-23H2,1-3H3,(H2,39,46)(H,41,48)(H,42,47)(H,43,49)/t26-,27+,30-,31-,32-,33+/m0/s1	C38H50N6O5	670.384	CC(C)(C)NC(=O)C1CC2CCCCC2CN1CC(O)C(CC1=CC=CC=C1)NC(=O)C(CC(N)=O)NC(=O)C1=CC=C2C=CC=CC2=N1	CC(C)(C)NC(=O)C1CC2CCCCC2CN1CC(O)C(CC1=CC=CC=C1)NC(=O)C(CC(N)=O)NC(=O)C1=CC=C2C=CC=CC2=N1
A10BH03	saxagliptin	Approved Name	DTXSID7048580	Saxagliptin	DTXCID3028506	QGJUIPDUBHWZPV-SGTAVMJGSA-N	(1S,3S,5S)-2-[(2S)-2-Amino-2-(3-hydroxyadamantan-1-yl)acetyl]-2-azabicyclo[3.1.0]hexane-3-carbonitrile	N[C@H](C(=O)N1[C@H]2C[C@H]2C[C@H]1C#N)C12CC3CC(CC(O)(C3)C1)C2	InChI=1S/C18H25N3O2/c19-8-13-2-12-3-14(12)21(13)16(22)15(20)17-4-10-1-11(5-17)7-18(23,6-10)9-17/h10-15,23H,1-7,9,20H2/t10?,11?,12-,13+,14+,15-,17?,18?/m1/s1	C18H25N3O2	315.195	[H]C12CC3([H])CC(O)(C1)CC(C2)(C3)C(N)C(=O)N1C2CC2CC1C#N	[H]C12CC3([H])CC(O)(C1)CC(C2)(C3)C(N)C(=O)N1C2CC2CC1C#N
A04AD01	scopolamine	Approved Name	DTXSID6023573	Scopolamine	DTXCID603573	STECJAGHUSJQJN-FWXGHANASA-N	(1R,2R,4S,5S,7s)-9-Methyl-3-oxa-9-azatricyclo[3.3.1.0~2,4~]nonan-7-yl (2S)-3-hydroxy-2-phenylpropanoate	CN1[C@H]2C[C@@H](C[C@@H]1[C@H]1O[C@@H]21)OC(=O)[C@H](CO)C1=CC=CC=C1	InChI=1S/C17H21NO4/c1-18-13-7-11(8-14(18)16-15(13)22-16)21-17(20)12(9-19)10-5-3-2-4-6-10/h2-6,11-16,19H,7-9H2,1H3/t11-,12-,13-,14+,15-,16+/m1/s1	C17H21NO4	303.147	[H]C12CC(CC([H])(C3OC13)N2C)OC(=O)C(CO)C1=CC=CC=C1	[H]C12CC(CC([H])(C3OC13)N2C)OC(=O)C(CO)C1=CC=CC=C1
P01AB07	secnidazole	Approved Name	DTXSID3045934	Secnidazole	DTXCID1025934	KPQZUUQMTUIKBP-UHFFFAOYSA-N	1-(2-Methyl-5-nitro-1H-imidazol-1-yl)propan-2-ol	CC(O)CN1C(C)=NC=C1[N+]([O-])=O	InChI=1/C7H11N3O3/c1-5(11)4-9-6(2)8-3-7(9)10(12)13/h3,5,11H,4H2,1-2H3	C7H11N3O3	185.08	CC(O)CN1C(C)=NC=C1[N+]([O-])=O	CC(O)CN1C(C)=NC=C1[N+]([O-])=O
N04BD01	selegiline	Approved Name	DTXSID6023575	Selegiline	DTXCID403575	MEZLKOACVSPNER-GFCCVEGCSA-N	N-Methyl-N-[(2R)-1-phenylpropan-2-yl]prop-2-yn-1-amine	C[C@H](CC1=CC=CC=C1)N(C)CC#C	InChI=1S/C13H17N/c1-4-10-14(3)12(2)11-13-8-6-5-7-9-13/h1,5-9,12H,10-11H2,2-3H3/t12-/m1/s1	C13H17N	187.136	CC(CC1=CC=CC=C1)N(C)CC#C	CC(CC1=CC=CC=C1)N(C)CC#C
N06AB06	sertraline	Approved Name	DTXSID6023577	Sertraline	DTXCID203577	VGKDLMBJGBXTGI-SJCJKPOMSA-N	(1S,4S)-4-(3,4-Dichlorophenyl)-N-methyl-1,2,3,4-tetrahydronaphthalen-1-amine	CN[C@H]1CC[C@@H](C2=CC(Cl)=C(Cl)C=C2)C2=C1C=CC=C2	InChI=1S/C17H17Cl2N/c1-20-17-9-7-12(13-4-2-3-5-14(13)17)11-6-8-15(18)16(19)10-11/h2-6,8,10,12,17,20H,7,9H2,1H3/t12-,17-/m0/s1	C17H17Cl2N	305.074	CNC1CCC(C2=CC(Cl)=C(Cl)C=C2)C2=C1C=CC=C2	CNC1CCC(C2=CC(Cl)=C(Cl)C=C2)C2=C1C=CC=C2
N01AB08	sevoflurane	Approved Name	DTXSID8046614	Sevoflurane	DTXCID6026614	DFEYYRMXOJXZRJ-UHFFFAOYSA-N	1,1,1,3,3,3-Hexafluoro-2-(fluoromethoxy)propane	FCOC(C(F)(F)F)C(F)(F)F	InChI=1S/C4H3F7O/c5-1-12-2(3(6,7)8)4(9,10)11/h2H,1H2	C4H3F7O	200.007	FCOC(C(F)(F)F)C(F)(F)F	FCOC(C(F)(F)F)C(F)(F)F
G04BE03	sildenafil	Approved Name	DTXSID6023579	Sildenafil	DTXCID003579	BNRNXUUZRGQAQC-UHFFFAOYSA-N	5-[2-Ethoxy-5-(4-methylpiperazine-1-sulfonyl)phenyl]-1-methyl-3-propyl-1,6-dihydro-7H-pyrazolo[4,3-d]pyrimidin-7-one	CCCC1=NN(C)C2=C1N=C(NC2=O)C1=CC(=CC=C1OCC)S(=O)(=O)N1CCN(C)CC1	InChI=1S/C22H30N6O4S/c1-5-7-17-19-20(27(4)25-17)22(29)24-21(23-19)16-14-15(8-9-18(16)32-6-2)33(30,31)28-12-10-26(3)11-13-28/h8-9,14H,5-7,10-13H2,1-4H3,(H,23,24,29)	C22H30N6O4S	474.205	CCCC1=NN(C)C2=C1N=C(NC2=O)C1=CC(=CC=C1OCC)S(=O)(=O)N1CCN(C)CC1	CCCC1=NN(C)C2=C1N=C(NC2=O)C1=CC(=CC=C1OCC)S(=O)(=O)N1CCN(C)CC1
G04CA04	silodosin	Approved Name	DTXSID40167045	Silodosin	DTXCID3089536	PNCPYILNMDWPEY-QGZVFWFLSA-N	1-(3-Hydroxypropyl)-5-[(2R)-2-({2-[2-(2,2,2-trifluoroethoxy)phenoxy]ethyl}amino)propyl]-2,3-dihydro-1H-indole-7-carboxamide	C[C@H](CC1=CC2=C(N(CCCO)CC2)C(=C1)C(N)=O)NCCOC1=CC=CC=C1OCC(F)(F)F	InChI=1S/C25H32F3N3O4/c1-17(30-8-12-34-21-5-2-3-6-22(21)35-16-25(26,27)28)13-18-14-19-7-10-31(9-4-11-32)23(19)20(15-18)24(29)33/h2-3,5-6,14-15,17,30,32H,4,7-13,16H2,1H3,(H2,29,33)/t17-/m1/s1	C25H32F3N3O4	495.234	CC(CC1=CC2=C(N(CCCO)CC2)C(=C1)C(N)=O)NCCOC1=C(OCC(F)(F)F)C=CC=C1	CC(CC1=CC2=C(N(CCCO)CC2)C(=C1)C(N)=O)NCCOC1=C(OCC(F)(F)F)C=CC=C1
D06BA01	silver sulfadiazine	Synonym from Valid Source	DTXSID4048646	Sulfadiazine silver	DTXCID1028572	UEJSSZHHYBHCEL-UHFFFAOYSA-N	Silver(1+) (2Z)-2-[(4-aminobenzene-1-sulfonyl)imino]-2H-pyrimidin-1-ide	[Ag+].NC1=CC=C(C=C1)S(=O)(=O)\N=C1\[N-]C=CC=N1	InChI=1S/C10H9N4O2S.Ag/c11-8-2-4-9(5-3-8)17(15,16)14-10-12-6-1-7-13-10;/h1-7H,11H2;/q-1;+1	C10H9AgN4O2S	355.95	NC1=CC=C(C=C1)S(=O)(=O)N=C1N=CCC=N1	NC1=CC=C(C=C1)S(=O)(=O)N=C1N=CCC=N1
C10AA01	simvastatin	Approved Name	DTXSID0023581	Simvastatin	DTXCID103581	RYMZZMVNJRMUDD-HGQWONQESA-N	(1S,3R,7S,8S,8aR)-8-{2-[(2R,4R)-4-Hydroxy-6-oxooxan-2-yl]ethyl}-3,7-dimethyl-1,2,3,7,8,8a-hexahydronaphthalen-1-yl 2,2-dimethylbutanoate	CCC(C)(C)C(=O)O[C@H]1C[C@@H](C)C=C2C=C[C@H](C)[C@H](CC[C@@H]3C[C@@H](O)CC(=O)O3)[C@@H]12	InChI=1S/C25H38O5/c1-6-25(4,5)24(28)30-21-12-15(2)11-17-8-7-16(3)20(23(17)21)10-9-19-13-18(26)14-22(27)29-19/h7-8,11,15-16,18-21,23,26H,6,9-10,12-14H2,1-5H3/t15-,16-,18+,19+,20-,21-,23-/m0/s1	C25H38O5	418.272	CCC(C)(C)C(=O)OC1CC(C)C=C2C=CC(C)C(CCC3CC(O)CC(=O)O3)C12	CCC(C)(C)C(=O)OC1CC(C)C=C2C=CC(C)C(CCC3CC(O)CC(=O)O3)C12
L04AA10	sirolimus	Approved Name	DTXSID5023582	Sirolimus	DTXCID503582	QFJCIRLUMZQUOT-HPLJOQBZSA-N	(3S,6R,7E,9R,10R,12R,14S,15E,17E,19E,21S,23S,26R,27R,34aS)-9,27-Dihydroxy-3-{(2R)-1-[(1S,3R,4R)-4-hydroxy-3-methoxycyclohexyl]propan-2-yl}-10,21-dimethoxy-6,8,12,14,20,26-hexamethyl-9,10,12,13,14,21,22,23,24,25,26,27,32,33,34,34a-hexadecahydro-3H-23,27-epoxypyrido[2,1-c][1,4]oxazacyclohentriacontine-1,5,11,28,29(4H,6H,31H)-pentone	[H][C@@]12CC[C@@H](C)[C@@](O)(O1)C(=O)C(=O)N1CCCC[C@@]1([H])C(=O)O[C@@]([H])(CC(=O)[C@H](C)\C=C(C)\[C@@H](O)[C@@H](OC)C(=O)[C@H](C)C[C@H](C)\C=C\C=C\C=C(C)\[C@H](C2)OC)[C@H](C)C[C@@H]1CC[C@@H](O)[C@@H](C1)OC	InChI=1S/C51H79NO13/c1-30-16-12-11-13-17-31(2)42(61-8)28-38-21-19-36(7)51(60,65-38)48(57)49(58)52-23-15-14-18-39(52)50(59)64-43(33(4)26-37-20-22-40(53)44(27-37)62-9)29-41(54)32(3)25-35(6)46(56)47(63-10)45(55)34(5)24-30/h11-13,16-17,25,30,32-34,36-40,42-44,46-47,53,56,60H,14-15,18-24,26-29H2,1-10H3/b13-11+,16-12+,31-17+,35-25+/t30-,32-,33-,34-,36-,37+,38+,39+,40-,42+,43+,44-,46-,47+,51-/m1/s1	C51H79NO13	913.555	COC1CC(CC(C)C2CC(=O)C(C)C=C(C)C(O)C(OC)C(=O)C(C)CC(C)C=CC=CC=C(C)C(CC3CCC(C)C(O)(O3)C(=O)C(=O)N3CCCCC3C(=O)O2)OC)CCC1O	COC1CC(CC(C)C2CC(=O)C(C)C=C(C)C(O)C(OC)C(=O)C(C)CC(C)C=CC=CC=C(C)C(CC3CCC(C)C(O)(O3)C(=O)C(=O)N3CCCCC3C(=O)O2)OC)CCC1O
A10BH01	sitagliptin	Approved Name	DTXSID70197572	Sitagliptin	DTXCID30120063	MFFMDFFZMYYVKS-SECBINFHSA-N	(3R)-3-Amino-1-[3-(trifluoromethyl)-5,6-dihydro[1,2,4]triazolo[4,3-a]pyrazin-7(8H)-yl]-4-(2,4,5-trifluorophenyl)butan-1-one	N[C@@H](CC(=O)N1CCN2C(C1)=NN=C2C(F)(F)F)CC1=CC(F)=C(F)C=C1F	InChI=1S/C16H15F6N5O/c17-10-6-12(19)11(18)4-8(10)3-9(23)5-14(28)26-1-2-27-13(7-26)24-25-15(27)16(20,21)22/h4,6,9H,1-3,5,7,23H2/t9-/m1/s1	C16H15F6N5O	407.118	NC(CC(=O)N1CCN2C(C1)=NN=C2C(F)(F)F)CC1=C(F)C=C(F)C(F)=C1	NC(CC(=O)N1CCN2C(C1)=NN=C2C(F)(F)F)CC1=C(F)C=C(F)C(F)=C1
B05XA02	sodium lauryl sulfoacetate	Integrated Source Name	DTXSID4027442	Acetic acid, sulfo-, 1-dodecyl ester, sodium salt	DTXCID507442	UAJTZZNRJCKXJN-UHFFFAOYSA-M	Sodium 2-(dodecyloxy)-2-oxoethane-1-sulfonate	[Na+].CCCCCCCCCCCCOC(=O)CS([O-])(=O)=O	InChI=1S/C14H28O5S.Na/c1-2-3-4-5-6-7-8-9-10-11-12-19-14(15)13-20(16,17)18;/h2-13H2,1H3,(H,16,17,18);/q;+1/p-1	C14H27NaO5S	330.148	CCCCCCCCCCCCOC(=O)CS(O)(=O)=O	CCCCCCCCCCCCOC(=O)CS(O)(=O)=O
B05XA02	sodium oxybate	Approved Name	DTXSID3048940	Sodium Oxybate	DTXCID6028866	XYGBKMMCQDZQOZ-UHFFFAOYSA-M	Sodium 4-hydroxybutanoate	[Na+].OCCCC([O-])=O	InChI=1S/C4H8O3.Na/c5-3-1-2-4(6)7;/h5H,1-3H2,(H,6,7);/q;+1/p-1	C4H7NaO3	126.029	OCCCC(O)=O	OCCCC(O)=O
G04BD08	solifenacin	Approved Name	DTXSID3048289	Solifenacin	DTXCID8028264	FBOUYBDGKBSUES-VXKWHMMOSA-N	(3R)-1-Azabicyclo[2.2.2]octan-3-yl (1S)-1-phenyl-3,4-dihydroisoquinoline-2(1H)-carboxylate	O=C(O[C@H]1CN2CCC1CC2)N1CCC2=CC=CC=C2[C@@H]1C1=CC=CC=C1	InChI=1S/C23H26N2O2/c26-23(27-21-16-24-13-10-18(21)11-14-24)25-15-12-17-6-4-5-9-20(17)22(25)19-7-2-1-3-8-19/h1-9,18,21-22H,10-16H2/t21-,22-/m0/s1	C23H26N2O2	362.199	[H]C12CCN(CC1)CC2OC(=O)N1CCC2=CC=CC=C2C1C1=CC=CC=C1	[H]C12CCN(CC1)CC2OC(=O)N1CCC2=CC=CC=C2C1C1=CC=CC=C1
V04CD05	somatorelin	Approved Name	DTXSID40232828	Somatorelin	DTXCID70155319	JAHCMOSSKRAPEL-IBFVROBCSA-N	-	CC[C@H](C)[C@H](NC(=O)[C@H](C)NC(=O)[C@H](CC(O)=O)NC(=O)[C@H](C)NC(=O)[C@@H](N)CC1=CC=C(O)C=C1)C(=O)N[C@@H](CC1=CC=CC=C1)C(=O)N[C@@H]([C@@H](C)O)C(=O)N[C@@H](CC(N)=O)C(=O)N[C@@H](CO)C(=O)N[C@@H](CC1=CC=C(O)C=C1)C(=O)N[C@@H](CCCNC(N)=N)C(=O)N[C@@H](CCCCN)C(=O)N[C@@H](C(C)C)C(=O)N[C@@H](CC(C)C)C(=O)NCC(=O)N[C@@H](CCC(N)=O)C(=O)N[C@@H](CC(C)C)C(=O)N[C@@H](CO)C(=O)N[C@@H](C)C(=O)N[C@@H](CCCNC(N)=N)C(…	InChI=1S/C215H358N72O66S/c1-24-106(15)166(285-174(318)112(21)251-193(337)145(91-163(309)310)270-173(317)109(18)249-175(319)119(218)86-115-49-53-117(293)54-50-115)208(352)278-142(87-114-39-27-26-28-40-114)200(344)287-168(113(22)292)209(353)279-144(90-157(225)301)199(343)283-150(99-291)204(348)274-141(88-116-51-55-118(294)56-52-116)197(341)261-126(47-37-78-243-214(235)236)181(325)260-122(42-30-32-7…	C215H358N72O66S	5036.66	CCC(C)C(NC(=O)C(C)NC(=O)C(CC(O)=O)NC(=O)C(C)NC(=O)C(N)Cc1ccc(O)cc1)C(=O)NC(Cc1ccccc1)C(=O)NC(C(C)O)C(=O)NC(CC(N)=O)C(=O)NC(CO)C(=O)NC(Cc1ccc(O)cc1)C(=O)NC(CCCNC(N)=N)C(=O)NC(CCCCN)C(=O)NC(C(C)C)C(=O)NC(CC(C)C)C(=O)NCC(=O)NC(CCC(N)=O)C(=O)NC(CC(C)C)C(=O)NC(CO)C(=O)NC(C)C(=O)NC(CCCNC(N)=N)C(=O)NC(CCCCN)C(=O)NC(CC(C)C)C(=O)NC(CC(C)C)C(=O)NC(CCC(N)=O)C(=O)NC(CC(O)=O)C(=O)NC(C(C)CC)C(=O)NC(CCSC)C(=O)N…	CCC(C)C(NC(=O)C(C)NC(=O)C(CC(O)=O)NC(=O)C(C)NC(=O)C(N)Cc1ccc(O)cc1)C(=O)NC(Cc1ccccc1)C(=O)NC(C(C)O)C(=O)NC(CC(N)=O)C(=O)NC(CO)C(=O)NC(Cc1ccc(O)cc1)C(=O)NC(CCCNC(N)=N)C(=O)NC(CCCCN)C(=O)NC(C(C)C)C(=O)NC(CC(C)C)C(=O)NCC(=O)NC(CCC(N)=O)C(=O)NC(CC(C)C)C(=O)NC(CO)C(=O)NC(C)C(=O)NC(CCCNC(N)=N)C(=O)NC(CCCCN)C(=O)NC(CC(C)C)C(=O)NC(CC(C)C)C(=O)NC(CCC(N)=O)C(=O)NC(CC(O)=O)C(=O)NC(C(C)CC)C(=O)NC(CCSC)C(=O)N…
H01CB01	somatostatin	Approved Name	DTXSID8046793	Somatostatin	DTXCID6026793	NHXLMOGPVYXJNR-UYURUMNQSA-N	L-Alanyl-N-{(4R,7S,10S,13S,16S,19S,22S,25S,28S,31S,34S,37R)-19,34-bis(4-aminobutyl)-31-(2-amino-2-oxoethyl)-13,25,28-tribenzyl-4-carboxy-10,16-bis(1-hydroxyethyl)-7-(hydroxymethyl)-22-[(1H-indol-3-yl)methyl]-6,9,12,15,18,21,24,27,30,33,36-undecaoxo-1,2-dithia-5,8,11,14,17,20,23,26,29,32,35-undecaazacyclooctatriacontan-37-yl}glycinamide	CC(O)[C@@H]1NC(=O)[C@H](CC2=CC=CC=C2)NC(=O)[C@@H](NC(=O)[C@H](CCCCN)NC(=O)[C@H](CC2=CNC3=C2C=CC=C3)NC(=O)[C@H](CC2=CC=CC=C2)NC(=O)[C@H](CC2=CC=CC=C2)NC(=O)[C@H](CC(N)=O)NC(=O)[C@H](CCCCN)NC(=O)[C@H](CSSC[C@H](NC(=O)[C@H](CO)NC1=O)C(O)=O)NC(=O)CNC(=O)[C@H](C)N)C(C)O	InChI=1S/C76H104N18O19S2/c1-41(79)64(100)82-37-61(99)83-58-39-114-115-40-59(76(112)113)92-72(108)57(38-95)91-75(111)63(43(3)97)94-71(107)54(33-46-23-11-6-12-24-46)90-74(110)62(42(2)96)93-66(102)51(28-16-18-30-78)84-69(105)55(34-47-36-81-49-26-14-13-25-48(47)49)88-68(104)53(32-45-21-9-5-10-22-45)86-67(103)52(31-44-19-7-4-8-20-44)87-70(106)56(35-60(80)98)89-65(101)50(85-73(58)109)27-15-17-29-77/h4-…	C76H104N18O19S2	1636.72	CC(O)C1NC(=O)C(Cc2ccccc2)NC(=O)C(NC(=O)C(CCCCN)NC(=O)C(Cc2c[nH]c3ccccc23)NC(=O)C(Cc2ccccc2)NC(=O)C(Cc2ccccc2)NC(=O)C(CC(N)=O)NC(=O)C(CCCCN)NC(=O)C(CSSCC(NC(=O)C(CO)NC1=O)C(O)=O)NC(=O)CNC(=O)C(C)N)C(C)O	CC(O)C1NC(=O)C(Cc2ccccc2)NC(=O)C(NC(=O)C(CCCCN)NC(=O)C(Cc2c[nH]c3ccccc23)NC(=O)C(Cc2ccccc2)NC(=O)C(Cc2ccccc2)NC(=O)C(CC(N)=O)NC(=O)C(CCCCN)NC(=O)C(CSSCC(NC(=O)C(CO)NC1=O)C(O)=O)NC(=O)CNC(=O)C(C)N)C(C)O
L01XE05	sorafenib	Approved Name	DTXSID7041128	Sorafenib	DTXCID5021128	MLDQJTXFUGDVEO-UHFFFAOYSA-N	4-[4-({[4-Chloro-3-(trifluoromethyl)phenyl]carbamoyl}amino)phenoxy]-N-methylpyridine-2-carboxamide	CNC(=O)C1=CC(OC2=CC=C(NC(=O)NC3=CC=C(Cl)C(=C3)C(F)(F)F)C=C2)=CC=N1	InChI=1S/C21H16ClF3N4O3/c1-26-19(30)18-11-15(8-9-27-18)32-14-5-2-12(3-6-14)28-20(31)29-13-4-7-17(22)16(10-13)21(23,24)25/h2-11H,1H3,(H,26,30)(H2,28,29,31)	C21H16ClF3N4O3	464.086	CNC(=O)C1=CC(OC2=CC=C(NC(=O)NC3=CC=C(Cl)C(=C3)C(F)(F)F)C=C2)=CC=N1	CNC(=O)C1=CC(OC2=CC=C(NC(=O)NC3=CC=C(Cl)C(=C3)C(F)(F)F)C=C2)=CC=N1
A06AD18	sorbitol	Synonym from Valid Source	DTXSID5023588	D-Glucitol	DTXCID903588	FBPFZTCFMRRESA-JGWLITMVSA-N	D-Glucitol	OC[C@H](O)[C@@H](O)[C@H](O)[C@H](O)CO	InChI=1S/C6H14O6/c7-1-3(9)5(11)6(12)4(10)2-8/h3-12H,1-2H2/t3-,4+,5-,6-/m1/s1	C6H14O6	182.079	OCC(O)C(O)C(O)C(O)CO	OCC(O)C(O)C(O)C(O)CO
C07AA07	sotalol	Approved Name	DTXSID0023589	Sotalol	DTXCID303589	ZBMZVLHSJCTVON-UHFFFAOYSA-N	N-(4-{1-Hydroxy-2-[(propan-2-yl)amino]ethyl}phenyl)methanesulfonamide	CC(C)NCC(O)C1=CC=C(NS(C)(=O)=O)C=C1	InChI=1/C12H20N2O3S/c1-9(2)13-8-12(15)10-4-6-11(7-5-10)14-18(3,16)17/h4-7,9,12-15H,8H2,1-3H3	C12H20N2O3S	272.119	CC(C)NCC(O)C1=CC=C(NS(C)(=O)=O)C=C1	CC(C)NCC(O)C1=CC=C(NS(C)(=O)=O)C=C1
C03DA01	spironolactone	Approved Name	DTXSID6034186	Spironolactone	DTXCID4014186	LXMSZDCAJNLERA-ZHYRCANASA-N	S-[(7R,8R,9S,10R,13S,14S,17R)-10,13-Dimethyl-3,5'-dioxo-1,2,3,6,7,8,9,10,11,12,13,14,15,16-tetradecahydrospiro[cyclopenta[a]phenanthrene-17,2'-oxolan]-7-yl] ethanethioate	CC(=O)S[C@@H]1CC2=CC(=O)CC[C@]2(C)[C@H]2CC[C@@]3(C)[C@@H](CC[C@@]33CCC(=O)O3)[C@H]12	InChI=1S/C24H32O4S/c1-14(25)29-19-13-15-12-16(26)4-8-22(15,2)17-5-9-23(3)18(21(17)19)6-10-24(23)11-7-20(27)28-24/h12,17-19,21H,4-11,13H2,1-3H3/t17-,18-,19+,21+,22-,23-,24+/m0/s1	C24H32O4S	416.202	CC(=O)SC1CC2=CC(=O)CCC2(C)C2CCC3(C)C(CCC33CCC(=O)O3)C12	CC(=O)SC1CC2=CC(=O)CCC2(C)C2CCC3(C)C(CCC33CCC(=O)O3)C12
M05BX03	strontium ranelate	Expert Validated Synonym	DTXSID40872400	Distrontium renelate	DTXCID20820045	XXUZFRDUEGQHOV-UHFFFAOYSA-J	Distrontium 5-[bis(carboxylatomethyl)amino]-3-(carboxylatomethyl)-4-cyanothiophene-2-carboxylate	[Sr++].[Sr++].[O-]C(=O)CN(CC([O-])=O)C1=C(C#N)C(CC([O-])=O)=C(S1)C([O-])=O	InChI=1S/C12H10N2O8S.2Sr/c13-2-6-5(1-7(15)16)10(12(21)22)23-11(6)14(3-8(17)18)4-9(19)20;;/h1,3-4H2,(H,15,16)(H,17,18)(H,19,20)(H,21,22);;/q;2*+2/p-4	C12H6N2O8SSr2	513.796	OC(=O)CN(CC(O)=O)C1=C(C#N)C(CC(O)=O)=C(S1)C(O)=O	OC(=O)CN(CC(O)=O)C1=C(C#N)C(CC(O)=O)=C(S1)C(O)=O
N01AH03	sufentanil	Approved Name	DTXSID6023604	Sufentanil	DTXCID103604	GGCSSNBKKAUURC-UHFFFAOYSA-N	N-{4-(Methoxymethyl)-1-[2-(thiophen-2-yl)ethyl]piperidin-4-yl}-N-phenylpropanamide	CCC(=O)N(C1=CC=CC=C1)C1(COC)CCN(CCC2=CC=CS2)CC1	InChI=1S/C22H30N2O2S/c1-3-21(25)24(19-8-5-4-6-9-19)22(18-26-2)12-15-23(16-13-22)14-11-20-10-7-17-27-20/h4-10,17H,3,11-16,18H2,1-2H3	C22H30N2O2S	386.203	CCC(=O)N(C1=CC=CC=C1)C1(COC)CCN(CCC2=CC=CS2)CC1	CCC(=O)N(C1=CC=CC=C1)C1(COC)CCN(CCC2=CC=CS2)CC1
V03AB35	sugammadex	Approved Name	DTXSID90895043	Sugammadex	DTXCID901324600	WHRODDIHRRDWEW-VTHZAVIASA-N	-	O[C@@H]1[C@@H](O)[C@@H]2O[C@H]3O[C@H](CSCCC(O)=O)[C@@H](O[C@H]4O[C@H](CSCCC(O)=O)[C@@H](O[C@H]5O[C@H](CSCCC(O)=O)[C@@H](O[C@H]6O[C@H](CSCCC(O)=O)[C@@H](O[C@H]7O[C@H](CSCCC(O)=O)[C@@H](O[C@H]8O[C@H](CSCCC(O)=O)[C@@H](O[C@H]9O[C@H](CSCCC(O)=O)[C@@H](O[C@H]1O[C@@H]2CSCCC(O)=O)[C@H](O)[C@H]9O)[C@H](O)[C@H]8O)[C@H](O)[C@H]7O)[C@H](O)[C@H]6O)[C@H](O)[C@H]5O)[C@H](O)[C@H]4O)[C@H](O)[C@H]3O	InChI=1S/C72H112O48S8/c73-33(74)1-9-121-17-25-57-41(89)49(97)65(105-25)114-58-26(18-122-10-2-34(75)76)107-67(51(99)43(58)91)116-60-28(20-124-12-4-36(79)80)109-69(53(101)45(60)93)118-62-30(22-126-14-6-38(83)84)111-71(55(103)47(62)95)120-64-32(24-128-16-8-40(87)88)112-72(56(104)48(64)96)119-63-31(23-127-15-7-39(85)86)110-70(54(102)46(63)94)117-61-29(21-125-13-5-37(81)82)108-68(52(100)44(61)92)115-5…	C72H112O48S8	2000.41	OC1C(O)C2OC3OC(CSCCC(O)=O)C(OC4OC(CSCCC(O)=O)C(OC5OC(CSCCC(O)=O)C(OC6OC(CSCCC(O)=O)C(OC7OC(CSCCC(O)=O)C(OC8OC(CSCCC(O)=O)C(OC9OC(CSCCC(O)=O)C(OC1OC2CSCCC(O)=O)C(O)C9O)C(O)C8O)C(O)C7O)C(O)C6O)C(O)C5O)C(O)C4O)C(O)C3O	OC1C(O)C2OC3OC(CSCCC(O)=O)C(OC4OC(CSCCC(O)=O)C(OC5OC(CSCCC(O)=O)C(OC6OC(CSCCC(O)=O)C(OC7OC(CSCCC(O)=O)C(OC8OC(CSCCC(O)=O)C(OC9OC(CSCCC(O)=O)C(OC1OC2CSCCC(O)=O)C(O)C9O)C(O)C8O)C(O)C7O)C(O)C6O)C(O)C5O)C(O)C4O)C(O)C3O
D01AC09	sulconazole	Approved Name	DTXSID8044129	Sulconazole	DTXCID6024129	AFNXATANNDIXLG-UHFFFAOYSA-N	1-[2-{[(4-Chlorophenyl)methyl]sulfanyl}-2-(2,4-dichlorophenyl)ethyl]-1H-imidazole	ClC1=CC=C(CSC(CN2C=CN=C2)C2=CC=C(Cl)C=C2Cl)C=C1	InChI=1/C18H15Cl3N2S/c19-14-3-1-13(2-4-14)11-24-18(10-23-8-7-22-12-23)16-6-5-15(20)9-17(16)21/h1-9,12,18H,10-11H2	C18H15Cl3N2S	396.002	ClC1=CC=C(CSC(CN2C=CN=C2)C2=CC=C(Cl)C=C2Cl)C=C1	ClC1=CC=C(CSC(CN2C=CN=C2)C2=CC=C(Cl)C=C2Cl)C=C1
J01EE01	sulfamethoxazole	Approved Name	DTXSID8026064	Sulfamethoxazole	DTXCID006064	JLKIGFTWXXRPMT-UHFFFAOYSA-N	4-Amino-N-(5-methyl-1,2-oxazol-3-yl)benzene-1-sulfonamide	CC1=CC(NS(=O)(=O)C2=CC=C(N)C=C2)=NO1	InChI=1S/C10H11N3O3S/c1-7-6-10(12-16-7)13-17(14,15)9-4-2-8(11)3-5-9/h2-6H,11H2,1H3,(H,12,13)	C10H11N3O3S	253.052	CC1=CC(NS(=O)(=O)C2=CC=C(N)C=C2)=NO1	CC1=CC(NS(=O)(=O)C2=CC=C(N)C=C2)=NO1
A07EC01	sulfasalazine	Approved Name	DTXSID0021256	Sulfasalazine	DTXCID401256	NCEXYHBECQHGNR-QZQOTICOSA-N	2-Hydroxy-5-[(E)-{4-[(pyridin-2-yl)sulfamoyl]phenyl}diazenyl]benzoic acid	OC(=O)C1=CC(=CC=C1O)\N=N\C1=CC=C(C=C1)S(=O)(=O)NC1=NC=CC=C1	InChI=1S/C18H14N4O5S/c23-16-9-6-13(11-15(16)18(24)25)21-20-12-4-7-14(8-5-12)28(26,27)22-17-3-1-2-10-19-17/h1-11,23H,(H,19,22)(H,24,25)/b21-20+	C18H14N4O5S	398.068	OC(=O)C1=CC(=CC=C1O)N=NC1=CC=C(C=C1)S(=O)(=O)NC1=CC=CC=N1	OC(=O)C1=CC(=CC=C1O)N=NC1=CC=C(C=C1)S(=O)(=O)NC1=CC=CC=N1
V08DA05	sulfur hexafluoride	Synonym from Valid Source	DTXSID8029656	Sulfur fluoride (SF6)	DTXCID009656	SFZCNBIFKDRMGX-UHFFFAOYSA-N	Hexafluoro-lambda~6~-sulfane	FS(F)(F)(F)(F)F	InChI=1S/F6S/c1-7(2,3,4,5)6	F6S	145.962	-	-
N05AL01	sulpiride	Approved Name	DTXSID1042574	Sulpiride	DTXCID9022574	BGRJTUBHPOOWDU-UHFFFAOYSA-N	N-[(1-Ethylpyrrolidin-2-yl)methyl]-2-methoxy-5-sulfamoylbenzamide	CCN1CCCC1CNC(=O)C1=C(OC)C=CC(=C1)S(N)(=O)=O	InChI=1/C15H23N3O4S/c1-3-18-8-4-5-11(18)10-17-15(19)13-9-12(23(16,20)21)6-7-14(13)22-2/h6-7,9,11H,3-5,8,10H2,1-2H3,(H,17,19)(H2,16,20,21)	C15H23N3O4S	341.141	CCN1CCCC1CNC(=O)C1=C(OC)C=CC(=C1)S(N)(=O)=O	CCN1CCCC1CNC(=O)C1=C(OC)C=CC(=C1)S(N)(=O)=O
N02CC01	sumatriptan	Approved Name	DTXSID4023628	Sumatriptan	DTXCID303628	KQKPFRSPSRPDEB-UHFFFAOYSA-N	1-{3-[2-(Dimethylamino)ethyl]-1H-indol-5-yl}-N-methylmethanesulfonamide	CNS(=O)(=O)CC1=CC=C2NC=C(CCN(C)C)C2=C1	InChI=1S/C14H21N3O2S/c1-15-20(18,19)10-11-4-5-14-13(8-11)12(9-16-14)6-7-17(2)3/h4-5,8-9,15-16H,6-7,10H2,1-3H3	C14H21N3O2S	295.135	CNS(=O)(=O)CC1=CC=C2NC=C(CCN(C)C)C2=C1	CNS(=O)(=O)CC1=CC=C2NC=C(CCN(C)C)C2=C1
L01XE04	sunitinib	Approved Name	DTXSID1041134	Sunitinib	DTXCID9021134	WZIXOZNAMZUGQS-ATVHPVEESA-N	N-[2-(Diethylamino)ethyl]-5-[(Z)-(5-fluoro-2-oxo-1,2-dihydro-3H-indol-3-ylidene)methyl]-2,4-dimethyl-3H-pyrrole-3-carboxamide	CCN(CC)CCNC(=O)C1C(C)=NC(\C=C2/C(=O)NC3=CC=C(F)C=C23)=C1C	InChI=1/C22H27FN4O2/c1-5-27(6-2)10-9-24-22(29)20-13(3)19(25-14(20)4)12-17-16-11-15(23)7-8-18(16)26-21(17)28/h7-8,11-12,20H,5-6,9-10H2,1-4H3,(H,24,29)(H,26,28)/b17-12-	C22H27FN4O2	398.212	CCN(CC)CCNC(=O)C1C(C)=NC(C=C2C(=O)NC3=CC=C(F)C=C23)=C1C	CCN(CC)CCNC(=O)C1C(C)=NC(C=C2C(=O)NC3=CC=C(F)C=C23)=C1C
M03AB01	suxamethonium	Synonym	DTXSID7048455	Succinylcholine	DTXCID3028429	AXOIZCJOOAYSMI-UHFFFAOYSA-N	2,2'-[(1,4-Dioxobutane-1,4-diyl)bis(oxy)]bis(N,N,N-trimethylethan-1-aminium)	C[N+](C)(C)CCOC(=O)CCC(=O)OCC[N+](C)(C)C	InChI=1S/C14H30N2O4/c1-15(2,3)9-11-19-13(17)7-8-14(18)20-12-10-16(4,5)6/h7-12H2,1-6H3/q+2	C14H30N2O4	290.219	C[N+](C)(C)CCOC(=O)CCC(=O)OCC[N+](C)(C)C	C[N+](C)(C)CCOC(=O)CCC(=O)OCC[N+](C)(C)C
D05AX04	tacalcitol	Approved Name	DTXSID90905111	Tacalcitol	DTXCID601334214	BJYLYJCXYAMOFT-RSFVBTMBSA-N	-	[H][C@@]1(CC[C@@]2([H])\C(CCC[C@]12C)=C\C=C1\C[C@@H](O)C[C@H](O)C1=C)[C@H](C)CC[C@@H](O)C(C)C	InChI=1S/C27H44O3/c1-17(2)25(29)13-8-18(3)23-11-12-24-20(7-6-14-27(23,24)5)9-10-21-15-22(28)16-26(30)19(21)4/h9-10,17-18,22-26,28-30H,4,6-8,11-16H2,1-3,5H3/b20-9+,21-10-/t18-,22-,23-,24+,25-,26+,27-/m1/s1	C27H44O3	416.329	CC(C)C(O)CCC(C)C1CCC2C(CCCC12C)=CC=C1CC(O)CC(O)C1=C	CC(C)C(O)CCC(C)C1CCC2C(CCCC12C)=CC=C1CC(O)CC(O)C1=C
L04AD02	tacrolimus	Approved Name	DTXSID5046354	Tacrolimus	DTXCID3026354	QJJXYPPXXYFBGM-LFZNUXCKSA-N	(3S,4R,5S,8R,9E,12S,14S,15R,16S,18R,19R,26aS)-5,19-Dihydroxy-3-{(1E)-1-[(1R,3R,4R)-4-hydroxy-3-methoxycyclohexyl]prop-1-en-2-yl}-14,16-dimethoxy-4,10,12,18-tetramethyl-8-(prop-2-en-1-yl)-5,6,8,11,12,13,14,15,16,17,18,19,24,25,26,26a-hexadecahydro-3H-15,19-epoxypyrido[2,1-c][1,4]oxazacyclotricosine-1,7,20,21(4H,23H)-tetrone	CO[C@@H]1C[C@@H](CC[C@H]1O)\C=C(/C)[C@H]1OC(=O)[C@@H]2CCCCN2C(=O)C(=O)[C@]2(O)O[C@@H]([C@H](C[C@H]2C)OC)[C@H](C[C@@H](C)C\C(C)=C\[C@@H](CC=C)C(=O)C[C@H](O)[C@H]1C)OC	InChI=1S/C44H69NO12/c1-10-13-31-19-25(2)18-26(3)20-37(54-8)40-38(55-9)22-28(5)44(52,57-40)41(49)42(50)45-17-12-11-14-32(45)43(51)56-39(29(6)34(47)24-35(31)48)27(4)21-30-15-16-33(46)36(23-30)53-7/h10,19,21,26,28-34,36-40,46-47,52H,1,11-18,20,22-24H2,2-9H3/b25-19+,27-21+/t26-,28+,29+,30-,31+,32-,33+,34-,36+,37-,38-,39+,40+,44+/m0/s1	C44H69NO12	803.482	COC1CC(CCC1O)C=C(C)C1OC(=O)C2CCCCN2C(=O)C(=O)C2(O)OC(C(CC2C)OC)C(CC(C)CC(C)=CC(CC=C)C(=O)CC(O)C1C)OC	COC1CC(CCC1O)C=C(C)C1OC(=O)C2CCCCN2C(=O)C(=O)C2(O)OC(C(CC2C)OC)C(CC(C)CC(C)=CC(CC=C)C(=O)CC(O)C1C)OC
G04BE08	tadalafil	Approved Name	DTXSID9046786	Tadalafil	DTXCID7026786	WOXKDUGGOYFFRN-IIBYNOLFSA-N	(6R,12aR)-6-(2H-1,3-Benzodioxol-5-yl)-2-methyl-2,3,6,7,12,12a-hexahydropyrazino[1',2':1,6]pyrido[3,4-b]indole-1,4-dione	CN1CC(=O)N2[C@H](CC3=C(NC4=C3C=CC=C4)[C@H]2C2=CC=C3OCOC3=C2)C1=O	InChI=1S/C22H19N3O4/c1-24-10-19(26)25-16(22(24)27)9-14-13-4-2-3-5-15(13)23-20(14)21(25)12-6-7-17-18(8-12)29-11-28-17/h2-8,16,21,23H,9-11H2,1H3/t16-,21-/m1/s1	C22H19N3O4	389.138	CN1CC(=O)N2C(CC3=C(NC4=CC=CC=C34)C2C2=CC=C3OCOC3=C2)C1=O	CN1CC(=O)N2C(CC3=C(NC4=CC=CC=C34)C2C2=CC=C3OCOC3=C2)C1=O
N07XX08	tafamidis	Approved Name	DTXSID00208185	Tafamidis	DTXCID20130676	TXEIIPDJKFWEEC-UHFFFAOYSA-N	2-(3,5-Dichlorophenyl)-1,3-benzoxazole-6-carboxylic acid	OC(=O)C1=CC2=C(C=C1)N=C(O2)C1=CC(Cl)=CC(Cl)=C1	InChI=1S/C14H7Cl2NO3/c15-9-3-8(4-10(16)6-9)13-17-11-2-1-7(14(18)19)5-12(11)20-13/h1-6H,(H,18,19)	C14H7Cl2NO3	306.98	OC(=O)C1=CC2=C(C=C1)N=C(O2)C1=CC(Cl)=CC(Cl)=C1	OC(=O)C1=CC2=C(C=C1)N=C(O2)C1=CC(Cl)=CC(Cl)=C1
L02BA01	tamoxifen	Approved Name	DTXSID1034187	Tamoxifen	DTXCID9014187	NKANXQFJJICGDU-QPLCGJKRSA-N	2-{4-[(1Z)-1,2-Diphenylbut-1-en-1-yl]phenoxy}-N,N-dimethylethan-1-amine	CC\C(=C(/C1=CC=CC=C1)C1=CC=C(OCCN(C)C)C=C1)C1=CC=CC=C1	InChI=1S/C26H29NO/c1-4-25(21-11-7-5-8-12-21)26(22-13-9-6-10-14-22)23-15-17-24(18-16-23)28-20-19-27(2)3/h5-18H,4,19-20H2,1-3H3/b26-25-	C26H29NO	371.225	CCC(=C(C1=CC=CC=C1)C1=CC=C(OCCN(C)C)C=C1)C1=CC=CC=C1	CCC(=C(C1=CC=CC=C1)C1=CC=C(OCCN(C)C)C=C1)C1=CC=CC=C1
G04CA02	tamsulosin	Approved Name	DTXSID3023631	Tamsulosin	DTXCID803631	DRHKJLXJIQTDTD-OAHLLOKOSA-N	5-[(2R)-2-{[2-(2-Ethoxyphenoxy)ethyl]amino}propyl]-2-methoxybenzene-1-sulfonamide	CCOC1=C(OCCN[C@H](C)CC2=CC(=C(OC)C=C2)S(N)(=O)=O)C=CC=C1	InChI=1S/C20H28N2O5S/c1-4-26-17-7-5-6-8-18(17)27-12-11-22-15(2)13-16-9-10-19(25-3)20(14-16)28(21,23)24/h5-10,14-15,22H,4,11-13H2,1-3H3,(H2,21,23,24)/t15-/m1/s1	C20H28N2O5S	408.172	CCOC1=CC=CC=C1OCCNC(C)CC1=CC=C(OC)C(=C1)S(N)(=O)=O	CCOC1=CC=CC=C1OCCNC(C)CC1=CC=C(OC)C(=C1)S(N)(=O)=O
N02AX06	tapentadol	Approved Name	DTXSID30170003	Tapentadol	DTXCID1092494	KWTWDQCKEHXFFR-SMDDNHRTSA-N	3-[(2R,3R)-1-(Dimethylamino)-2-methylpentan-3-yl]phenol	CC[C@H]([C@@H](C)CN(C)C)C1=CC(O)=CC=C1	InChI=1S/C14H23NO/c1-5-14(11(2)10-15(3)4)12-7-6-8-13(16)9-12/h6-9,11,14,16H,5,10H2,1-4H3/t11-,14+/m0/s1	C14H23NO	221.178	CCC(C(C)CN(C)C)C1=CC=CC(O)=C1	CCC(C(C)CN(C)C)C1=CC=CC(O)=C1
L01BC53	tegafur	Approved Name	DTXSID001009966	Tegafur	DTXCID701305	WFWLQNSHRPWKFK-UHFFFAOYSA-N	-	FC1=CN(C2CCCO2)C(=O)NC1=O	InChI=1/C8H9FN2O3/c9-5-4-11(6-2-1-3-14-6)8(13)10-7(5)12/h4,6H,1-3H2,(H,10,12,13)	C8H9FN2O3	200.06	FC1=CN(C2CCCO2)C(=O)NC1=O	FC1=CN(C2CCCO2)C(=O)NC1=O
C09CA07	telmisartan	Approved Name	DTXSID8023636	Telmisartan	DTXCID803636	RMMXLENWKUUMAY-UHFFFAOYSA-N	4'-[(1,7'-Dimethyl-2'-propyl-1H,3'H-[2,5'-bibenzimidazol]-3'-yl)methyl][1,1'-biphenyl]-2-carboxylic acid	CCCC1=NC2=C(C=C(C=C2C)C2=NC3=CC=CC=C3N2C)N1CC1=CC=C(C=C1)C1=CC=CC=C1C(O)=O	InChI=1S/C33H30N4O2/c1-4-9-30-35-31-21(2)18-24(32-34-27-12-7-8-13-28(27)36(32)3)19-29(31)37(30)20-22-14-16-23(17-15-22)25-10-5-6-11-26(25)33(38)39/h5-8,10-19H,4,9,20H2,1-3H3,(H,38,39)	C33H30N4O2	514.237	CCCC1=NC2=C(C=C(C=C2C)C2=NC3=CC=CC=C3N2C)N1CC1=CC=C(C=C1)C1=CC=CC=C1C(O)=O	CCCC1=NC2=C(C=C(C=C2C)C2=NC3=CC=CC=C3N2C)N1CC1=CC=C(C=C1)C1=CC=CC=C1C(O)=O
J01CA17	temocillin	Expert Validated Synonym	DTXSID201009398	Negaban	DTXCID701436229	BVCKFLJARNKCSS-DWPRYXJFSA-N	-	[H][C@]12SC(C)(C)[C@@H](N1C(=O)[C@]2(NC(=O)C(C(O)=O)C1=CSC=C1)OC)C(O)=O	InChI=1S/C16H18N2O7S2/c1-15(2)9(12(22)23)18-13(24)16(25-3,14(18)27-15)17-10(19)8(11(20)21)7-4-5-26-6-7/h4-6,8-9,14H,1-3H3,(H,17,19)(H,20,21)(H,22,23)/t8?,9-,14+,16-/m0/s1	C16H18N2O7S2	414.056	COC1(NC(=O)C(C(O)=O)C2=CSC=C2)C2SC(C)(C)C(N2C1=O)C(O)=O	COC1(NC(=O)C(C(O)=O)C2=CSC=C2)C2SC(C)(C)C(N2C1=O)C(O)=O
L01AX03	temozolomide	Approved Name	DTXSID5043714	Temozolomide	DTXCID3023714	BPEGJWRSRHCHSN-UHFFFAOYSA-N	3-Methyl-4-oxo-3,4-dihydroimidazo[5,1-d][1,2,3,5]tetrazine-8-carboxamide	CN1N=NC2=C(N=CN2C1=O)C(N)=O	InChI=1S/C6H6N6O2/c1-11-6(14)12-2-8-3(4(7)13)5(12)9-10-11/h2H,1H3,(H2,7,13)	C6H6N6O2	194.055	CN1N=NC2=C(N=CN2C1=O)C(N)=O	CN1N=NC2=C(N=CN2C1=O)C(N)=O
L01XE09	temsirolimus	Approved Name	DTXSID2040945	Temsirolimus	DTXCID0020945	CBPNZQVSJQDFBE-FUXHJELOSA-N	(1R,2R,4S)-4-{(2R)-2-[(3S,6R,7E,9R,10R,12R,14S,15E,17E,19E,21S,23S,26R,27R,34aS)-9,27-Dihydroxy-10,21-dimethoxy-6,8,12,14,20,26-hexamethyl-1,5,11,28,29-pentaoxo-1,4,5,6,9,10,11,12,13,14,21,22,23,24,25,26,27,28,29,31,32,33,34,34a-tetracosahydro-3H-23,27-epoxypyrido[2,1-c][1,4]oxazacyclohentriacontin-3-yl]propyl}-2-methoxycyclohexyl 3-hydroxy-2-(hydroxymethyl)-2-methylpropanoate	CO[C@@H]1C[C@H](C[C@@H](C)[C@@H]2CC(=O)[C@H](C)\C=C(C)\[C@@H](O)[C@@H](OC)C(=O)[C@H](C)C[C@H](C)\C=C\C=C\C=C(C)\[C@H](C[C@@H]3CC[C@@H](C)[C@@](O)(O3)C(=O)C(=O)N3CCCC[C@H]3C(=O)O2)OC)CC[C@H]1OC(=O)C(C)(CO)CO	InChI=1S/C56H87NO16/c1-33-17-13-12-14-18-34(2)45(68-9)29-41-22-20-39(7)56(67,73-41)51(63)52(64)57-24-16-15-19-42(57)53(65)71-46(30-43(60)35(3)26-38(6)49(62)50(70-11)48(61)37(5)25-33)36(4)27-40-21-23-44(47(28-40)69-10)72-54(66)55(8,31-58)32-59/h12-14,17-18,26,33,35-37,39-42,44-47,49-50,58-59,62,67H,15-16,19-25,27-32H2,1-11H3/b14-12+,17-13+,34-18+,38-26+/t33-,35-,36-,37-,39-,40+,41+,42+,44-,45+,46+…	C56H87NO16	1029.6	COC1CC(CC(C)C2CC(=O)C(C)C=C(C)C(O)C(OC)C(=O)C(C)CC(C)C=CC=CC=C(C)C(CC3CCC(C)C(O)(O3)C(=O)C(=O)N3CCCCC3C(=O)O2)OC)CCC1OC(=O)C(C)(CO)CO	COC1CC(CC(C)C2CC(=O)C(C)C=C(C)C(O)C(OC)C(=O)C(C)CC(C)C=CC=CC=C(C)C(CC3CCC(C)C(O)(O3)C(=O)C(=O)N3CCCCC3C(=O)O2)OC)CCC1OC(=O)C(C)(CO)CO
J05AF13	tenofovir disoproxil	Approved Name	DTXSID5052757	Tenofovir disoproxil	DTXCID2031249	JFVZFKDSXNQEJW-CQSZACIVSA-N	Bis[({[(propan-2-yl)oxy]carbonyl}oxy)methyl] ({[(2R)-1-(6-amino-9H-purin-9-yl)propan-2-yl]oxy}methyl)phosphonate	CC(C)OC(=O)OCOP(=O)(CO[C@H](C)CN1C=NC2=C1N=CN=C2N)OCOC(=O)OC(C)C	InChI=1S/C19H30N5O10P/c1-12(2)33-18(25)28-9-31-35(27,32-10-29-19(26)34-13(3)4)11-30-14(5)6-24-8-23-15-16(20)21-7-22-17(15)24/h7-8,12-14H,6,9-11H2,1-5H3,(H2,20,21,22)/t14-/m1/s1	C19H30N5O10P	519.173	CC(C)OC(=O)OCOP(=O)(COC(C)CN1C=NC2=C(N)N=CN=C12)OCOC(=O)OC(C)C	CC(C)OC(=O)OCOP(=O)(COC(C)CN1C=NC2=C(N)N=CN=C12)OCOC(=O)OC(C)C
M01AC02	tenoxicam	Approved Name	DTXSID8045486	Tenoxicam	DTXCID6025486	LZNWYQJJBLGYLT-UHFFFAOYSA-N	4-Hydroxy-2-methyl-1,1-dioxo-N-(pyridin-2-yl)-1,2-dihydro-1lambda~6~-thieno[2,3-e][1,2]thiazine-3-carboxamide	CN1C(C(=O)NC2=CC=CC=N2)=C(O)C2=C(C=CS2)S1(=O)=O	InChI=1S/C13H11N3O4S2/c1-16-10(13(18)15-9-4-2-3-6-14-9)11(17)12-8(5-7-21-12)22(16,19)20/h2-7,17H,1H3,(H,14,15,18)	C13H11N3O4S2	337.019	CN1C(C(=O)NC2=NC=CC=C2)C(=O)C2=C(C=CS2)S1(=O)=O	CN1C(C(=O)NC2=NC=CC=C2)C(=O)C2=C(C=CS2)S1(=O)=O
G04CA03	terazosin	Approved Name	DTXSID3023639	Terazosin	DTXCID003639	VCKUSRYTPJJLNI-UHFFFAOYSA-N	[4-(4-Amino-6,7-dimethoxyquinazolin-2-yl)piperazin-1-yl](oxolan-2-yl)methanone	COC1=C(OC)C=C2C(N)=NC(=NC2=C1)N1CCN(CC1)C(=O)C1CCCO1	InChI=1/C19H25N5O4/c1-26-15-10-12-13(11-16(15)27-2)21-19(22-17(12)20)24-7-5-23(6-8-24)18(25)14-4-3-9-28-14/h10-11,14H,3-9H2,1-2H3,(H2,20,21,22)	C19H25N5O4	387.191	COC1=C(OC)C=C2C(N)=NC(=NC2=C1)N1CCN(CC1)C(=O)C1CCCO1	COC1=C(OC)C=C2C(N)=NC(=NC2=C1)N1CCN(CC1)C(=O)C1CCCO1
D01AE15	terbinafine	Approved Name	DTXSID2023640	Terbinafine	DTXCID703640	DOMXUEMWDBAQBQ-WEVVVXLNSA-N	(2E)-N,6,6-Trimethyl-N-[(naphthalen-1-yl)methyl]hept-2-en-4-yn-1-amine	CN(C\C=C\C#CC(C)(C)C)CC1=CC=CC2=CC=CC=C12	InChI=1S/C21H25N/c1-21(2,3)15-8-5-9-16-22(4)17-19-13-10-12-18-11-6-7-14-20(18)19/h5-7,9-14H,16-17H2,1-4H3/b9-5+	C21H25N	291.199	CN(CC=CC#CC(C)(C)C)CC1=C2C=CC=CC2=CC=C1	CN(CC=CC#CC(C)(C)C)CC1=C2C=CC=CC2=CC=C1
L04AA31	teriflunomide	Approved Name	DTXSID80893457	Teriflunomide	DTXCID401323471	UTNUDOFZCWSZMS-YFHOEESVSA-N	(2Z)-2-Cyano-3-hydroxy-N-[4-(trifluoromethyl)phenyl]but-2-enamide	C\C(O)=C(/C#N)C(=O)NC1=CC=C(C=C1)C(F)(F)F	InChI=1S/C12H9F3N2O2/c1-7(18)10(6-16)11(19)17-9-4-2-8(3-5-9)12(13,14)15/h2-5,18H,1H3,(H,17,19)/b10-7-	C12H9F3N2O2	270.062	CC(=O)C(C#N)C(=O)NC1=CC=C(C=C1)C(F)(F)F	CC(=O)C(C#N)C(=O)NC1=CC=C(C=C1)C(F)(F)F
H01BA04	terlipressin	Approved Name	DTXSID7048952	Terlipressin	DTXCID0028878	BENFXAYNYRLAIU-QSVFAHTRSA-N	-	NCCCC[C@H](NC(=O)[C@@H]1CCCN1C(=O)[C@@H]1CSSC[C@H](NC(=O)CNC(=O)CNC(=O)CN)C(=O)N[C@@H](CC2=CC=C(O)C=C2)C(=O)N[C@@H](CC2=CC=CC=C2)C(=O)N[C@@H](CCC(N)=O)C(=O)N[C@@H](CC(N)=O)C(=O)N1)C(=O)NCC(N)=O	InChI=1S/C52H74N16O15S2/c53-17-5-4-9-31(45(76)60-23-41(57)72)63-51(82)38-10-6-18-68(38)52(83)37-27-85-84-26-36(61-44(75)25-59-43(74)24-58-42(73)22-54)50(81)65-34(20-29-11-13-30(69)14-12-29)48(79)64-33(19-28-7-2-1-3-8-28)47(78)62-32(15-16-39(55)70)46(77)66-35(21-40(56)71)49(80)67-37/h1-3,7-8,11-14,31-38,69H,4-6,9-10,15-27,53-54H2,(H2,55,70)(H2,56,71)(H2,57,72)(H,58,73)(H,59,74)(H,60,76)(H,61,75)(H…	C52H74N16O15S2	1226.5	NCCCCC(NC(=O)C1CCCN1C(=O)C1CSSCC(NC(=O)CNC(=O)CNC(=O)CN)C(=O)NC(Cc2ccc(O)cc2)C(=O)NC(Cc2ccccc2)C(=O)NC(CCC(N)=O)C(=O)NC(CC(N)=O)C(=O)N1)C(=O)NCC(N)=O	NCCCCC(NC(=O)C1CCCN1C(=O)C1CSSCC(NC(=O)CNC(=O)CNC(=O)CN)C(=O)NC(Cc2ccc(O)cc2)C(=O)NC(Cc2ccccc2)C(=O)NC(CCC(N)=O)C(=O)NC(CC(N)=O)C(=O)N1)C(=O)NCC(N)=O
G03BA03	testosterone	Approved Name	DTXSID8022371	Testosterone	DTXCID302371	MUMGGOZAMZWBJJ-DYKIIFRCSA-N	(17beta)-17-Hydroxyandrost-4-en-3-one	C[C@]12CC[C@H]3[C@@H](CCC4=CC(=O)CC[C@]34C)[C@@H]1CC[C@@H]2O	InChI=1S/C19H28O2/c1-18-9-7-13(20)11-12(18)3-4-14-15-5-6-17(21)19(15,2)10-8-16(14)18/h11,14-17,21H,3-10H2,1-2H3/t14-,15-,16-,17-,18-,19-/m0/s1	C19H28O2	288.209	CC12CCC3C(CCC4=CC(=O)CCC34C)C1CCC2O	CC12CCC3C(CCC4=CC(=O)CCC34C)C1CCC2O
S01HA03	tetracaine	Approved Name	DTXSID1043883	Tetracaine	DTXCID9023883	GKCBAIGFKIBETG-UHFFFAOYSA-N	2-(Dimethylamino)ethyl 4-(butylamino)benzoate	CCCCNC1=CC=C(C=C1)C(=O)OCCN(C)C	InChI=1S/C15H24N2O2/c1-4-5-10-16-14-8-6-13(7-9-14)15(18)19-12-11-17(2)3/h6-9,16H,4-5,10-12H2,1-3H3	C15H24N2O2	264.184	CCCCNC1=CC=C(C=C1)C(=O)OCCN(C)C	CCCCNC1=CC=C(C=C1)C(=O)OCCN(C)C
D06AA04	tetracycline	Approved Name	DTXSID7023645	Tetracycline	DTXCID703645	OFVLGDICTFRJMM-WESIUVDSSA-N	(4S,4aS,5aS,6S,12aS)-4-(Dimethylamino)-3,6,10,12,12a-pentahydroxy-6-methyl-1,11-dioxo-1,4,4a,5,5a,6,11,12a-octahydrotetracene-2-carboxamide	[H][C@@]12C[C@@]3([H])C(=C(O)[C@]1(O)C(=O)C(C(N)=O)=C(O)[C@H]2N(C)C)C(=O)C1=C(C=CC=C1O)[C@@]3(C)O	InChI=1S/C22H24N2O8/c1-21(31)8-5-4-6-11(25)12(8)16(26)13-9(21)7-10-15(24(2)3)17(27)14(20(23)30)19(29)22(10,32)18(13)28/h4-6,9-10,15,25,27-28,31-32H,7H2,1-3H3,(H2,23,30)/t9-,10-,15-,21+,22-/m0/s1	C22H24N2O8	444.153	CN(C)C1C2CC3C(C(=O)C4=C(C=CC=C4O)C3(C)O)C(=O)C2(O)C(=O)C(C(N)=O)C1=O	CN(C)C1C2CC3C(C(=O)C4=C(C=CC=C4O)C3(C)O)C(=O)C2(O)C(=O)C(C(N)=O)C1=O
S01GA02	tetryzoline	Synonym	DTXSID1047861	Tetrahydrozoline	DTXCID7027837	BYJAVTDNIXVSPW-UHFFFAOYSA-N	2-(1,2,3,4-Tetrahydronaphthalen-1-yl)-4,5-dihydro-1H-imidazole	C1CN=C(N1)C1CCCC2=C1C=CC=C2	InChI=1/C13H16N2/c1-2-6-11-10(4-1)5-3-7-12(11)13-14-8-9-15-13/h1-2,4,6,12H,3,5,7-9H2,(H,14,15)	C13H16N2	200.131	C1CN=C(N1)C1CCCC2=C1C=CC=C2	C1CN=C(N1)C1CCCC2=C1C=CC=C2
L04AX02	thalidomide	Approved Name	DTXSID9022524	Thalidomide	DTXCID402524	UEJJHQNACJXSKW-UHFFFAOYSA-N	2-(2,6-Dioxopiperidin-3-yl)-1H-isoindole-1,3(2H)-dione	O=C1N(C2CCC(=O)NC2=O)C(=O)C2=CC=CC=C12	InChI=1/C13H10N2O4/c16-10-6-5-9(11(17)14-10)15-12(18)7-3-1-2-4-8(7)13(15)19/h1-4,9H,5-6H2,(H,14,16,17)	C13H10N2O4	258.064	O=C1N(C2CCC(=O)NC2=O)C(=O)C2=CC=CC=C12	O=C1N(C2CCC(=O)NC2=O)C(=O)C2=CC=CC=C12
R03DA04	theophylline	Approved Name	DTXSID5021336	Theophylline	DTXCID001336	ZFXYFBGIUFBOJW-UHFFFAOYSA-N	1,3-Dimethyl-3,7-dihydro-1H-purine-2,6-dione	CN1C2=C(NC=N2)C(=O)N(C)C1=O	InChI=1S/C7H8N4O2/c1-10-5-4(8-3-9-5)6(12)11(2)7(10)13/h3H,1-2H3,(H,8,9)	C7H8N4O2	180.065	CN1C2=C(NC=N2)C(=O)N(C)C1=O	CN1C2=C(NC=N2)C(=O)N(C)C1=O
H03BB02	thiamazole	Synonym from Valid Source	DTXSID4020820	Methimazole	DTXCID20820	PMRYVIKBURPHAH-UHFFFAOYSA-N	1-Methyl-1,3-dihydro-2H-imidazole-2-thione	CN1C=CNC1=S	InChI=1S/C4H6N2S/c1-6-3-2-5-4(6)7/h2-3H,1H3,(H,5,7)	C4H6N2S	114.025	CN1CC=NC1=S	CN1CC=NC1=S
A11DA01	thiamine	Approved Name	DTXSID2023648	Thiamine	DTXCID903648	MYVIATVLJGTBFV-UHFFFAOYSA-M	3-[(4-Amino-2-methylpyrimidin-5-yl)methyl]-5-(2-hydroxyethyl)-4-methyl-1,3-thiazol-3-ium chloride	[Cl-].CC1=C(CCO)SC=[N+]1CC1=CN=C(C)N=C1N	InChI=1S/C12H17N4OS.ClH/c1-8-11(3-4-17)18-7-16(8)6-10-5-14-9(2)15-12(10)13;/h5,7,17H,3-4,6H2,1-2H3,(H2,13,14,15);1H/q+1;/p-1	C12H17ClN4OS	300.081	CC1=C(CCO)SC=[N+]1CC1=CN=C(C)N=C1N	CC1=C(CCO)SC=[N+]1CC1=CN=C(C)N=C1N
J01BA02	thiamphenicol	Approved Name	DTXSID5021338	Thiamphenicol	DTXCID801338	OTVAEFIXJLOWRX-NXEZZACHSA-N	2,2-Dichloro-N-{(1R,2R)-1,3-dihydroxy-1-[4-(methanesulfonyl)phenyl]propan-2-yl}acetamide	CS(=O)(=O)C1=CC=C(C=C1)[C@@H](O)[C@@H](CO)NC(=O)C(Cl)Cl	InChI=1S/C12H15Cl2NO5S/c1-21(19,20)8-4-2-7(3-5-8)10(17)9(6-16)15-12(18)11(13)14/h2-5,9-11,16-17H,6H2,1H3,(H,15,18)/t9-,10-/m1/s1	C12H15Cl2NO5S	355.005	CS(=O)(=O)C1=CC=C(C=C1)C(O)C(CO)NC(=O)C(Cl)Cl	CS(=O)(=O)C1=CC=C(C=C1)C(O)C(CO)NC(=O)C(Cl)Cl
L01AC01	thiotepa	Approved Name	DTXSID0021339	Thiotepa	DTXCID201339	FOCVUCIESVLUNU-UHFFFAOYSA-N	1,1',1''-Phosphorothioyltris(aziridine)	S=P(N1CC1)(N1CC1)N1CC1	InChI=1S/C6H12N3PS/c11-10(7-1-2-7,8-3-4-8)9-5-6-9/h1-6H2	C6H12N3PS	189.049	S=P(N1CC1)(N1CC1)N1CC1	S=P(N1CC1)(N1CC1)N1CC1
N03AG06	tiagabine	Approved Name	DTXSID5023663	Tiagabine	DTXCID503663	PBJUNZJWGZTSKL-MRXNPFEDSA-N	(3R)-1-[4,4-Bis(3-methylthiophen-2-yl)but-3-en-1-yl]piperidine-3-carboxylic acid	CC1=C(SC=C1)C(=CCCN1CCC[C@H](C1)C(O)=O)C1=C(C)C=CS1	InChI=1S/C20H25NO2S2/c1-14-7-11-24-18(14)17(19-15(2)8-12-25-19)6-4-10-21-9-3-5-16(13-21)20(22)23/h6-8,11-12,16H,3-5,9-10,13H2,1-2H3,(H,22,23)/t16-/m1/s1	C20H25NO2S2	375.133	CC1=C(SC=C1)C(=CCCN1CCCC(C1)C(O)=O)C1=C(C)C=CS1	CC1=C(SC=C1)C(=CCCN1CCCC(C1)C(O)=O)C1=C(C)C=CS1
N06AX14	tianeptine	Approved Name	DTXSID7048295	Tianeptine	DTXCID2028270	JICJBGPOMZQUBB-UHFFFAOYSA-N	7-[(3-Chloro-6-methyl-5,5-dioxo-6,11-dihydro-5H-5lambda~6~-dibenzo[c,f][1,2]thiazepin-11-yl)amino]heptanoic acid	CN1C2=C(C=CC=C2)C(NCCCCCCC(O)=O)C2=CC=C(Cl)C=C2S1(=O)=O	InChI=1/C21H25ClN2O4S/c1-24-18-9-6-5-8-16(18)21(23-13-7-3-2-4-10-20(25)26)17-12-11-15(22)14-19(17)29(24,27)28/h5-6,8-9,11-12,14,21,23H,2-4,7,10,13H2,1H3,(H,25,26)	C21H25ClN2O4S	436.122	CN1C2=C(C=CC=C2)C(NCCCCCCC(O)=O)C2=CC=C(Cl)C=C2S1(=O)=O	CN1C2=C(C=CC=C2)C(NCCCCCCC(O)=O)C2=CC=C(Cl)C=C2S1(=O)=O
N05AL03	tiapride	Approved Name	DTXSID0023664	Tiapride	DTXCID903664	JTVPZMFULRWINT-UHFFFAOYSA-N	N-[2-(Diethylamino)ethyl]-5-(methanesulfonyl)-2-methoxybenzamide	CCN(CC)CCNC(=O)C1=CC(=CC=C1OC)S(C)(=O)=O	InChI=1S/C15H24N2O4S/c1-5-17(6-2)10-9-16-15(18)13-11-12(22(4,19)20)7-8-14(13)21-3/h7-8,11H,5-6,9-10H2,1-4H3,(H,16,18)	C15H24N2O4S	328.146	CCN(CC)CCNC(=O)C1=CC(=CC=C1OC)S(C)(=O)=O	CCN(CC)CCNC(=O)C1=CC(=CC=C1OC)S(C)(=O)=O
G03CX01	tibolone	Approved Name	DTXSID5023667	Tibolone	DTXCID103667	WZDGZWOAQTVYBX-XOINTXKNSA-N	(7alpha,17alpha)-17-Hydroxy-7-methyl-19-norpregn-5(10)-en-20-yn-3-one	C[C@@H]1CC2=C(CCC(=O)C2)[C@H]2CC[C@@]3(C)[C@@H](CC[C@@]3(O)C#C)[C@H]12	InChI=1S/C21H28O2/c1-4-21(23)10-8-18-19-13(2)11-14-12-15(22)5-6-16(14)17(19)7-9-20(18,21)3/h1,13,17-19,23H,5-12H2,2-3H3/t13-,17-,18+,19-,20+,21+/m1/s1	C21H28O2	312.209	CC1CC2=C(CCC(=O)C2)C2CCC3(C)C(CCC3(O)C#C)C12	CC1CC2=C(CCC(=O)C2)C2CCC3(C)C(CCC3(O)C#C)C12
B01AC24	ticagrelor	Approved Name	DTXSID901009337	Ticagrelor	DTXCID501436166	OEKWJQXRCDYSHL-FNOIDJSQSA-N	-	CCCSC1=NC2=C(N=NN2[C@@H]2C[C@H](OCCO)[C@@H](O)[C@H]2O)C(N[C@@H]2C[C@H]2C2=CC=C(F)C(F)=C2)=N1	InChI=1S/C23H28F2N6O4S/c1-2-7-36-23-27-21(26-15-9-12(15)11-3-4-13(24)14(25)8-11)18-22(28-23)31(30-29-18)16-10-17(35-6-5-32)20(34)19(16)33/h3-4,8,12,15-17,19-20,32-34H,2,5-7,9-10H2,1H3,(H,26,27,28)/t12-,15+,16+,17-,19-,20+/m0/s1	C23H28F2N6O4S	522.186	CCCSC1=NC(NC2CC2C2=CC(F)=C(F)C=C2)=C2N=NN(C3CC(OCCO)C(O)C3O)C2=N1	CCCSC1=NC(NC2CC2C2=CC(F)=C(F)C=C2)=C2N=NN(C3CC(OCCO)C(O)C3O)C2=N1
B01AC05	ticlopidine	Approved Name	DTXSID5023669	Ticlopidine	DTXCID903669	PHWBOXQYWZNQIN-UHFFFAOYSA-N	5-[(2-Chlorophenyl)methyl]-4,5,6,7-tetrahydrothieno[3,2-c]pyridine	ClC1=CC=CC=C1CN1CCC2=C(C1)C=CS2	InChI=1S/C14H14ClNS/c15-13-4-2-1-3-11(13)9-16-7-5-14-12(10-16)6-8-17-14/h1-4,6,8H,5,7,9-10H2	C14H14ClNS	263.054	ClC1=CC=CC=C1CN1CCC2=C(C1)C=CS2	ClC1=CC=CC=C1CN1CCC2=C(C1)C=CS2
J01AA12	tigecycline	Approved Name	DTXSID2048581	Tigecycline	DTXCID8028507	FPZLLRFZJZRHSY-HJYUBDRYSA-N	(4S,4aS,5aR,12aS)-9-[(N-tert-Butylglycyl)amino]-4,7-bis(dimethylamino)-3,10,12,12a-tetrahydroxy-1,11-dioxo-1,4,4a,5,5a,6,11,12a-octahydrotetracene-2-carboxamide	CN(C)[C@H]1[C@@H]2C[C@@H]3CC4=C(C(O)=C(NC(=O)CNC(C)(C)C)C=C4N(C)C)C(=O)C3=C(O)[C@]2(O)C(=O)C(C(N)=O)=C1O	InChI=1S/C29H39N5O8/c1-28(2,3)31-11-17(35)32-15-10-16(33(4)5)13-8-12-9-14-21(34(6)7)24(38)20(27(30)41)26(40)29(14,42)25(39)18(12)23(37)19(13)22(15)36/h10,12,14,21,31,36,38-39,42H,8-9,11H2,1-7H3,(H2,30,41)(H,32,35)/t12-,14-,21-,29-/m0/s1	C29H39N5O8	585.28	CN(C)C1C2CC3CC4=C(C(=O)C3C(=O)C2(O)C(=O)C(C(N)=O)C1=O)C(O)=C(NC(=O)CNC(C)(C)C)C=C4N(C)C	CN(C)C1C2CC3CC4=C(C(=O)C3C(=O)C2(O)C(=O)C(C(N)=O)C1=O)C(O)=C(NC(=O)CNC(C)(C)C)C=C4N(C)C
S01ED01	timolol	Synonym	DTXSID4023674	(S)-Timolol	DTXCID203674	BLJRIMJGRPQVNF-JTQLQIEISA-N	(2S)-1-(tert-Butylamino)-3-{[4-(morpholin-4-yl)-1,2,5-thiadiazol-3-yl]oxy}propan-2-ol	CC(C)(C)NC[C@H](O)COC1=NSN=C1N1CCOCC1	InChI=1S/C13H24N4O3S/c1-13(2,3)14-8-10(18)9-20-12-11(15-21-16-12)17-4-6-19-7-5-17/h10,14,18H,4-9H2,1-3H3/t10-/m0/s1	C13H24N4O3S	316.157	CC(C)(C)NCC(O)COC1=NSN=C1N1CCOCC1	CC(C)(C)NCC(O)COC1=NSN=C1N1CCOCC1
J01XD02	tinidazole	Approved Name	DTXSID4023676	Tinidazole	DTXCID003676	HJLSLZFTEKNLFI-UHFFFAOYSA-N	1-[2-(Ethanesulfonyl)ethyl]-2-methyl-5-nitro-1H-imidazole	CCS(=O)(=O)CCN1C(C)=NC=C1[N+]([O-])=O	InChI=1S/C8H13N3O4S/c1-3-16(14,15)5-4-10-7(2)9-6-8(10)11(12)13/h6H,3-5H2,1-2H3	C8H13N3O4S	247.063	CCS(=O)(=O)CCN1C(C)=NC=C1[N+]([O-])=O	CCS(=O)(=O)CCN1C(C)=NC=C1[N+]([O-])=O
R03BB04	tiotropium bromide	Approved Name	DTXSID2044214	Tiotropium bromide	DTXCID20820565	DQHNAVOVODVIMG-RGECMCKFSA-M	(1R,2R,4S,5S)-7-{[Hydroxydi(thiophen-2-yl)acetyl]oxy}-9,9-dimethyl-3-oxa-9-azatricyclo[3.3.1.0~2,4~]nonan-9-ium bromide	[Br-].[H][C@@]12O[C@]1([H])[C@H]1CC(C[C@@H]2[N+]1(C)C)OC(=O)C(O)(C1=CC=CS1)C1=CC=CS1	InChI=1/C19H22NO4S2.BrH/c1-20(2)12-9-11(10-13(20)17-16(12)24-17)23-18(21)19(22,14-5-3-7-25-14)15-6-4-8-26-15;/h3-8,11-13,16-17,22H,9-10H2,1-2H3;1H/q+1;/p-1/t11?,12-,13+,16-,17+;	C19H22BrNO4S2	471.017	[H]C12CC(CC([H])(C3OC13)[N+]2(C)C)OC(=O)C(O)(C1=CC=CS1)C1=CC=CS1	[H]C12CC(CC([H])(C3OC13)[N+]2(C)C)OC(=O)C(O)(C1=CC=CS1)C1=CC=CS1
J05AE09	tipranavir	Approved Name	DTXSID6048622	Tipranavir	DTXCID9028548	SUJUHGSWHZTSEU-FYBSXPHGSA-N	N-(3-{(1R)-1-[(6R)-4-Hydroxy-2-oxo-6-(2-phenylethyl)-6-propyl-5,6-dihydro-2H-pyran-3-yl]propyl}phenyl)-5-(trifluoromethyl)pyridine-2-sulfonamide	CCC[C@@]1(CCC2=CC=CC=C2)CC(O)=C([C@H](CC)C2=CC=CC(NS(=O)(=O)C3=CC=C(C=N3)C(F)(F)F)=C2)C(=O)O1	InChI=1S/C31H33F3N2O5S/c1-3-16-30(17-15-21-9-6-5-7-10-21)19-26(37)28(29(38)41-30)25(4-2)22-11-8-12-24(18-22)36-42(39,40)27-14-13-23(20-35-27)31(32,33)34/h5-14,18,20,25,36-37H,3-4,15-17,19H2,1-2H3/t25-,30-/m1/s1	C31H33F3N2O5S	602.206	CCCC1(CCC2=CC=CC=C2)CC(=O)C(C(CC)C2=CC=CC(NS(=O)(=O)C3=CC=C(C=N3)C(F)(F)F)=C2)C(=O)O1	CCCC1(CCC2=CC=CC=C2)CC(=O)C(C(CC)C2=CC=CC(NS(=O)(=O)C3=CC=C(C=N3)C(F)(F)F)=C2)C(=O)O1
B01AC17	tirofiban	Approved Name	DTXSID20162730	Tirofiban	DTXCID7085221	COKMIXFXJJXBQG-NRFANRHFSA-N	N-(Butane-1-sulfonyl)-O-[4-(piperidin-4-yl)butyl]-L-tyrosine	CCCCS(=O)(=O)N[C@@H](CC1=CC=C(OCCCCC2CCNCC2)C=C1)C(O)=O	InChI=1S/C22H36N2O5S/c1-2-3-16-30(27,28)24-21(22(25)26)17-19-7-9-20(10-8-19)29-15-5-4-6-18-11-13-23-14-12-18/h7-10,18,21,23-24H,2-6,11-17H2,1H3,(H,25,26)/t21-/m0/s1	C22H36N2O5S	440.234	CCCCS(=O)(=O)NC(CC1=CC=C(OCCCCC2CCNCC2)C=C1)C(O)=O	CCCCS(=O)(=O)NC(CC1=CC=C(OCCCCC2CCNCC2)C=C1)C(O)=O
[truncated: 62 more rows]

## Sheet: Table S2 Pharma IDs
Positive mode compounds
m/z	Name	tr, min	Level	MetFrag Score	MoNA Score	SMILES	PubChem CID
253.097	3-Hydroxycarbamazepine	14.9	1	-	-	C1=CC=C2C(=C1)C=CC3=C(N2C(=O)N)C=C(C=C3)O	135290
[truncated: 101 more rows]

## Sheet: Table S3 Neg Conc
m/z	Chemical	RT	2019_April_Loc01	2019_April_Loc02	2019_April_Loc03	2019_April_Loc04	2019_April_Loc05	2019_April_Loc06	2019_April_Loc07	2019_April_Loc08	2019_April_Loc09	2019_May_Loc01	2019_May_Loc02	2019_May_Loc03	2019_May_Loc04	2019_May_Loc05	2019_May_Loc06	2019_May_Loc07	2019_May_Loc08	2019_May_Loc09	2019_July_Loc01	2019_July_Loc02	2019_July_Loc03	2019_July_Loc04	2019_July_Loc05	2019_July_Loc06	2019_July_Loc07	2019_July_Loc08	2019_July_Loc09	2019_August_Loc01	2019_August_Loc02	2019_August_Loc03	2019_August_Loc04	2019_August_Loc05	2019_August_Loc06	2019_August_Loc07	2019_August_Loc08	2019_August_Loc09	2019_September_Loc01	2019_September_Loc02	2019_September_Loc03	2019_September_Loc04	2019_September_Loc05	2019_September_Loc06	2019_September_Loc07	2019_September_Loc08	2019_September_Loc09	2019_October_Loc01	2019_October_Loc02
[truncated: 19 more rows]
[truncated: 45 more columns]

[truncated: 2 more sheets: Table S4 Pos Conc, Table S5 Sample Name Index]
